# Supplementary material for: Genome-wide data (ChIP-seq) enabled identification of cell wall-related and aquaporin genes as targets of tomato ASR1, a drought stress-responsive transcription factor
Source: BMC Plant Biol. 2014 Jan 14;14:29. doi: 10.1186/1471-2229-14-29 (PMC3923394; doi:10.1186/1471-2229-14-29)
Supplement: Additional file 2 — Data set 1. Table with the list of peaks found with the Macs software. [file 1471-2229-14-29-S2.xlsx]

## Sheet: Hoja1
chr	start	end	posPeak	score	length
Chr0	13636209	13636595	13636402	68.12	387
Chr0	16878780	16879456	16879118	112.52	677
Chr0	19257032	19257386	19257209	50.8	355
Chr0	19491409	19491760	1.94916e+07	67.93	352
Chr0	19717231	19717635	19717433	71.53	405
Chr1	1057860	1058167	1.05801e+06	52.78	308
Chr1	2757498	2757963	2.75773e+06	84.47	466
Chr1	24320285	24320616	2.43205e+07	69.91	332
Chr1	36169195	36169478	3.61693e+07	55.33	284
Chr1	56353227	56353728	5.63535e+07	72.11	502
Chr1	71854411	71854761	71854586	68.04	351
Chr1	74874986	74875660	74875323	168.41	675
Chr1	75054417	75054678	7.50545e+07	57.88	262
Chr1	76438827	76439515	76439171	251.83	689
Chr1	78134884	78135433	7.81352e+07	116.22	550
Chr1	81771115	81771548	8.17713e+07	143.79	434
Chr1	81815928	81816328	81816128	72.87	401
Chr1	82955709	82956371	82956040	306	663
Chr1	84077009	84077451	84077230	77.94	443
Chr1	86667904	86668188	86668046	65.54	285
Chr1	86687448	86687796	86687622	78.58	349
Chr1	86970719	86971126	8.69709e+07	113.8	408
Chr1	88070635	88070907	88070771	56.58	273
Chr1	88315400	88315722	88315561	61.09	323
Chr1	88671086	88671520	88671303	66.83	435
Chr1	88697547	88697902	8.86977e+07	67.48	356
Chr1	88701498	88701888	88701693	53.92	391
Chr1	88887840	88888160	88888000	61.31	321
Chr1	89187456	89187990	89187723	214.65	535
Chr1	89413680	89414062	89413871	74.53	383
Chr2	28419923	28420250	2.84201e+07	59.49	328
Chr2	30055431	30055816	3.00556e+07	64.32	386
Chr2	30113843	30114099	30113971	69.27	257
Chr2	31870868	31871530	31871199	143.75	663
Chr2	33765908	33766303	3.37661e+07	73.09	396
Chr2	33766410	33766717	3.37666e+07	52.78	308
Chr2	33929841	33930355	33930098	80.29	515
Chr2	33930881	33931269	33931075	54.58	389
Chr2	34857253	34857524	3.48574e+07	56.69	272
Chr2	35772764	35773376	35773070	126.41	613
Chr2	36290215	36290674	3.62904e+07	96.16	460
Chr2	36526196	36526660	36526428	84.75	465
Chr2	36956522	36956853	3.69567e+07	60.12	332
Chr2	37287799	37288113	37287956	83.07	315
Chr2	37431800	37432330	37432065	162.38	531
Chr2	37502481	37502819	37502650	59.38	339
Chr2	38074209	38074556	3.80744e+07	57.97	348
Chr2	38528657	38529039	38528848	74.53	383
Chr2	39585275	39585568	3.95854e+07	54.24	294
Chr2	40450615	40450917	40450766	53.29	303
Chr2	41146330	41146619	4.11465e+07	59.98	290
Chr2	42855522	42855926	42855724	53.18	405
Chr2	43031757	43032168	4.3032e+07	61.79	412
Chr2	44433447	44433826	4.44336e+07	53.38	380
Chr2	44712708	44713071	4.47129e+07	56.89	364
Chr2	44779676	44779986	44779831	52.48	311
Chr2	44854466	44854931	4.48547e+07	95.45	466
Chr2	45599953	45600333	45600143	70.93	381
Chr2	46987902	46988604	46988253	173.8	703
Chr2	47507699	47508004	4.75079e+07	63.01	306
Chr2	47660818	47661364	47661091	137.79	547
Chr2	47708422	47708911	4.77087e+07	76.4	490
Chr2	47719070	47719413	4.77192e+07	69.06	344
Chr2	48144482	48144857	4.81447e+07	64.8	376
Chr2	48205156	48205766	48205461	173.8	611
Chr3	190776	191156	190966	74.76	381
Chr3	508016	508410	508213	87.97	395
Chr3	6723915	6724229	6724072	61.98	315
Chr3	8513123	8513625	8513374	144.17	503
Chr3	12060526	12061101	1.20608e+07	166.64	576
Chr3	29574389	29574675	29574532	55	287
Chr3	30530192	30530632	30530412	84.12	441
Chr3	46903787	46904106	4.69039e+07	60.93	320
Chr3	49114454	49114745	4.91146e+07	69.53	292
Chr3	49414437	49414862	4.94146e+07	69.95	426
Chr3	53606270	53606586	53606428	71.52	317
Chr3	56050894	56051415	5.60512e+07	135.89	522
Chr3	56839283	56839611	56839447	50.73	329
Chr3	57273259	57273582	5.72734e+07	60.98	324
Chr3	59054967	59055546	5.90553e+07	188.78	580
Chr3	60108892	60109634	60109263	109.28	743
Chr3	60208478	60208811	6.02086e+07	59.49	334
Chr3	61210951	61211397	61211174	77.52	447
Chr3	61642319	61642694	6.16425e+07	85.69	376
Chr3	61822203	61822566	6.18224e+07	56.89	364
Chr3	62851044	62851496	62851270	117.43	453
Chr3	64487349	64487621	64487485	56.58	273
Chr4	438141	438542	438342	53.44	402
Chr4	4789382	4789698	4789540	72.07	317
Chr4	5534223	5534590	5.53441e+06	86.72	368
Chr4	57059814	57060286	57060050	115.56	473
Chr4	58305438	58305737	5.83056e+07	59.49	300
Chr4	58588958	58589257	5.85891e+07	85.23	300
Chr4	59340554	59341060	59340807	81.07	507
Chr4	59822766	59823124	59822945	57.37	359
Chr4	60345877	60346218	6.0346e+07	69.06	342
Chr4	60450010	60450486	60450248	75.33	477
Chr4	60592650	60592965	6.05928e+07	61.86	316
Chr4	61041498	61041788	61041643	75.49	291
Chr4	61620568	61620947	6.16208e+07	64.93	380
Chr4	61633234	61633561	6.16334e+07	69.53	328
Chr4	61819081	61819463	61819272	74.53	383
Chr4	62356274	62356663	6.23565e+07	94.5	390
Chr4	62419609	62419928	6.24198e+07	59.49	320
Chr4	63395718	63396037	6.33959e+07	61.42	320
Chr4	63434688	63435041	6.34349e+07	67.7	354
Chr4	63778690	63779089	6.37789e+07	92.47	400
Chr5	2115167	2115470	2.11532e+06	53.19	304
Chr5	2476805	2477097	2476951	59.49	293
Chr5	2498370	2498928	2498649	125.52	559
Chr5	2505883	2506238	2.50606e+06	50.8	356
Chr5	3000518	3000986	3000752	75.27	469
Chr5	4907997	4908831	4908414	235.12	835
Chr5	4911430	4911771	4.9116e+06	57.36	342
Chr5	4911834	4912728	4912281	236.06	895
Chr5	7513778	7514006	7513892	51.42	229
Chr5	62276325	62276583	62276454	58.25	259
Chr5	62780620	62781098	62780859	83.95	479
Chr5	63515836	63516392	63516114	135.5	557
Chr5	64678282	64678791	6.46785e+07	165.81	510
Chr6	398097	398428	398262	50.45	332
Chr6	1822384	1822767	1.82258e+06	73.82	384
Chr6	4670102	4670419	4.67026e+06	61.64	318
Chr6	5836653	5837041	5836847	50.8	389
Chr6	8162755	8163101	8162928	78.83	347
Chr6	21290387	21290812	2.12906e+07	54.68	426
Chr6	35851354	35851810	35851582	58.65	457
Chr6	38174476	38174830	38174653	67.59	355
Chr6	40841933	40842386	4.08422e+07	67.24	454
Chr6	41067933	41068318	4.10681e+07	64.32	386
Chr6	41195995	41196596	4.11963e+07	173.86	602
Chr6	42731499	42731898	4.27317e+07	82.75	400
Chr6	45705299	45705642	4.57055e+07	58.87	344
Chr7	802308	802716	802512	102.7	409
Chr7	1194442	1195252	1194847	286.97	811
Chr7	1202246	1202655	1.20245e+06	61.97	410
Chr7	2213091	2213492	2.21329e+06	81.86	402
Chr7	4356650	4356997	4.35682e+06	58.46	348
Chr7	5669904	5670363	5.67013e+06	66.68	460
Chr7	50177344	50177676	50177510	60.01	333
Chr7	50893664	50893933	5.08938e+07	52.55	270
Chr7	52591769	52592107	52591938	58.89	339
Chr7	56872524	56873047	5.68728e+07	98.89	524
Chr7	58325224	58325741	5.83255e+07	141.93	518
Chr7	58680457	58680922	5.86807e+07	52	466
Chr7	60267244	60267546	60267395	79.98	303
Chr7	62244154	62244634	62244394	56.58	481
Chr7	62571907	62572399	62572153	134.54	493
Chr7	63262470	63263208	63262839	115.29	739
Chr7	63805546	63805823	6.38057e+07	59.49	278
Chr7	64890300	64890693	6.48905e+07	73.31	394
Chr8	90383	90857	90620	74.44	475
Chr8	2818405	2818758	2.81858e+06	67.7	354
Chr8	2847175	2847523	2847349	68.26	349
Chr8	55928334	55928758	55928546	79.23	425
Chr8	56368864	56369259	5.63691e+07	93.71	396
Chr8	59454476	59454771	5.94546e+07	64.19	296
Chr8	60387664	60388043	6.03879e+07	50.8	380
Chr8	61689109	61689518	6.16893e+07	66.83	410
Chr8	61869092	61869619	6.18694e+07	201.54	528
Chr8	62209666	62210111	6.22099e+07	92.53	446
Chr8	62539488	62539928	62539708	78.15	441
Chr8	62540249	62540608	6.25404e+07	66.5	360
Chr8	62550223	62550409	62550316	68.75	187
Chr8	62640584	62640901	6.26407e+07	51.78	318
Chr8	62845539	62845905	62845722	66.29	367
Chr9	1326177	1326490	1.32633e+06	52.18	314
Chr9	3288336	3288717	3.28853e+06	64.72	382
Chr9	3477012	3477665	3.47734e+06	163.2	654
Chr9	3610343	3610754	3.61055e+06	50.36	412
Chr9	4315702	4316286	4315994	230.55	585
Chr9	4857443	4857771	4857607	50.3	329
Chr9	5600826	5601104	5600965	55.89	279
Chr9	10712405	10712849	10712627	77.73	445
Chr9	11057509	11057833	11057671	51.11	325
Chr9	55792229	55792768	5.57925e+07	50.8	540
Chr9	58915814	58916418	58916116	184.69	605
Chr9	63102186	63102634	63102410	67.71	449
Chr9	65082899	65083223	65083061	59.49	325
Chr9	65238058	65238379	6.52382e+07	70.9	322
Chr9	65673619	65674188	6.56739e+07	131.34	570
Chr9	65811945	65812363	65812154	67.32	419
Chr9	65812860	65813216	65813038	74.18	357
Chr9	66124689	66125145	66124917	86.34	457
Chr9	67440366	67440683	6.74405e+07	61.15	318
Chr10	253583	253920	253752	90.8	338
Chr10	5451931	5452481	5452206	117.97	551
Chr10	23108657	23109068	2.31089e+07	71.38	412
Chr10	48861108	48861423	4.88613e+07	51.98	316
Chr10	51426550	51426972	51426761	72.39	423
Chr10	51430295	51430677	51430486	74.53	383
Chr10	51447392	51447778	51447585	52.69	387
Chr10	60016228	60016651	6.00164e+07	50.8	424
Chr10	60474522	60474898	60474710	53.67	377
Chr10	60807285	60807658	6.08075e+07	53.05	374
Chr10	63656556	63656875	6.36567e+07	51.59	320
Chr10	64629635	64629931	64629783	64.07	297
Chr11	2832641	2832873	2832757	50.94	233
Chr11	5058917	5059343	5059130	89.82	427
Chr11	12931552	12931875	1.29317e+07	54.11	324
Chr11	15235911	15235976	1.52359e+07	93.67	66
Chr11	22391077	22391411	22391244	59.31	335
Chr11	32857909	32858307	32858108	72.17	399
Chr11	37106389	37106756	3.71066e+07	75.66	368
Chr11	42080153	42080594	4.20804e+07	78.04	442
Chr11	45142744	45143175	4.5143e+07	69.35	432
Chr11	47412239	47412618	4.74124e+07	75.33	380
Chr11	47752466	47752739	4.77526e+07	56.46	274
Chr11	49425153	49425496	4.94253e+07	83.38	344
Chr11	51556838	51557418	51557128	165.87	581
Chr11	52341194	52341534	52341364	69.18	341
Chr12	911766	912248	912007	114.22	483
Chr12	1275637	1275905	1275771	67.62	269
Chr12	1554515	1554933	1554724	54.68	419
Chr12	2935814	2936182	2935998	56.41	369
Chr12	6381611	6381991	6381801	64.82	381
Chr12	6609432	6610083	6.60976e+06	173.8	652
Chr12	34798493	34798967	34798730	115.29	475
Chr12	35523082	35523425	3.55233e+07	50.2	344
Chr12	45292363	45292696	4.52925e+07	50.26	334
Chr12	45739445	45739966	4.57397e+07	130.42	522
Chr12	62358671	62359102	6.23589e+07	89.22	432
Chr12	64009107	64009667	64009387	173.51	561
Chr12	64009733	64010075	64009904	68.4	343
Chr12	65049831	65050221	65050026	54.4	391
