# Supplementary material for: Genome-wide data (ChIP-seq) enabled identification of cell wall-related and aquaporin genes as targets of tomato ASR1, a drought stress-responsive transcription factor
Source: BMC Plant Biol. 2014 Jan 14;14:29. doi: 10.1186/1471-2229-14-29 (PMC3923394; doi:10.1186/1471-2229-14-29)
Supplement: Additional file 3 — TomatoProgramCode zip file. In-house softwares developed for this paper. [file 1471-2229-14-29-S3.zip]

Archive with 35 entries (31 files):
- tomatoProgramCode/
- tomatoProgramCode/consensusCounter/
- tomatoProgramCode/consensusCounter/peaks.txt
- tomatoProgramCode/consensusCounter/FastaElement.h
- tomatoProgramCode/consensusCounter/readme.txt
- tomatoProgramCode/consensusCounter/FastaElement.cpp
- tomatoProgramCode/consensusCounter/consensusCounter.cpp
- tomatoProgramCode/consensusCounter/executeIt
- tomatoProgramCode/consensusCounter/Makefile
- tomatoProgramCode/consensusCounter/results.xls
- tomatoProgramCode/readingExtension/
- tomatoProgramCode/readingExtension/FastaElement.h
- tomatoProgramCode/readingExtension/readme.txt
- tomatoProgramCode/readingExtension/FastaElement.cpp
- tomatoProgramCode/readingExtension/readingExtension.cpp
- tomatoProgramCode/readingExtension/executeIt
- tomatoProgramCode/readingExtension/Makefile
- tomatoProgramCode/readingExtension/Tools.cpp
- tomatoProgramCode/readingExtension/Tools.h
- tomatoProgramCode/averageDistribution/
- tomatoProgramCode/averageDistribution/averageDistribution.cpp
- tomatoProgramCode/averageDistribution/AnnotationGFF3.cpp
- tomatoProgramCode/averageDistribution/sheet_ExonsPeak.xls
- tomatoProgramCode/averageDistribution/readme.txt
- tomatoProgramCode/averageDistribution/peakGenes_Exons.txt
- tomatoProgramCode/averageDistribution/peakGenes_Terminators.txt
- tomatoProgramCode/averageDistribution/peakGenes_Promoters.txt
- tomatoProgramCode/averageDistribution/AnnotationGFF3.h
- tomatoProgramCode/averageDistribution/executeIt
- tomatoProgramCode/averageDistribution/sheet_TerminatorsPeak.xls
- tomatoProgramCode/averageDistribution/Makefile
- tomatoProgramCode/averageDistribution/Tools.cpp
- tomatoProgramCode/averageDistribution/Tools.h
- tomatoProgramCode/averageDistribution/sheet_PromotersPeak.xls
- results.xls
