# Supplementary material for: Genome-wide data (ChIP-seq) enabled identification of cell wall-related and aquaporin genes as targets of tomato ASR1, a drought stress-responsive transcription factor
Source: BMC Plant Biol. 2014 Jan 14;14:29. doi: 10.1186/1471-2229-14-29 (PMC3923394; doi:10.1186/1471-2229-14-29)
Supplement: Additional file 3 — TomatoProgramCode zip file. In-house softwares developed for this paper. [file 1471-2229-14-29-S3.zip › tomatoProgramCode/consensusCounter/peaks.txt]

chr|start|end|posPeak|score|length
Chr0|13636209|13636595|13636402|68.12|387
Chr0|16878780|16879456|16879118|112.52|677
Chr0|19257032|19257386|19257209|50.8|355
Chr0|19491409|19491760|19491584.5|67.93|352
Chr0|19717231|19717635|19717433|71.53|405
Chr1|1057860|1058167|1058013.5|52.78|308
Chr1|2757498|2757963|2757730.5|84.47|466
Chr1|24320285|24320616|24320450.5|69.91|332
Chr1|36169195|36169478|36169336.5|55.33|284
Chr1|56353227|56353728|56353477.5|72.11|502
Chr1|71854411|71854761|71854586|68.04|351
Chr1|74874986|74875660|74875323|168.41|675
Chr1|75054417|75054678|75054547.5|57.88|262
Chr1|76438827|76439515|76439171|251.83|689
Chr1|78134884|78135433|78135158.5|116.22|550
Chr1|81771115|81771548|81771331.5|143.79|434
Chr1|81815928|81816328|81816128|72.87|401
Chr1|82955709|82956371|82956040|306|663
Chr1|84077009|84077451|84077230|77.94|443
Chr1|86667904|86668188|86668046|65.54|285
Chr1|86687448|86687796|86687622|78.58|349
Chr1|86970719|86971126|86970922.5|113.8|408
Chr1|88070635|88070907|88070771|56.58|273
Chr1|88315400|88315722|88315561|61.09|323
Chr1|88671086|88671520|88671303|66.83|435
Chr1|88697547|88697902|88697724.5|67.48|356
Chr1|88701498|88701888|88701693|53.92|391
Chr1|88887840|88888160|88888000|61.31|321
Chr1|89187456|89187990|89187723|214.65|535
Chr1|89413680|89414062|89413871|74.53|383
Chr2|28419923|28420250|28420086.5|59.49|328
Chr2|30055431|30055816|30055623.5|64.32|386
Chr2|30113843|30114099|30113971|69.27|257
Chr2|31870868|31871530|31871199|143.75|663
Chr2|33765908|33766303|33766105.5|73.09|396
Chr2|33766410|33766717|33766563.5|52.78|308
Chr2|33929841|33930355|33930098|80.29|515
Chr2|33930881|33931269|33931075|54.58|389
Chr2|34857253|34857524|34857388.5|56.69|272
Chr2|35772764|35773376|35773070|126.41|613
Chr2|36290215|36290674|36290444.5|96.16|460
Chr2|36526196|36526660|36526428|84.75|465
Chr2|36956522|36956853|36956687.5|60.12|332
Chr2|37287799|37288113|37287956|83.07|315
Chr2|37431800|37432330|37432065|162.38|531
Chr2|37502481|37502819|37502650|59.38|339
Chr2|38074209|38074556|38074382.5|57.97|348
Chr2|38528657|38529039|38528848|74.53|383
Chr2|39585275|39585568|39585421.5|54.24|294
Chr2|40450615|40450917|40450766|53.29|303
Chr2|41146330|41146619|41146474.5|59.98|290
Chr2|42855522|42855926|42855724|53.18|405
Chr2|43031757|43032168|43031962.5|61.79|412
Chr2|44433447|44433826|44433636.5|53.38|380
Chr2|44712708|44713071|44712889.5|56.89|364
Chr2|44779676|44779986|44779831|52.48|311
Chr2|44854466|44854931|44854698.5|95.45|466
Chr2|45599953|45600333|45600143|70.93|381
Chr2|46987902|46988604|46988253|173.8|703
Chr2|47507699|47508004|47507851.5|63.01|306
Chr2|47660818|47661364|47661091|137.79|547
Chr2|47708422|47708911|47708666.5|76.4|490
Chr2|47719070|47719413|47719241.5|69.06|344
Chr2|48144482|48144857|48144669.5|64.8|376
Chr2|48205156|48205766|48205461|173.8|611
Chr3|190776|191156|190966|74.76|381
Chr3|508016|508410|508213|87.97|395
Chr3|6723915|6724229|6724072|61.98|315
Chr3|8513123|8513625|8513374|144.17|503
Chr3|12060526|12061101|12060813.5|166.64|576
Chr3|29574389|29574675|29574532|55|287
Chr3|30530192|30530632|30530412|84.12|441
Chr3|46903787|46904106|46903946.5|60.93|320
Chr3|49114454|49114745|49114599.5|69.53|292
Chr3|49414437|49414862|49414649.5|69.95|426
Chr3|53606270|53606586|53606428|71.52|317
Chr3|56050894|56051415|56051154.5|135.89|522
Chr3|56839283|56839611|56839447|50.73|329
Chr3|57273259|57273582|57273420.5|60.98|324
Chr3|59054967|59055546|59055256.5|188.78|580
Chr3|60108892|60109634|60109263|109.28|743
Chr3|60208478|60208811|60208644.5|59.49|334
Chr3|61210951|61211397|61211174|77.52|447
Chr3|61642319|61642694|61642506.5|85.69|376
Chr3|61822203|61822566|61822384.5|56.89|364
Chr3|62851044|62851496|62851270|117.43|453
Chr3|64487349|64487621|64487485|56.58|273
Chr4|438141|438542|438341.5|53.44|402
Chr4|4789382|4789698|4789540|72.07|317
Chr4|5534223|5534590|5534406.5|86.72|368
Chr4|57059814|57060286|57060050|115.56|473
Chr4|58305438|58305737|58305587.5|59.49|300
Chr4|58588958|58589257|58589107.5|85.23|300
Chr4|59340554|59341060|59340807|81.07|507
Chr4|59822766|59823124|59822945|57.37|359
Chr4|60345877|60346218|60346047.5|69.06|342
Chr4|60450010|60450486|60450248|75.33|477
Chr4|60592650|60592965|60592807.5|61.86|316
Chr4|61041498|61041788|61041643|75.49|291
Chr4|61620568|61620947|61620757.5|64.93|380
Chr4|61633234|61633561|61633397.5|69.53|328
Chr4|61819081|61819463|61819272|74.53|383
Chr4|62356274|62356663|62356468.5|94.5|390
Chr4|62419609|62419928|62419768.5|59.49|320
Chr4|63395718|63396037|63395877.5|61.42|320
Chr4|63434688|63435041|63434864.5|67.7|354
Chr4|63778690|63779089|63778889.5|92.47|400
Chr5|2115167|2115470|2115318.5|53.19|304
Chr5|2476805|2477097|2476951|59.49|293
Chr5|2498370|2498928|2498649|125.52|559
Chr5|2505883|2506238|2506060.5|50.8|356
Chr5|3000518|3000986|3000752|75.27|469
Chr5|4907997|4908831|4908414|235.12|835
Chr5|4911430|4911771|4911600.5|57.36|342
Chr5|4911834|4912728|4912281|236.06|895
Chr5|7513778|7514006|7513892|51.42|229
Chr5|62276325|62276583|62276454|58.25|259
Chr5|62780620|62781098|62780859|83.95|479
Chr5|63515836|63516392|63516114|135.5|557
Chr5|64678282|64678791|64678536.5|165.81|510
Chr6|398097|398428|398262.5|50.45|332
Chr6|1822384|1822767|1822575.5|73.82|384
Chr6|4670102|4670419|4670260.5|61.64|318
Chr6|5836653|5837041|5836847|50.8|389
Chr6|8162755|8163101|8162928|78.83|347
Chr6|21290387|21290812|21290599.5|54.68|426
Chr6|35851354|35851810|35851582|58.65|457
Chr6|38174476|38174830|38174653|67.59|355
Chr6|40841933|40842386|40842159.5|67.24|454
Chr6|41067933|41068318|41068125.5|64.32|386
Chr6|41195995|41196596|41196295.5|173.86|602
Chr6|42731499|42731898|42731698.5|82.75|400
Chr6|45705299|45705642|45705470.5|58.87|344
Chr7|802308|802716|802512|102.7|409
Chr7|1194442|1195252|1194847|286.97|811
Chr7|1202246|1202655|1202450.5|61.97|410
Chr7|2213091|2213492|2213291.5|81.86|402
Chr7|4356650|4356997|4356823.5|58.46|348
Chr7|5669904|5670363|5670133.5|66.68|460
Chr7|50177344|50177676|50177510|60.01|333
Chr7|50893664|50893933|50893798.5|52.55|270
Chr7|52591769|52592107|52591938|58.89|339
Chr7|56872524|56873047|56872785.5|98.89|524
Chr7|58325224|58325741|58325482.5|141.93|518
Chr7|58680457|58680922|58680689.5|52|466
Chr7|60267244|60267546|60267395|79.98|303
Chr7|62244154|62244634|62244394|56.58|481
Chr7|62571907|62572399|62572153|134.54|493
Chr7|63262470|63263208|63262839|115.29|739
Chr7|63805546|63805823|63805684.5|59.49|278
Chr7|64890300|64890693|64890496.5|73.31|394
Chr8|90383|90857|90620|74.44|475
Chr8|2818405|2818758|2818581.5|67.7|354
Chr8|2847175|2847523|2847349|68.26|349
Chr8|55928334|55928758|55928546|79.23|425
Chr8|56368864|56369259|56369061.5|93.71|396
Chr8|59454476|59454771|59454623.5|64.19|296
Chr8|60387664|60388043|60387853.5|50.8|380
Chr8|61689109|61689518|61689313.5|66.83|410
Chr8|61869092|61869619|61869355.5|201.54|528
Chr8|62209666|62210111|62209888.5|92.53|446
Chr8|62539488|62539928|62539708|78.15|441
Chr8|62540249|62540608|62540428.5|66.5|360
Chr8|62550223|62550409|62550316|68.75|187
Chr8|62640584|62640901|62640742.5|51.78|318
Chr8|62845539|62845905|62845722|66.29|367
Chr9|1326177|1326490|1326333.5|52.18|314
Chr9|3288336|3288717|3288526.5|64.72|382
Chr9|3477012|3477665|3477338.5|163.2|654
Chr9|3610343|3610754|3610548.5|50.36|412
Chr9|4315702|4316286|4315994|230.55|585
Chr9|4857443|4857771|4857607|50.3|329
Chr9|5600826|5601104|5600965|55.89|279
Chr9|10712405|10712849|10712627|77.73|445
Chr9|11057509|11057833|11057671|51.11|325
Chr9|55792229|55792768|55792498.5|50.8|540
Chr9|58915814|58916418|58916116|184.69|605
Chr9|63102186|63102634|63102410|67.71|449
Chr9|65082899|65083223|65083061|59.49|325
Chr9|65238058|65238379|65238218.5|70.9|322
Chr9|65673619|65674188|65673903.5|131.34|570
Chr9|65811945|65812363|65812154|67.32|419
Chr9|65812860|65813216|65813038|74.18|357
Chr9|66124689|66125145|66124917|86.34|457
Chr9|67440366|67440683|67440524.5|61.15|318
Chr10|253583|253920|253751.5|90.8|338
Chr10|5451931|5452481|5452206|117.97|551
Chr10|23108657|23109068|23108862.5|71.38|412
Chr10|48861108|48861423|48861265.5|51.98|316
Chr10|51426550|51426972|51426761|72.39|423
Chr10|51430295|51430677|51430486|74.53|383
Chr10|51447392|51447778|51447585|52.69|387
Chr10|60016228|60016651|60016439.5|50.8|424
Chr10|60474522|60474898|60474710|53.67|377
Chr10|60807285|60807658|60807471.5|53.05|374
Chr10|63656556|63656875|63656715.5|51.59|320
Chr10|64629635|64629931|64629783|64.07|297
Chr11|2832641|2832873|2832757|50.94|233
Chr11|5058917|5059343|5059130|89.82|427
Chr11|12931552|12931875|12931713.5|54.11|324
Chr11|15235911|15235976|15235943.5|93.67|66
Chr11|22391077|22391411|22391244|59.31|335
Chr11|32857909|32858307|32858108|72.17|399
Chr11|37106389|37106756|37106572.5|75.66|368
Chr11|42080153|42080594|42080373.5|78.04|442
Chr11|45142744|45143175|45142959.5|69.35|432
Chr11|47412239|47412618|47412428.5|75.33|380
Chr11|47752466|47752739|47752602.5|56.46|274
Chr11|49425153|49425496|49425324.5|83.38|344
Chr11|51556838|51557418|51557128|165.87|581
Chr11|52341194|52341534|52341364|69.18|341
Chr12|911766|912248|912007|114.22|483
Chr12|1275637|1275905|1275771|67.62|269
Chr12|1554515|1554933|1554724|54.68|419
Chr12|2935814|2936182|2935998|56.41|369
Chr12|6381611|6381991|6381801|64.82|381
Chr12|6609432|6610083|6609757.5|173.8|652
Chr12|34798493|34798967|34798730|115.29|475
Chr12|35523082|35523425|35523253.5|50.2|344
Chr12|45292363|45292696|45292529.5|50.26|334
Chr12|45739445|45739966|45739705.5|130.42|522
Chr12|62358671|62359102|62358886.5|89.22|432
Chr12|64009107|64009667|64009387|173.51|561
Chr12|64009733|64010075|64009904|68.4|343
Chr12|65049831|65050221|65050026|54.4|391
