# Supplementary material for: Genome-wide data (ChIP-seq) enabled identification of cell wall-related and aquaporin genes as targets of tomato ASR1, a drought stress-responsive transcription factor
Source: BMC Plant Biol. 2014 Jan 14;14:29. doi: 10.1186/1471-2229-14-29 (PMC3923394; doi:10.1186/1471-2229-14-29)
Supplement: Additional file 3 — TomatoProgramCode zip file. In-house softwares developed for this paper. [file 1471-2229-14-29-S3.zip › tomatoProgramCode/consensusCounter/FastaElement.h]

#ifndef FASTAELEMENT_H
#define FASTAELEMENT_H

#include <iostream>


using namespace std;

class FastaElement {

    public:

	string description;
	string seq; 
	
	bool operator==(const FastaElement &f2) const;  

	// Constructor
	FastaElement();

};

// Output
ostream& operator <<(ostream& os, const FastaElement& );
#endif // FASTAELEMENT_H
