# Supplementary material for: Genome-wide data (ChIP-seq) enabled identification of cell wall-related and aquaporin genes as targets of tomato ASR1, a drought stress-responsive transcription factor
Source: BMC Plant Biol. 2014 Jan 14;14:29. doi: 10.1186/1471-2229-14-29 (PMC3923394; doi:10.1186/1471-2229-14-29)
Supplement: Additional file 3 — TomatoProgramCode zip file. In-house softwares developed for this paper. [file 1471-2229-14-29-S3.zip › tomatoProgramCode/consensusCounter/FastaElement.cpp]

#include "FastaElement.h"

FastaElement::FastaElement(){
	description="";
	seq="";
}


bool FastaElement::operator==(const FastaElement&f2) const{
	return (seq==f2.seq);
};


ostream& operator <<(ostream& os, const FastaElement& f){
	os << "> " << f.description << endl;
        os << f.seq << endl;
        return os;
};
