# Supplementary material for: Genome-wide data (ChIP-seq) enabled identification of cell wall-related and aquaporin genes as targets of tomato ASR1, a drought stress-responsive transcription factor
Source: BMC Plant Biol. 2014 Jan 14;14:29. doi: 10.1186/1471-2229-14-29 (PMC3923394; doi:10.1186/1471-2229-14-29)
Supplement: Additional file 3 — TomatoProgramCode zip file. In-house softwares developed for this paper. [file 1471-2229-14-29-S3.zip › tomatoProgramCode/consensusCounter/consensusCounter.cpp]

#include "FastaElement.h"
#include <vector>
#include <fstream>


using namespace std;

struct Peak{
  string chr;
  long int start;
  long int end;
  long int peakPosition;
  double score;
};

bool loadMultifastaFile(const string filename, vector<FastaElement>& fs);
bool loadPeaks(const string filename, vector<Peak>& peaks);
string getSequenceFromChromosome(const vector<FastaElement>& fs,const string chromosome,const long int start,const long int end);
int hitsCount(string elemSeq, string consensusSequence);

  
int main(int argc, char *argv[]){
    
  // Checking parameters
  if(argc!=4){
	      cout<<"usage: " << argv[0] << " chromosomes.fasta peaksFile.txt consensusSequence" << endl;
	      return 0;
  }
  
  
  // Parameters
  bool ok;
  vector<FastaElement> fs;
  vector<Peak> peaks;
  
  // 1. chromosomes
  ok = loadMultifastaFile(argv[1], fs);
  if(!ok) return 1; 

  
  // 2. Peaks
  ok=loadPeaks(argv[2], peaks);
  if(!ok) return 1; 
  

  // 3. Consensus sequence
  string consensusSequence=argv[3];
  if(consensusSequence.size()==0){
    cout << "Error! The consensus sequence can't be empty" << endl;
    return 1; 
  }

  // Report
  cout << "Parameters status: " << endl;
  cout << "------------------ " << endl;
  cout << "chromosomes       : " << fs.size() << endl;
  cout << "Peaks             : " << peaks.size() << endl;
  cout << "Consensus Sequence: " << consensusSequence  << endl;
  cout << endl;

  
  // Output
  ofstream os(("consensusCounter_"+consensusSequence+".txt").c_str());
  os << "chr|start|end|posPeak|score|seqLength|hits|sequence|" << endl;
  
  long int totalHits=0;
  for(int iPeak=0;iPeak<(int)peaks.size();iPeak++){
    string seq=getSequenceFromChromosome(fs,peaks[iPeak].chr,peaks[iPeak].start,peaks[iPeak].end);
    long int hits = hitsCount(seq, consensusSequence); 
    totalHits+=hits;
    os << peaks[iPeak].chr          << "|";
    os << peaks[iPeak].start        << "|";
    os << peaks[iPeak].end          << "|";
    os << peaks[iPeak].peakPosition << "|";
    os << peaks[iPeak].score        << "|";
    os << seq.size()                << "|";
    os << hits                      << "|";
    os << seq                       << "|";
    os << endl;
    
  }
  os << endl;
  os << "Total --> ||||||";
  os << totalHits << "||";
  os << endl;
  

  
  os.close();
} 


string getSequenceFromChromosome(const vector<FastaElement>& fs,const string chromosome,const long int start,const long int end){

  // look for the chromosome
  int i=0;
  while(i<(int)fs.size() && fs[i].description!=chromosome) i++;
  if(i==(int)fs.size()) {
      cout << "Error funcion " << __FUNCTION__ <<": chromosome " << chromosome << " not found." << endl;
      return false;
  }

  int length=end-start+1;
  
  return fs[i].seq.substr(start-1,length);
  
}


int hitsCount(string elemSeq, string consensusSequence){
  int ret=0;
  for(int i=0;i<(int)elemSeq.size()-(int)consensusSequence.size()+1;i++){
    if(elemSeq.substr(i,consensusSequence.size())==consensusSequence) ret++;
  }
  return ret;
}


bool loadPeaks(const string filename, vector<Peak>& peaks){
  ifstream is(filename.c_str());
  if(!is.good()){
      cout << "Error in function " << __FUNCTION__ << " : it's not possible open the file " << filename << endl;
      return false;
  }
  
  string s;
  if(!is.eof()) getline(is,s); // header
  while(!is.eof()){
    Peak p;
    char c;
    // levanto chr
    getline(is,p.chr,'|'); 
    
    
    if(!is.eof()){
      
      // start
      is >> p.start;
      is >> c; // separator |
      // end
      is >> p.end;
      is >> c; // separator |
      // position
      is >> p.peakPosition;
      is >> c; // separator |
      // score
      is >> p.score;
      is >> c; // separator |
      // the rest
      getline(is,s); 
      peaks.push_back(p);
    }
  }
  is.close();
  return true;
}

bool loadMultifastaFile(const string filename, vector<FastaElement>& fs){
  bool ret=true;
  
  ifstream is(filename.c_str());
  if(!is.good()){
      cout << "Error: It has not been possible to open multifasta file " << filename << endl;
      ret=false;
  }
  else{
    
      
      char c;
      if(!is.eof()) {
	    is >> c;
	    if(c!='>') {
		    cout << "Format error in multifasta file" << endl;
		    return 1;
	    }
      }
      while(!is.eof()){
	    FastaElement f;
	    string desc;
	    getline(is,f.description);
	    is >> c;
	    while((!is.eof()) && (c!='>')){
		    f.seq+=c;
		    is >> c;
	    }
	    fs.push_back(f);
      }
      is.close();
  }
  return ret;

}
