# Supplementary material for: Genome-wide data (ChIP-seq) enabled identification of cell wall-related and aquaporin genes as targets of tomato ASR1, a drought stress-responsive transcription factor
Source: BMC Plant Biol. 2014 Jan 14;14:29. doi: 10.1186/1471-2229-14-29 (PMC3923394; doi:10.1186/1471-2229-14-29)
Supplement: Additional file 3 — TomatoProgramCode zip file. In-house softwares developed for this paper. [file 1471-2229-14-29-S3.zip › tomatoProgramCode/consensusCounter/executeIt]

consensusSeq=(TGGGCT TGGGCC AGCCCA GGCCCA)
workingDirectory="results"

# inicialization
rm -rf $workingDirectory
mkdir $workingDirectory
cd $workingDirectory
cp ../consensusCounter .
cp ../peaks.txt .

for seq in ${consensusSeq[*]}
do
  ./consensusCounter ../../../data/tomatoGenome/S_lycopersicum_chromosomes.2.40.fa peaks.txt $seq 
done
cd ..
