# Supplementary material for: Genome-wide data (ChIP-seq) enabled identification of cell wall-related and aquaporin genes as targets of tomato ASR1, a drought stress-responsive transcription factor
Source: BMC Plant Biol. 2014 Jan 14;14:29. doi: 10.1186/1471-2229-14-29 (PMC3923394; doi:10.1186/1471-2229-14-29)
Supplement: Additional file 3 — TomatoProgramCode zip file. In-house softwares developed for this paper. [file 1471-2229-14-29-S3.zip › tomatoProgramCode/consensusCounter/Makefile]

C = gcc
#Version gcc
CPP = g++

#Normal.
CFLAGS= -O1 -Wall -g 
CLINKFLAGS = -gcc-name=gcc-4.4 -gxx-name=g++-4.4 

LIBS = 

NAME = consensusCounter


OBJS= consensusCounter.o FastaElement.o
.SUFFIXES: .cpp .o

.cpp.o:
#	echo "Compiling $@";$(CPP) $(CFLAGS) -c $<
	$(CPP) $(CFLAGS) -c $<

.c.o:
#	@echo "Compiling $@";$(C) $(CFLAGS) -c $<
	$(C) $(CFLAGS) -c $<

program: $(OBJS); 
	echo "Linking";${CPP} ${CLINKFLAGS} ${OBJS} ${LIBS} -o ${NAME} 

clean:
	@echo "Removing Object files.";rm -f *.o; 

all:
	@(make clean; make;)

default:
	@(echo "making $(PROGRAM)"; export PROGRAM=054d1.4D1.2.324.80; $(MAKE) program;)
