# Supplementary material for: Genome-wide data (ChIP-seq) enabled identification of cell wall-related and aquaporin genes as targets of tomato ASR1, a drought stress-responsive transcription factor
Source: BMC Plant Biol. 2014 Jan 14;14:29. doi: 10.1186/1471-2229-14-29 (PMC3923394; doi:10.1186/1471-2229-14-29)
Supplement: Additional file 3 — TomatoProgramCode zip file. In-house softwares developed for this paper. [file 1471-2229-14-29-S3.zip › tomatoProgramCode/consensusCounter/results.xls]

## Sheet: SummaryOfResults
chr	start	end	posPeak	score	seqLength	Hits AGCCCA	Hits GGCCCA	Hits TGGGCC	Hits TGGGCT	Total Hits
Chr0	13636209	13636595	13636402	68.12	387	0	1	1	0	2
Chr0	16878780	16879456	16879118	112.52	677	0	1	0	5	6
Chr0	19257032	19257386	19257209	50.8	355	2	2	0	0	4
Chr0	19491409	19491760	19491584	5	352	0	0	2	3	5
Chr0	19717231	19717635	19717433	71.53	405	0	2	2	3	7
Chr1	1057860	1058167	1058013	5	308	1	6	1	0	8
Chr1	2757498	2757963	2757730	5	466	1	2	2	2	7
Chr1	24320285	24320616	24320450	5	332	5	4	0	0	9
Chr1	36169195	36169478	36169336	5	284	0	1	1	0	2
Chr1	56353227	56353728	56353477	5	502	5	0	0	0	5
Chr1	71854411	71854761	71854586	68.04	351	0	2	1	0	3
Chr1	74874986	74875660	74875323	168.41	675	0	3	4	3	10
Chr1	75054417	75054678	75054547	5	262	0	0	2	3	5
Chr1	76438827	76439515	76439171	251.83	689	0	7	4	1	12
Chr1	78134884	78135433	78135158	5	550	4	1	1	1	7
Chr1	81771115	81771548	81771331	5	434	1	1	3	3	8
Chr1	81815928	81816328	81816128	72.87	401	0	2	2	2	6
Chr1	82955709	82956371	82956040	306	663	4	2	0	3	9
Chr1	84077009	84077451	84077230	77.94	443	0	0	3	3	6
Chr1	86667904	86668188	86668046	65.54	285	2	2	0	0	4
Chr1	86687448	86687796	86687622	78.58	349	1	1	0	1	3
Chr1	86970719	86971126	86970922	5	408	3	2	2	0	7
Chr1	88070635	88070907	88070771	56.58	273	1	1	0	1	3
Chr1	88315400	88315722	88315561	61.09	323	0	2	1	1	4
Chr1	88671086	88671520	88671303	66.83	435	0	1	3	2	6
Chr1	88697547	88697902	88697724	5	356	1	0	0	7	8
Chr1	88701498	88701888	88701693	53.92	391	5	0	0	2	7
Chr1	88887840	88888160	88888000	61.31	321	0	1	0	2	3
Chr1	89187456	89187990	89187723	214.65	535	1	0	2	4	7
Chr1	89413680	89414062	89413871	74.53	383	2	0	1	2	5
Chr2	28419923	28420250	28420086	5	328	3	3	0	0	6
Chr2	30055431	30055816	30055623	5	386	1	1	1	1	4
Chr2	30113843	30114099	30113971	69.27	257	0	1	0	1	2
Chr2	31870868	31871530	31871199	143.75	663	2	3	2	5	12
Chr2	33765908	33766303	33766105	5	396	3	0	1	1	5
Chr2	33766410	33766717	33766563	5	308	0	1	0	1	2
Chr2	33929841	33930355	33930098	80.29	515	0	2	0	1	3
Chr2	33930881	33931269	33931075	54.58	389	1	1	3	0	5
Chr2	34857253	34857524	34857388	5	272	0	2	0	1	3
0	35772764	35773376	35773070	126.41	613	1	5	3	2	11
0	36290215	36290674	36290444	5	460	2	1	2	3	8
0	36526196	36526660	36526428	84.75	465	1	3	1	0	5
0	36956522	36956853	36956687	5	332	1	2	1	1	5
0	37287799	37288113	37287956	83.07	315	1	2	1	1	5
0	37431800	37432330	37432065	162.38	531	1	0	0	6	7
0	37502481	37502819	37502650	59.38	339	1	2	0	1	4
0	38074209	38074556	38074382	5	348	1	1	2	0	4
0	38528657	38529039	38528848	74.53	383	2	3	1	1	7
0	39585275	39585568	39585421	5	294	2	0	0	1	3
0	40450615	40450917	40450766	53.29	303	2	0	2	0	4
0	41146330	41146619	41146474	5	290	0	1	3	1	5
0	42855522	42855926	42855724	53.18	405	1	2	0	0	3
0	43031757	43032168	43031962	5	412	3	2	2	0	7
0	44433447	44433826	44433636	5	380	0	1	2	1	4
0	44712708	44713071	44712889	5	364	2	2	1	0	5
0	44779676	44779986	44779831	52.48	311	1	0	0	2	3
0	44854466	44854931	44854698	5	466	0	0	2	2	4
0	45599953	45600333	45600143	70.93	381	0	0	1	5	6
0	46987902	46988604	46988253	173.8	703	8	7	5	0	20
0	47507699	47508004	47507851	5	306	1	3	1	0	5
0	47660818	47661364	47661091	137.79	547	1	1	0	2	4
0	47708422	47708911	47708666	5	490	0	3	1	0	4
0	47719070	47719413	47719241	5	344	3	0	0	3	6
0	48144482	48144857	48144669	5	376	0	2	0	1	3
0	48205156	48205766	48205461	173.8	611	0	3	1	1	5
0	190776	191156	190966	74.76	381	0	3	3	0	6
0	508016	508410	508213	87.97	395	3	3	1	0	7
0	6723915	6724229	6724072	61.98	315	0	1	1	0	2
0	8513123	8513625	8513374	144.17	503	0	3	5	2	10
0	12060526	12061101	12060813	5	576	0	3	1	1	5
0	29574389	29574675	29574532	55	287	0	1	3	3	7
0	30530192	30530632	30530412	84.12	441	0	1	0	4	5
0	46903787	46904106	46903946	5	320	2	1	1	1	5
0	49114454	49114745	49114599	5	292	1	2	4	2	9
0	49414437	49414862	49414649	5	426	4	0	2	0	6
0	53606270	53606586	53606428	71.52	317	1	2	2	0	5
0	56050894	56051415	56051154	5	522	1	2	1	7	11
0	56839283	56839611	56839447	50.73	329	0	0	2	0	2
0	57273259	57273582	57273420	5	324	0	1	2	1	4
0	59054967	59055546	59055256	5	580	3	1	3	2	9
0	60108892	60109634	60109263	109.28	743	3	4	0	2	9
0	60208478	60208811	60208644	5	334	0	0	1	1	2
0	61210951	61211397	61211174	77.52	447	0	15	5	0	20
0	61642319	61642694	61642506	5	376	0	2	3	0	5
0	61822203	61822566	61822384	5	364	1	2	1	2	6
0	62851044	62851496	62851270	117.43	453	1	6	2	0	9
0	64487349	64487621	64487485	56.58	273	0	1	2	2	5
0	438141	438542	438341	5	402	1	0	0	1	2
0	4789382	4789698	4789540	72.07	317	0	1	6	1	8
0	5534223	5534590	5534406	5	368	1	2	1	3	7
0	57059814	57060286	57060050	115.56	473	4	0	1	1	6
0	58305438	58305737	58305587	5	300	3	0	0	1	4
0	58588958	58589257	58589107	5	300	3	0	1	1	5
0	59340554	59341060	59340807	81.07	507	1	3	1	1	6
0	59822766	59823124	59822945	57.37	359	2	0	1	1	4
0	60345877	60346218	60346047	5	342	0	3	1	3	7
0	60450010	60450486	60450248	75.33	477	1	0	0	2	3
0	60592650	60592965	60592807	5	316	2	1	0	0	3
0	61041498	61041788	61041643	75.49	291	1	0	4	2	7
0	61620568	61620947	61620757	5	380	2	0	1	2	5
0	61633234	61633561	61633397	5	328	1	0	1	2	4
0	61819081	61819463	61819272	74.53	383	3	0	0	2	5
0	62356274	62356663	62356468	5	390	0	0	2	3	5
0	62419609	62419928	62419768	5	320	2	0	1	1	4
0	63395718	63396037	63395877	5	320	1	1	0	1	3
0	63434688	63435041	63434864	5	354	4	0	1	2	7
0	63778690	63779089	63778889	5	400	2	2	0	1	5
0	2115167	2115470	2115318	5	304	2	0	1	0	3
0	2476805	2477097	2476951	59.49	293	1	0	2	0	3
0	2498370	2498928	2498649	125.52	559	2	4	1	0	7
0	2505883	2506238	2506060	5	356	0	1	2	1	4
0	3000518	3000986	3000752	75.27	469	2	2	3	0	7
0	4907997	4908831	4908414	235.12	835	6	4	5	1	16
0	4911430	4911771	4911600	5	342	0	2	1	0	3
0	4911834	4912728	4912281	236.06	895	7	3	5	2	17
0	7513778	7514006	7513892	51.42	229	0	0	1	2	3
0	62276325	62276583	62276454	58.25	259	0	1	2	1	4
0	62780620	62781098	62780859	83.95	479	0	0	2	1	3
0	63515836	63516392	63516114	135.5	557	1	9	1	0	11
0	64678282	64678791	64678536	5	510	0	0	7	9	16
0	398097	398428	398262	5	332	0	2	2	0	4
0	1822384	1822767	1822575	5	384	2	1	2	2	7
0	4670102	4670419	4670260	5	318	0	0	2	0	2
0	5836653	5837041	5836847	50.8	389	1	0	1	1	3
0	8162755	8163101	8162928	78.83	347	0	0	4	2	6
0	21290387	21290812	21290599	5	426	0	2	1	1	4
0	35851354	35851810	35851582	58.65	457	0	0	1	1	2
0	38174476	38174830	38174653	67.59	355	3	3	0	0	6
0	40841933	40842386	40842159	5	454	1	2	1	0	4
0	41067933	41068318	41068125	5	386	0	0	4	1	5
0	41195995	41196596	41196295	5	602	1	0	2	2	5
0	42731499	42731898	42731698	5	400	1	0	1	2	4
0	45705299	45705642	45705470	5	344	0	2	0	0	2
0	802308	802716	802512	102.7	409	5	1	3	2	11
0	1194442	1195252	1194847	286.97	811	8	7	0	2	17
0	1202246	1202655	1202450	5	410	0	3	2	0	5
0	2213091	2213492	2213291	5	402	0	1	4	1	6
0	4356650	4356997	4356823	5	348	0	1	2	2	5
0	5669904	5670363	5670133	5	460	1	3	3	0	7
0	50177344	50177676	50177510	60.01	333	0	1	2	6	9
0	50893664	50893933	50893798	5	270	2	4	0	0	6
0	52591769	52592107	52591938	58.89	339	3	1	1	1	6
0	56872524	56873047	56872785	5	524	1	3	0	0	4
0	58325224	58325741	58325482	5	518	0	6	3	4	13
0	58680457	58680922	58680689	5	466	1	0	2	0	3
0	60267244	60267546	60267395	79.98	303	0	1	2	3	6
0	62244154	62244634	62244394	56.58	481	2	2	0	6	10
0	62571907	62572399	62572153	134.54	493	7	4	0	0	11
0	63262470	63263208	63262839	115.29	739	3	3	1	1	8
0	63805546	63805823	63805684	5	278	0	0	5	1	6
0	64890300	64890693	64890496	5	394	1	0	1	2	4
0	90383	90857	90620	74.44	475	1	6	2	2	11
0	2818405	2818758	2818581	5	354	1	3	2	2	8
0	2847175	2847523	2847349	68.26	349	0	0	0	1	1
0	55928334	55928758	55928546	79.23	425	2	1	0	0	3
0	56368864	56369259	56369061	5	396	0	1	3	5	9
0	59454476	59454771	59454623	5	296	1	3	1	0	5
0	60387664	60388043	60387853	5	380	1	3	2	0	6
0	61689109	61689518	61689313	5	410	0	4	0	5	9
0	61869092	61869619	61869355	5	528	3	2	4	2	11
0	62209666	62210111	62209888	5	446	0	0	4	8	12
0	62539488	62539928	62539708	78.15	441	2	2	1	2	7
0	62540249	62540608	62540428	5	360	1	2	1	1	5
0	62550223	62550409	62550316	68.75	187	0	0	1	2	3
0	62640584	62640901	62640742	5	318	1	0	0	3	4
0	62845539	62845905	62845722	66.29	367	1	1	1	0	3
0	1326177	1326490	1326333	5	314	2	4	5	0	11
0	3288336	3288717	3288526	5	382	2	1	0	0	3
0	3477012	3477665	3477338	5	654	1	0	1	2	4
0	3610343	3610754	3610548	5	412	2	1	0	1	4
0	4315702	4316286	4315994	230.55	585	3	1	0	6	10
0	4857443	4857771	4857607	50.3	329	1	0	0	1	2
0	5600826	5601104	5600965	55.89	279	1	0	0	2	3
0	10712405	10712849	10712627	77.73	445	0	1	0	4	5
0	11057509	11057833	11057671	51.11	325	0	0	0	3	3
0	55792229	55792768	55792498	5	540	3	1	0	1	5
0	58915814	58916418	58916116	184.69	605	5	0	0	4	9
0	63102186	63102634	63102410	67.71	449	1	0	2	1	4
0	65082899	65083223	65083061	59.49	325	2	1	1	2	6
0	65238058	65238379	65238218	5	322	5	0	1	0	6
0	65673619	65674188	65673903	5	570	0	3	2	8	13
0	65811945	65812363	65812154	67.32	419	6	0	0	0	6
0	65812860	65813216	65813038	74.18	357	6	1	0	0	7
0	66124689	66125145	66124917	86.34	457	0	0	3	3	6
0	67440366	67440683	67440524	5	318	0	1	1	0	2
0	253583	253920	253751	5	338	1	1	0	0	2
0	5451931	5452481	5452206	117.97	551	1	3	3	0	7
0	23108657	23109068	23108862	5	412	0	1	0	2	3
0	48861108	48861423	48861265	5	316	0	1	0	0	1
0	51426550	51426972	51426761	72.39	423	0	3	1	0	4
0	51430295	51430677	51430486	74.53	383	0	3	1	0	4
0	51447392	51447778	51447585	52.69	387	0	2	1	0	3
0	60016228	60016651	60016439	5	424	1	3	2	2	8
0	60474522	60474898	60474710	53.67	377	0	0	2	0	2
0	60807285	60807658	60807471	5	374	2	0	0	1	3
0	63656556	63656875	63656715	5	320	0	0	3	1	4
0	64629635	64629931	64629783	64.07	297	1	0	3	4	8
0	2832641	2832873	2832757	50.94	233	3	0	0	0	3
0	5058917	5059343	5059130	89.82	427	1	1	2	2	6
0	12931552	12931875	12931713	5	324	3	1	0	0	4
0	15235911	15235976	15235943	5	66	0	0	0	0	0
0	22391077	22391411	22391244	59.31	335	0	0	2	2	4
0	32857909	32858307	32858108	72.17	399	0	0	2	4	6
0	37106389	37106756	37106572	5	368	5	2	1	0	8
0	42080153	42080594	42080373	5	442	1	3	1	0	5
0	45142744	45143175	45142959	5	432	6	3	1	0	10
0	47412239	47412618	47412428	5	380	0	1	0	2	3
0	47752466	47752739	47752602	5	274	0	0	0	5	5
0	49425153	49425496	49425324	5	344	4	4	3	0	11
0	51556838	51557418	51557128	165.87	581	2	2	1	0	5
0	52341194	52341534	52341364	69.18	341	2	3	1	2	8
0	911766	912248	912007	114.22	483	0	1	1	0	2
0	1275637	1275905	1275771	67.62	269	2	0	2	0	4
0	1554515	1554933	1554724	54.68	419	1	3	1	2	7
0	2935814	2936182	2935998	56.41	369	2	1	1	2	6
0	6381611	6381991	6381801	64.82	381	0	0	2	4	6
0	6609432	6610083	6609757	5	652	7	4	0	0	11
0	34798493	34798967	34798730	115.29	475	0	4	2	0	6
0	35523082	35523425	35523253	5	344	0	1	2	1	4
0	45292363	45292696	45292529	5	334	2	2	1	0	5
0	45739445	45739966	45739705	5	522	7	1	0	0	8
0	62358671	62359102	62358886	5	432	2	0	4	0	6
0	64009107	64009667	64009387	173.51	561	8	5	2	0	15
0	64009733	64010075	64009904	68.4	343	3	1	0	1	5
0	65049831	65050221	65050026	54.4	391	3	0	2	2	7
Total						326	356	317	330	1329

## Sheet: AGCCCA
chr	start	end	posPeak	score	seqLength	cantidadHits	secuencia
Chr0	13636209	13636595	13636402	68.12	387	0	TATATATATAGTATAAGAGAAATGACAACTTTGGGATTTAATTAAGTTAAAACTATAGGATAAACATAGTTAGGCGAAATAATACGAATAAAAGTAAAAGGAGGAAAATATTGAATTGGGGCCTTAAAGTCCAAATTTTATGACCTGTCCTAAATCTAAAGTGACCCAAAATGGATTCGGGCCCAAATTCAACAAATGGCTGCTGGAAATTATTAAGGCTTTGGGCCTATTTCCCTTTGAGAAACCAACGTATACATTTTATGTATATCGTTATATACGAGCAGAATTTCGAACGTTTTTTTCTGCATCATCCCTGTACATCGATTTTTGAATGTATTTTCATCAAAAATATGCACCCCTGAATTTTCTAAGACTTATAATGCGTAT
Chr0	16878780	16879456	16879118	112.52	677	0	CGACATATAACAAGAGTTTTAGAAGTCATTTATTCCTAAAACTCGCCTTGGACTCAATACAGGATATTGTTAGGTGTGCGAATAAAGTTTTTCATATTAAAAGCTAGAAAAAAAGAAGAAGCTACGTTTATACAAGACTAGTCATGATATATATATGATATTTGGCTAAAAGTATATATTTATAGCACATTATCATAGCGTATATCTAATTCATAATTATGTTGATACATCGTTATTTTGGATGTCTTTACATTTGTTACAAGTTCTATGTGTAAAAGAGTACTCGCTCATGAGTTGTGAGCATTCAAGCCTGTCAAGGACGCAGCCAAGTCTTTTGGGTCAGCTGGAATTAAATTGGGCTGAGACTTTTGGTGACTTAAAAGTGGGCTGAAAGAAAAT…
Chr0	19257032	19257386	19257209	50.8	355	2	AACCCAAATTAATTCCCCTCAAGCCCAAATCCCTTCCCATGAATTAATCCCCACTCCACCATCAGCCTACACCAAAATAATGCCCAAACCAAAAGTAATTCCCAGACGGCCCACTCCCCAATTTTCAGCTCTCAAATTGATCCCAGGCCCAAATTCCTCTTAACCCAACCCAATTCCATTAAATACCCAACACCTCTCTGACCCAATTAAAAGAACAGCCCATTTCAACCCCAACCCACTAAATTAATAATAACCCAACCCAATCCCCTTGACCCGACCCAAACCCAAACCCAATAACCCATCTTCCCTTTTCCTTCATCCCCCTCTTCCTCACGCCTTTTCCCCAGAAAAACAG
Chr0	19491409	19491760	19491584	5	352	0	GTTCTGTTTTGGCTGTGTATCGTGGGGAGAGAAAGAAGGAAGGGGGGAAGAGGGGATTTGGGTCGGGTTTCGGTTTGGGGTTGGGTTGAGGGGAATGGGCCGAATATGGGCTGCTGAAAGGGAGATGTGTTTGGGCTGACATTGGGTTGGAGGGGAAGAAGGGAATTGATTGGGTTTGGTACAGAAGTGGGCCTGGGAGTTAAGTGTGAAGGTGGGCTGAAAAATTGGAAAAAGGAGAGTGGGTTAGGTTAAAAATAGGGCCAACTTTAGTTAAAACAAAATTAAAAATTGGCTAATTCTTAAATAAAAAATGAACTTGTATTAATTAATCGACGAGCTTCCCTTTTTAGCA
Chr0	19717231	19717635	19717433	71.53	405	0	TGGGTTGTTCACTTGGAAAGATTGTTTAAGTATTGGAGAAATTCACAACTTAACGAAATCCAAATTGCATATAAAAACAAAACTTCGACTACATATTAATTTGATTTCATACGCATGTTCAAACGCAAGCTTAACACACATGTGATGGTATTGGGCTGTAAAAGTTGGGCCGAAGAAGTAGAGTAGAGGTTTTTGGTCTTGTTGGATCCTAAATTTGGGCTTTATTGTTTATTGGGCTCAACACAAAATTCTACTTTGTCAAAGATAGGGCCCATTGAGTTATTGGGCCCTTTTCTCTTAAGTATTAATCAACGGCCCAAGACAAAAACAGATGGGTCCAAGTACGGTATACGGTTATCATTTTACAATTCCGTGTAAGTAAAAAATGACATGTAGAAT…
Chr1	1057860	1058167	1058013	5	308	1	ATACTAAATTTTCGTAAATTTTTACGCACTACATGTATGACTTAAATGGTGACTCCAAACTCGGGTGTCGATATACTTGGGCCCAAAAAAAGGAACTAAGCCCAATAACATTCTTTAGGCCCAAAAGTACCAGGCCCATCAGATCTTCATTTCCCTCTTTAAGGCCCAATAAGATATTGTAGGCCCATAAATATTAGGCCCAATAAACAGCTATTCATTTCTCTCTTTAAAGACTCCCAACAGAAGACAACTACTAGCTATTACTACTGCTGTTAATGCTGACACCAAATTTGTTTTCTTTAAAAGGA
Chr1	2757498	2757963	2757730	5	466	1	GTTACATATAAATATTTACCTACCAAACGCTAGAAAATAAGTAACAAATCGCATAACATATTGTGTACCCTTAATTGGGCCTTTTGGACTGCAGGTTGCCAGGTTTAACTCAAGAGGCCCAAGACAAATGGGCTTCACAATGGATCCAAGTCCATATAGATGACTCCAAAATGTTGAAAAAGCCCTTATTAATTGCAGAATTTGGCAAGTCTACAAAAACCCCAGGGTATACTGTTGCAAAGAGGGATAATTATTTTGAAAAAATATATGGAACCATTTTTAATTGTGCCAAAAGTGGAGGCCCATGTGGTGGTGGGCTTTTTTGGCAAGTATTGGGCCAAGGAATGTCAAGTTTTGATGATGGTTATCAAGTGGTCTTGCAAGAGAGCCCATCAACTT…
Chr1	24320285	24320616	24320450	5	332	5	TGGTTATTCGTCAAATTAACCCAATCACATTCCCCACCTTAATTAATTCCATTCACTACAGCCCACAAGCTCAAGTCCAACTCCCAGGCCCACGTTTTTTAGCGGCCCACCTTAACTCTTTCAAACCCATTACCAATTTTATTCCCAGCGGCCAATCAATTCGAGCCCAAATTCATAGGCCCACGCCCTTCCGTTAATTCCCAGCGGCCCAACACCCACTAAATTAAATCCAGCCCACTTAAACTCTTTAACACCATCAGCAGCCCAATAAAAAACCCTCAACCCAGCCCATATCCACGCCGACCCGGCCCTCTCCCCTCTTTCTTCTTCCC
Chr1	36169195	36169478	36169336	5	284	0	TAAAAAATGATACAGGTACAAATACGCAGAAACAATATGGGAAATACCGAGGAAATAGCGGAAAATATGTATTCAAACAAATGCAGGGCTTAAAGGTCCAAAAAATGGATTGGATTTACACCTTATACAGCAGTATACATCTTGTGTTTATTTCTTGTTTCTTACAGGAAATGGGCCAGGCCCTTTTCAGCAAAAAAAAATTTTAATAGGCCCAAAGGCCAATTTGTTTTGCAAGATTTGAACTGTTGAAAAGGGTCCAAATTTTGAAATTAGTTTAAGACAGG
Chr1	56353227	56353728	56353477	5	502	5	AAATTTGACTCCAATTCTCTTTAATACTAAACCCAAAACCCATTCTTCAACAAATCCTATTTAATGACTAGTCAAATTTACTAATTTAATCAATTTGACTAAGTTCTTAATATTGATTGGCTATAAGTGCAATTCAGTTGGCCATTTCATTCCTCTTAAACTCTCTTTCAATACCAAGTTTTTGGATCCACTTACTCACCAAATCAGCAGTCGATTTCAAGCCCACCATCTTCCTCCAAACTTTAGCACGACATTACATTCATCAGCAAACATACAGCAGCAAAAATTTGAGCCCAATTCTCTTTAATACTAAGCCCAAAACCTATTCTTCAACGAAGCAACCCAACCCACTTCTTGAAGCCCAAAAAATAAAATAAAAATTCAATACCCAACAACAAT…
Chr1	71854411	71854761	71854586	68.04	351	0	CTTTGATATAATGTATCTAAAACAAATTACACCTAATTTTGATCTCATGATACATACAAGTAATTGGACGCATCAAGTACATTATATCCATAATCCAAATCTGATAAGATTCGTAGTATTACAAACTAGTATGAATCCAAGTAAAACCCAACGGATGATTGGGTCAAAATAGCAGATTGGGCCCAAAAGGCCAAAACCTGTTAGGTATGCCTCAGCTGCTTCCTGCCAGGCCAACAAGCATGGACCTGGAAATTACGGATTTCTTCATGAAAAGCAACAGTCAAGGCCCATATGAAGTGCATGCAAAATGTGTACCGATAAAATTGTATATAATGTTTATAGAATAAATTT
Chr1	74874986	74875660	74875323	168.41	675	0	TATGAAAATATAAGTAATCGATTAGAAGTGGTCATCTTTTGGCGAATTGGTTTAGGAAAAACCTTAAAATTAAACAAACAAATAAACAAGCAATAACAATCAAAATAAATACAAGATGAAGAAGAGAAATTGGGCCCGAGTCTGGTTTTGTCCATCTGGGCCAGTACTTGGGCCTAATTTCATTTTGGGCTTTTGACTCATGTATATGTGGCCCAATTCTTCCTGTCATACCTGTCCAAAACTAACATAACAATTTGATTTTTAGTGGGCTTTAGGGTCAATCCTCCACCTGTCCTAGTCTAACAAATAATAATAAAAAAACAAAGGGGCTTAGGCCCGAAATAACAAAATACAATTTCTGAAATTTTGCGGGTTTGTTGGGCCCATTTATGCTGCATT…
Chr1	75054417	75054678	75054547	5	262	0	AGAAGTTGTATATTTAAATAATTTTTTCATCGACTTGGGCTAACGAAGCTGATCGGTTTACACACTGGGCTAAATCTCCTGATCTGCTAATGTTCAAGTTGGGCCTTTAGTGGGCATTGGGCTCGTATCTCTTCTGTAGCATGTTCTACACTAGTGGGCCACTTATTATTTAGAGACCCATTTACCAATGAACACAAAAAGGGCAACGTTAGAGGTGTTAAATGGGCAGATTAGACTGAATTATATTCGGATGGGGTCGAAT
Chr1	76438827	76439515	76439171	251.83	689	0	CACAAACACAATTAACAAAACTTCAATTAATATCTACAATCATAAATGGGCCGTGGAAGAGGCTTTGCATTCATGTTGGGCTCTTTTTTTGGAGTCTATGTTGCCCAACACTACAAAGTTCCAAGAATAGGTGACTGGGCCCATTCTGGTTGTGTCAAGGCCCGTGAACTTGAACAGGCCTATCGCAGGCCCGAGCAGGAACATCAACGGGCCCACGAGATTGATCGGGCCTATCGTAGGCCCGACTATTTCAATCCTGATGAAGGTCACCGGGCCCATGATTGTTGGTTCCGGGCCAAGCATCATGAGAGGAACTATCGGAGGCCCGATAATTTCTATGGTAATGAAGAGAACAATGAAGTTGTCCATCTGAGCCTGTCTAGGCCCATGGATCTGAAT…
Chr1	78134884	78135433	78135158	5	550	4	ACATAATTAAGTAATTAGTTAAACCAATCCCCAATCCACACACTTAGGACTAAATAAATTTACAATTTTATGCTCAGACTATTGTTTGAGCGTCTGAATGAACTTTACTAACAATATGTTTTTCTTTACGGTTTATAATGTATTTGAGCTTCTTATTTGACGATTTAACGGTGTTTATTCGGAACAGTTTGATCTATATGGTAATGTAATGGGCCTCCTTTCAGCCCATCCAGTTGCCCCATTGATTTCTCTTCATCATCTTGATAAAATTGAGCCCATTTTCCCCCACGTAACCCGAGTTAAAGCCTTGAAACGTCTCAAGAAGCCCATTACACTGGACTCAGCTGGGCTTATGCAACAGTCCATATGTTATGATAGGCCCAGAAAATGGACCATTTC…
Chr1	81771115	81771548	81771331	5	434	1	CACCAAAAGAAAAGAAGAAAAATAGCGAGCTCAGATTTAGAGCTTCGGCCCAATAAGAAAAAAATAGTTGGGCCAATTTCGTGAATAAAATTAGAAATTTAGTGGGCTTCTTTGAGGCCTTTTTCAATATCATGTACATTGTGTGAGCCCAAAGAAGATGGGGTATTTGAGAGAGTCTTTACTAGTTTTTCACTATATTGACGAACTAAGGATGGCTTGGGCAGGCTTTTCCATTTGTGAAGATTTCTACTGTTCTCATTTTCATGGGCTCCATTAACATCTTTCATTTGAATTTCTCTTTTCATAAGATGGGCCGAGCCTTTTTCTTCTGTGGATTTTGTTGGGCTTGACTTGTAGTACATAAAGTACAGGATTAATTGGGCCGCGCCCAATATGAAG…
Chr1	81815928	81816328	81816128	72.87	401	0	ATGTTGAACAGTGAAAAAATTAGCCGATGAAGGATCTTTGATAATGTGGTAACCGGGCCACGTAACCCGACCCGAAAGTGATGATCCAGGCCCATAATTCTTATACTCACCATACCACAAACTATTCAAAGCAAAGTTCCCATACCACTCCAACCATCCTCTGGGCTGGACCATTCCACTCATGTAAGTATTCATGTAAACAGTCCTTGAATACATTTTCCAGGGCCGGCCCAAATAAGTGGGCCTAGTGGCATAAATGTAACTATCTTGAATCGAAAATCCAGTGCTTTGATCTGGGCTTTTTCGACCTTGGGCCGTGATTGTTACCTTCTGTAAAGGAAGTGGAGGTCTAGTATAAATCTTGCAGTTTTGAAGAACTGCAGCACCATTGCCAAAAAT…
Chr1	82955709	82956371	82956040	306	663	4	AACATTCTTTAATCTTGAACACAGACAAGAAGCAACCAATTTTATTAATTTTTATCATGTGACTCATGAAAATACAATTTAATTTGTTTTATTCTATTAAATGTTTTACATTATTATCCTCAGCTTGCTGCTGCTGAATTTTCATTAGCTTCCTCAGTTGGCCCATTTGATGATTCTTCAATTGTAGGCATTGCATTTGTACTTTCACTGGGCTTCAGCAATGGTACTCCACTCACTGACACTGATTTGGACAAGCTGATGGAATCACCTAAATTGGGCTTGGTCTTGGGCTCAACAATCTCATCTGTTTTATACTTATACCAAGAGGCCCAATAGAGGTAGTTCAAAAAGTTAAGCCCACTAAGAATTGCCAAGAACCAATAGAAGAGGTGCAAATTA…
Chr1	84077009	84077451	84077230	77.94	443	0	CAAAACAAGATATCTCAATTATATTCCAAAATTAATTTTTTATCTCAGGACTATTTATTCTTATCGCTCGGAGCCAACGATATATGGTGTACCTATTTTGTGAAGTAGATCAAGCAAAGGTATTGGCCCGTATTGCGAATGTATATGGGCTTTTATTAGTTCTAGGGCTCTCAACTTGGGCCTCGTAATAGCTGCAATTGAACTCTGTTGATTGTGTGGCTTCTTTGTCTGTTATTGAGTACTGGGCTTTTATTAGCCCTTGGGCTTTGAACACTATCAAATATGTATTATGGGCGCTGTTATCTATTTTGAAAAAACTGTTTTGTGGGCCAAAATTCAGTACATCCACCATCTTAAGATGGGCCAACCTGAAGGATGTATCAGATTCACCTGTCTGTT…
Chr1	86667904	86668188	86668046	65.54	285	2	TTCTGCATTGTGCACTTGTCATAAACAATTGGACTTACTCGTATCGGACTCAAAAATAGTATTTAGCCCAACCCTATAAAATCGTATTGGGACGGCCCAAGTCCCCATGGAGTAGGCCCAAATTATGTACCTATTCTTTGTAGCCCAAAACAATTCATCCACCTAGCCATAACCGGTTGTAGCAATAAGATGATAATCACTCAATATACATACTAGAGGAACTTTAACAGATAACCACTACAAATAGTTTAATTACTCTCCTTAACTATAGTTTGATAATTATGA
Chr1	86687448	86687796	86687622	78.58	349	1	TGTATAATCCAAAAACACAAAACAATTGATGTAGTAACATGAGCAAATATGGTAAAAATAGTACATGTCAAACTTCTATTCAGTCTTTCAAGGCACTGTCCTTTATGAGCCTCAGCACTCAAGCCCAACTTGGCTATAATTAGAACATTGCCCAATTCAGCATTTAGTCTAGGCCCACTACTACACCTTTCCAGTTGAGTTAAGTAGATTCTTTGATTGGGCTGCACAAAGTAGGAATGAGACCTCCTCTCATTTTAATCTGAGCCTGTAAATGATGTGTCTAACCAAGTAGGAAATTAGCCTATCATTGCTAAAGCTTAAATGGTGGGGAAATTTTTATGCAAATAAT
Chr1	86970719	86971126	86970922	5	408	3	CTATATTTTTACAACAACAAAAATTCTCTTTTGCATATAAAATCTAAAAAAAAAAAGTTATTTTCTGGACAGGAGATTTCCTTGTTTTTAACATGTATCATGGCCCAATAGCCCATATTCATTTGGATGCGTAGCTAAGGCAGAGATCCAGAACTTGGCCCATAATTATATTGGGCCTACTCTGCAATCAGCCCAAAACTGGAGTATAATTTCTTAGCTTAAGTTGGGCCAAAATGCACATCGAACCAGCCATTCTTCTGCGAGCCCAGGTACAAAATCCTTATGATAAGTCATTGGCCCTATTCTCTCTTATTATGATTTATTTATGTTCTAACTTCTACCAAACGACCCCTCAGAGATATTGAGATATCGTTAGTGGTAACTTGTAAGTACTCTAGT…
Chr1	88070635	88070907	88070771	56.58	273	1	AAAAATCATTGAATCGTTTAAGAAAGAAAGTCAATTATATAAGAGAAGCCCAACGTGTATGATTTAGCGGAAGCATTTGCAAAAATGGCCTTCTGTGAGGCCACAATTTAAAATTGTCCCCTCTTAGTCCAGAGGGCTAAATTTGGATAAAGAGGGACACAATTTAAAGAGTAACATCAAGAAAGGCCATACGATGTAAATGATCCAAAGGATGGACCTACCCTTTTTGGCCCAACAAAACTTTCACTTTGGGCTGCCATTAGCCTAACTTGA
Chr1	88315400	88315722	88315561	61.09	323	0	CTGTAATAACGTGTACTCGATATAGTGAATATTCATCTTTACCAATGAAAGGCCCAACTACAAATTTGAAGAAGGCAATAGACATATTTTGTGGGCTATTCAGGCCCAAGTCTACGCAGTATTGTTGACGGATCACTAGGGCCATTTGGGCCACTTGGTTAACCATTGGATAAATCAAGAATTTGTCAAGATGCTAAAACAATTTATTTGGTCGTTCTTCAATAAAATATAAATTTGGACAAAAACAAAGCTAAGTCAGAGAAAATTTTTGAACTGTGATCAATCAAAATCCAGGAAAAAAATTATGGAGTTTGAGAAATGAG
Chr1	88671086	88671520	88671303	66.83	435	0	GTAAATGTGATGGATATCTTTGGCGGGAAAATGCAATGCCTTTTGGCGCCAATTCGCTTAATGAGGTCGAGTACGTTATGGGCTTTTTCATTCTGGGGTCCTATTGTTTGCCGAAAATGGACTGGGCCCGTTATATTGGGTATCTTGAAAGTAATGGGCCTAAATGGACTGGGACCATTATATTGGACATCTTAGGCGGGAAAATGCAGTGCCTTTTGGTGCCAATTCGCTTCATGAGGTCGAGTAAGCTATGGGCATTCGGTTGGTCTTGGGCTTTTTAATTCCGTGGTTCAGTTGTTTGCTGAAAATGGACTGGGCCCATTATGCCTCGATGAAGGGAAAACTATCTAACGAGACATGCATCCCCACCATGTATACTAAATTTACCTTTACATTTTA…
Chr1	88697547	88697902	88697724	5	356	1	AGCCAAACGTTACGGTTCTCATCTCATGATACCGGACCCACATCCCACAATTATTGGGCTGGACTAAGTTGAACTGTAACGGGCTTTTGGTTCTTAACTCATTAAGACCATAATGCCCCACTATTATTGGGCTGGGCTGGATAATTATCCCTGACCAAGTTGAACTTTAATGGGCTTTTGGTTAACTTTTTGTTTGGGCTGGAACATTTTCCGTGACGCAGTCTAAGTTGAACTGTAATGGGCTTATGGTTTCTTAAGCCCATAACGCCCCACTATTATTGGGCTAGGCTGGACAATTATCTTTGCTCATCAACTAACTTTTATCTTTTTTTCCAAGGACAACTTTCACATATAGC
Chr1	88701498	88701888	88701693	53.92	391	5	CTTTTCCCTTTATATATTAATTTTTTGCTAAAAAAAACTAATTCTAGACCTAGCTAACACAGGAGAACCTCTTTGTCATTTTAAAATCTTTTTAAACTTAGTCACGGATAATTGTCCCAATAAGTGGGCGTTATGGGCTTAATGAGTTAAGAACCAAAAGCCCAATTACCGTCTGCGTCACGGACAATTGTTCAGCCCAGGCCAATAATAGTGGGGCGTTATGGGCTTGATGAGCTTAAGAACCAAAGCCCATTACAGTTCGTCTGTGTTTAATTGTCTAGCCCAGCCCAATAATGGTGGGGTAGGGGCCCGGTGATTACGATCAATTTTATTCTGATTGTTATTCATTTTTGGAAAAATTTATATAATGACAAACTAATAGTTCAAATTT
Chr1	88887840	88888160	88888000	61.31	321	0	AAATAAAGCTAGTGTTATATACAAATAACAATAAGCAAATAATAGCAAAGGAATGAAGGAATAATTTCAAATTTGGGCTCTTTGCCCAAATTCAATTTGTTGGGCTTGGCAGCCTAAACTTGTCCTAATTCTAAAATGGGTCCTGCTGAAATAAGGCAGGCCTCAACCCTTTTCTCTTCTTTCTGGACCTGCCTTGCAAAAAATTGGGTCTTGGCCCATTTTTCGTCTCTGTCACGCTGTGTGTATATTGAGTATAATCTATGTATATGAGAGATAGTAAGTGAATTTGGCTAAAAAGTGAATGAAACGAATTAATATAAC
Chr1	89187456	89187990	89187723	214.65	535	1	CAATGTGTTGGTGCTATTTTAGGTGCACTAGCACTCAAAGCTGTGTTGAGTAGTACCATTGAACAAAGATTCTCTCTTGGTGGTTGTACCGTTACGGTAGTTACGCCTGGGCTCAATGGGCCTGAAATTGTGGGCTTGGAGATAGCCCAAGCATTTTGGCTTGAGTTTATGTGTACATTTGCTTTGCTTTTTGGTTCACTTTGGATGGCCTATGATCATCGCCAGTCCAAGGCACTTGGGCTTATTACTGTCATGTCTATTGTTGGGCTTCTAGCAGGGATTCTTGTGTTTATTTCAACTTCAGTTACTGCTAAAAAGGGCTATGCTGGAGCTGGAATGAATCCAGCTAGGTGCTTTGGAGCTGCTTTTGTTAGAGGAGGCCACCTGTGGAATGGGCAT…
Chr1	89413680	89414062	89413871	74.53	383	2	CAAACAGACACATTTTTCAAAATCAATCATATAATGTCTAAAATTTGCTTATGGCCAAATCAAAACATTCTCTTCCATAGAATTCTTCTATAATTACAAACGGGCTAGCCCATGATAGTCCTTCCCATGTCTCTCTCGATTAGACTGGGCCTCAAAACGATTTTTGGGCTACTCCTATAAAGCCCATTATGTTACTCATCAAATTGGGCTTATATTGCACAACCTCAAACCTTTGCCCTGCCCGACTTGAACTGTGAATATAACGTTCTTTAATTAGCCAATTTGAGTACATTTAAAATTGAGAAATTAACACTTCGTACCTATTTTCCAAATTATTTACAAAGTGGTTACTCCTTACTTTCATATCCTATTTTTAATATTAA
Chr2	28419923	28420250	28420086	5	328	3	TTTTAATGGGTTGTTTGTTAAATTGACTCAATTTCCTTACCCATTTTAATTAACTCAATCTCCAATCCTTTTATTTTATTTCCTAGGCCCAAATATTTTTTTTAACAATCCACTCCAACTTCAGCCCATCCTTCCTCAACCCCAAATCAATTTTCCAACCCAATTCGTAGGCCCAATCTTCTTTATTTCCATCACCCTTCGACCAAATTGCTTCAGAAACCCAATTCCTCCGACCCAGCGGCCCAAATCCCTTTCGTCAGCCCAACGTTTCCCTCCGCCCCAAGCCCACTTCTTTCCCATAACCCATCCAACGACCCGACCCAACCCC
Chr2	30055431	30055816	30055623	5	386	1	CTGCTTTTTACTTCTCTGTTAATTTCCTACATTGTATTGCATCTTGATGATGTCAACTATTTAAAAATTTTCTAAGTATGAGAAACAAAAAATGATATTTCTTACTTGGTTACTTTAGTCATGAGAACAAAAGATGGGCTATGGAAGTCCAGTCCAGTCCTGGTCCAAATGAATGATGTAGATGGGCCCTTTAAGCTTTTGTTTGCTAAAGCCCATCAAAGTTTAGATTCACTCAATTGAGTCTGAAGGCCCATTTAAATACAACGGGTCCTTACCCGTTACAGAAAAAGTGACTTGACTGTACTATCCATATTGGTCAAACCTTTTTTGCTATATAAAGGTATCAAATGAGTTCAATTTTGTTATATTGACAAGTAAATTTGTAT
Chr2	30113843	30114099	30113971	69.27	257	0	ATTTAATCTATCAATTTAACATATTCACAAGCTAAAATAAAACAATTAGTAAAAGTGAATCGAATCAACAATAGTAGGCCTATTAGAATGAGCAGGCCCATTAAAATATTTAGTGGGCTTCATGTTTTGACATTCCCCAGAAAAACTCAGAACTCAGAAGTAGTAGAAAAACGATTTGATGGACCCAATTGTCAGTCCAGATAAGTGTTTGATAAGTTGTGTCTTTGCAAAAACAATGTCAGCCTATTGTCACAGTT
Chr2	31870868	31871530	31871199	143.75	663	2	GCCCACACCATTCACGAACCGGAAAAAGGTTGTATACTCATCGCTACCGAAAAGCTGGATGGCGTTCACATATTTGAACGGACTGTAGTTCTGTTGTTGTCAATGGGCCCAATAGGCCCAATGGGCTTAATTTTAAACAGGCCTTCACTCATGTCCATTAAGGAAATGAAACCGTCGGTACTTGACATGTCGGGGACATTTGCTAATAGGCCATTGTTTTTTGGTGGGCCTTTAGAAGATGAGCTTTTCTTAGTAAGCCCAAATGAAGATGGGCTTGGAAAAAGTGGTGTTTTTGATGAAGTAATGAGAGGTTTGTACTATGGTACAAAAGAAAGTGTGGGATGTGCTTCTGAAATGGTGAAAAGGGATGTTGTTGGGGTTGATAATTTTAGGTTTTTT…
Chr2	33765908	33766303	33766105	5	396	3	AATACTCATATTTATTATTATGATAAATATAATATAATAACATCGTTAAATTCTTTATTTGTCGTAGAATAGTGAGAAGTAACTAGAACATGCTTTGTTTTCCCTATTAGCTTTGGTGCTATATTATGAAGTTGATGAAATATAAGTCTAAGCCCAAGAGACTACACATCATTGGGCCACATATACGATTGTCCTTCCGATCTATCATGTAGAATCAAGCCCAATACGGTATATGGGCTGAAGCCCATAACACTGGTAAACCCAAAAGGTAATTATTTACAAGTGTGTACCAAAGCACAAAAACAAAGTATTCAACTCATACTTATAAATAAGCATACCTAGTACATGAAATACTCATCCAACTCAATATATCGATACTTAAAACTCGAAAAGTTC
Chr2	33766410	33766717	33766563	5	308	0	TGTGATTATCTCTATGTCACACATGATGTTGAACTTCCCACAAATGTCCATCATTTCTTGTGTTTCTTTTATACTTCCAATCATGCTCCCTTTCACTGTTCTTTTACCAAATATTAATGGAAATGATGGAAGGTCCATGGGCTTATCTGGTGCACCCACTATCACAAAAGTTCCTTTAATTTTAAGCAATTCCAAGTAAGGCCCAAGAGAGTGATTGGCTGAGACTGTGTCCAATATGAAGTCCAAACTCCTATGCCTTGACTGATGATAGTAAATGAAATCCAACACAAAGAAAATTGATGAATAAT
Chr2	33929841	33930355	33930098	80.29	515	0	TGACTTTTACAAGAAGAGTGAGGACAATAGTGTTGATCAATGATGATAGGATTTTCAACATAATTCACATTAATATCAACAAAAGTGACATTGAAAACTTTGCTAGGAGGTGAAGGTGCCCAACTCTTTATCCTTAGACCATTTTGAGTTTTCCCAATATTACAATTTGTCACAATAACTCCATTCACATCACCTTCATTTTGGTATTTTCCTAAACTTCCAATGCTAATGCCATGTCCAGGCCCACAATTAACCTCAGAAATATGAACATTAGAAGTACCAGGCCCAATTGAAACACAATCATCTCCTGTTGAAATATTTACTTTGTTAATAATTATATCGTTGGAGCCGCCTATATGAATCCCGTCAGTATTTGGGCTTTCGCCTGGCGCTATTATG…
Chr2	33930881	33931269	33931075	54.58	389	1	TTTTATTTGTGATTTTATTTTTGTATTTAGTACGCAAAATAAACAATTAGAAGGGAAGAAAATATTTAATATGCAATAAAAATATTATTTTTTTTACCGAAGGAGGATTTGGGCCGTTATCATTATACATGGACCATGCAGATGGGCCTTGACCATCTAACGAACCTTGTCCATTAATAGTCAGCCCATCAATATGTTCAAATAATATCCAATAATCATCTTTGACTTTCCCCAAAGGAGCTTTTAAAAGTCCGTTAATGTTAAAAAACATTGGGCCTTTGCATGGCCCATTAAATGTTAATGTATTCAACAAAAAAGTTCCTATTGGAATAAGGACTGTGCCTCCTCCATTGTTTTGACATGCTTGGCCCCATGCCTTCAAAAATGCC
Chr2	34857253	34857524	34857388	5	272	0	CACAATTTAATGGTTTAATTTCATAGTTTTTGGTGCCATAAAGAAAGTTGGAACTCCAAAATTAGAGCAAGTACAAAGTAGAGAGTCCACTGCGACAGAGTCATTGGGCTTTTCATTCTTTAAGGGCCTTAAGCTACGTAGAATCGTTTTGCCGGCCCATCCATCCCATGACGAGCGGCCCAAATGCATCAAGCATTGTCAAGGAATTTTAAAGGGAAAAACGATATGATATTCTTCTTAACTTTGTCATTTAGAGTTTGTTTAGAAAGTCA
Chr2	35772764	35773376	35773070	126.41	613	1	CTAAACTAACACATAAAATTTGATTTTTTAGTGGGCAAATCCTCCACCTGTCCTAGTCTAACAAATAATAATAAAAAGACAAAAGGGCTTAGGCCCAAAGTAACAAAATACAATTTCTGAAATTTTGGGACTTTTTGGGCCCCATATATGGCTGATGTATATCGCTGTATATCAGTGTATTTTTCGGCTCCGGACCTGTCCTAAACTAACACATCAGTGTGAGTTTTTAGTGGGCTTTAGCCCAGTCCTCCAACTGTCCTAGTCTAACAAAAAATAGTAAAAGACAAAGGGGCTTACGCCCAAAGTAACAAAATACAATTTCTGAAATTTTGGAGGCTTTTGGGCCCATTTGTGCTGCAATACGCAATATACGGCTGATGTATGTCGCTATATATCAGT…
Chr2	36290215	36290674	36290444	5	460	2	ACGCTTTATTTAAGCAAAAAGATATCATCTTTATTACTCATGACTTCAATTTAAGGTTAATGGGTGACCTTGTTAAGTTCTAACATATATTTGAGCTATCTTCAATAATAGCCCAGTAATGAATTATATTGGGCTTTTGTGATAATCATCCAAACTATTATTGGGCCATGGCCCAGTAAAGAATTTATTGGGCTTTCTTGTTAATCACCCAAAACTGTTATTGGGTCATGGACCAGTAGTGAATTATATTGGGCTTTCTGTCAATCATCCAAACTATTTGGGCCATGGACTTGAGTTTAACTGAGTATTTAGCCCATTTTCGCCTGTTAAAATTGGACTGATATGCAATCCAAATTGACCTACGAAAAATCTGGCCAAATATTTCAAAAAGACAACTTT…
Chr2	36526196	36526660	36526428	84.75	465	1	AAGCATAATTTTCACCATACTCTGGCTCACAATAGAAATCAAAATTGGCTAAAGAGCCTTTCCCATTACCAAAATCATCTGATTTGAAATACGGTAAAGGCTTTTGTGAATTTACACTTGTATAATACATGGCCCAATGTCTCCCTTCTAGGACAAAACTATAAGGCCCATCAACAGGTTCTTTACTGGACATTCTACTAACAAGCTTATATGGGCCTGTAGCCCTTAAACTTTGGCCCACCAATAGTGTATCCGTTGGGTGATCAAAACTTTGCCAAACAAATAAATCATTTTTGTCATGTAAAACCAAGTTCCCATTGGGCAAAAGTTTTAGCCCAGTTACACCTTTGTTGGCAGTGTTTGTATGCCAAGCTACCGTGCCATCGACATCAGTTAGTA…
Chr2	36956522	36956853	36956687	5	332	1	ATATAAAATTCCCCGTCTAACCTATACATTTAAGTCTCGTTCGAACTATTGGCACAAGCAAAATAATCATAAGTTCATTACAATCAAGCTTGGCCCAAATTTATGTGACCCGTGTCCGATCCATGAATAATTTAATGGGCCTGTGCATGAGATGATTTACTGACGGGCCACATTTGCAGCCCAAATCAACCCGTGATTTTGGACGGCCCAAATCAGCCTAGGAATCGCCCTTCCCAATAAGTTATGAAACAAGAGGATGTGGGCTTAATCTATTTCATCTAGGTTAACTTTGAGTGTGTTAGCAACTTTTCATTTATTTGTTGAAAATAGTT
Chr2	37287799	37288113	37287956	83.07	315	1	ATGGGGGTAATAAGAGAACTTAAAAGGTCTGTTATTTATCCCATTTTTTATGCATGAATTGACCTGATGAGTCCATATGGATTTGATCCTTTCCTGCATTATGCATTGGGCTTCTGGCCCAACATATATTCCGTGTCCGGCTTTCTTTGTCCAGACTCCAGACGAACAGAAAAGAAAAGAATCTGGGCCTAAAGCCCAAGTAATTCAGATTTAGTTCAGAGATAGAAGAGAGCAGTTGTTGGACTCAAAGGCCCACTTCTTTACTTATTTCTTTATGTACTAATCTTCATTTACTAAATTTTTTATTGGGAAACT
Chr2	37431800	37432330	37432065	162.38	531	1	TTAAAAAAATTATAATCCAAGATAAACGTTAAATATTTGTGTGATCGTAAAATCCTTTTAGTAATAACTTTCCTTTTCTATTGCATTGCCAGCCTGATTTATGTTGTTGGTTTGTACAAGTTGACTGGTGGGCTGGATAGGCCGGTATCCATCACGGTCCACGATTTGAAAAGGCTTAATGGGCTGAGCGTTAGTAATTGGGCTTGCATCTTAGATCACATCTCTCTAGCTTCTTTGGGTTTCACTGTGGGAGGAAAATTATAGCCCAATGGCTAAGTTTTGAAGGAGAGTTTCATAGTTTATTGAAATCATATGGTTGGTTGCAGGGGTGTCAAATGGGTGGGTTGGGCTGAAATTTGAACAAGTTAAAAATGGGCTATCTGATAAAAAACGAGTTGA…
Chr2	37502481	37502819	37502650	59.38	339	1	ACTAACAAGATGCTTGAGACAAAAGATTAGGATTGAAGTTGTTCTTTTAAGAAGTAAAAGCATGATTTTAATTGGGATTTCTAATGAAAAAGCTCTTTCAATAGTCCTGATTATTGTTGGTGGCCCAACACACAGCATATTTATGTATTTGAACTCAATAATTTAGGCCCAGTTTTGGTTAGTTGATCCAAATACCAAAATTGATTTGTGGGCTTTGGAGACCATACTGTATCTACATTTTGAACAATAAAGCCCAAAACATACTAGAAACAATTCTTGAAAAAATTACACTTTAATAAATAATTATTGATTTTAACAATACTTTTTTTTGTTTATTAT
Chr2	38074209	38074556	38074382	5	348	1	GGTGGGGTGGGGTTAACAATAAGCAAGACATTTCTTCTTGCAATCCATAGTACATCCACCAGATCCACCACCAAAACCATAACCTTTTCCAGCACTAGAATATGATTTATAACATTTTGCTGGACATATTAATTTCATACCAAAACATGGGCCTTTTACTTTACACACAACACTAGACCTTATGACTCCACCTTTTCCATATCCACCTTTTGGGCCTCCAAATCCACCACCAAATACTCCACCACCAAGCCCAGGAATATTAAACCCTCCACCAGGCCCAAATATCCCACCAAAACCCACATCGCCACCGTTATTATTTCTGACTTCGCCACTGCCTTTCTTTGTTTT
Chr2	38528657	38529039	38528848	74.53	383	2	GGATTCCTTAAATTTTTACATATGAAATTTGAGACTAAAGGCATAAAGTGGGCTTTACCCAATACCGGCCCAGCTTTGGGGCCCAAGTATCTAATTTGGGAGCCCATTTGATAATCACTTGAGAAATGGGCCTATTTCAACGTTTTCTGAGGAAGCCCAACAATTTATTTCGGGGCAACGTGAAGCTTCGGCCCAAACAAAAAGTCCACTTTAGGTGAAAATGAGCCTTCTTGATCCACACACGATGGTATATTAGGAAATGTTCGTATGTATATCAACTTATTATCCCAAATAAGAAAATATTTATGAGTAAAATTTGTTTTTTTAAAACCTTTTTGCCGGCCCTAACGAACATATTACTATAATATTCTATTTATTGAAAA
Chr2	39585275	39585568	39585421	5	294	2	ATGAACTTAGATATGGGCTTGTGAAGAAAAATCAGATTCTACAAGGAAGACCCAAGAGACGTAAATTGAAGCCCAATCGTGCACTTAATTACTTCCCTTTTGGATTAATACCTATTAGAAACCCATAGCACATTTGCCAACTGCAGACAAAAATTAAAGACTAAACATCTGAAGTGAAAAATCGTGTCACTTTATGAGTATTATTCTGTAAAACTATTCGGTCCAATAGGGATTATAAAGCCCAAAAATGTGTTCAGGAAATAGTACCTTTCTATCCGGTAATTGTGTCATTTA
Chr2	40450615	40450917	40450766	53.29	303	2	ATTTATTTGCTATATGTGAAAGTTGCCCAAAATCTAATGATCCAACAGTAACAATCCAATAACGTTTGATTTTTAGACACTCCACTGAACATGGCGCTACCTCACTGATTCTGCACAATGGGCCAAACCCGACTTCCTGCACAACGTGAACTGGGCCAAGCTAGCGAAATGAGACAATCTCCATTTTCAGCCCACTCATAAATTTTCTTTTAAAGCCCATGGGGATGTGTGCTACAAAAGTAAATTGTACGCGTAACGTGACATATATGGAATCGAATAAAAGTACAGGTGAAATTTTTGAGG
Chr2	41146330	41146619	41146474	5	290	0	TATATGTTGCCAATTAGTAAAATGGGATATCATGCTGTGCCATTTTTTCTAAATTGATCCATGTATGATATGTTGTGTGATATTTTTTGGGCTTTAAGTTTCAATCCCCGATAGGCCCAGTGGGCCAGGGGTTATTAAATAGGAAAATGGGCCTTTGTAATCCAATGGGCCAAAATGACCCGTATCTGTACTTGGCATTTCTTCTTTGGCATGACGGAGATCGAAATGATAAACCCTTGCAGAACCCTAATTTTGTCCTCACAGAAGGAAGAAGTGGTTACAACAAGACG
Chr2	42855522	42855926	42855724	53.18	405	1	ATGATTTGTTATGATTTGAAAATGATCGATGAATTGATCATTAAGTATGTTTCAAATACTTTATCCTTTATATAACAAACTAAATAATTGTTCAAGAACTTATCTAATTGAACAAAGAAATTCAGATTCAAATATTACTCCTCTCAATTTTAAGGTCCAAAAGCCAGAAAATATGAAAGGAGGCCGAGTAAAGAGTTGGATAACAGGCCCAAATTAGTATACTCATCAAGATTGGTCTGAACCACCACCATTTTATTGGTGGTTTTTTGGAGCCCAAAGAAAGTGGGCATTTGAGAAGACAAGGTGTCATAAAGAAACCAGGCCAGTCAAATATCTAGGCCCATACTGAGACACGTTGGTTGACACCTAAATTACATTATCTCACCAAAGTTAAATTAT…
Chr2	43031757	43032168	43031962	5	412	3	ATTGTTTTTCTTAATATGTTAATAGTGACAAGTACAATGAAAATTGTAATGATTAAGTTAATTATCTATCTGAATTTTCACCGTGAATATTAAGAAGAAAAAATTCTTGTTTACATTAACAATACTCCCTCCTGTCGAAATGCAAAAAAACAACACTTGTTTCAGCCCATGGACCAAAGGCCCAGTAGAATTAACAAGGAGTCTGGACAATTGATGTGAGAAAAATGGGCCTTTTCATATCTTTTGAGCCCATAGACAAACTATCATTTATTGGGCCCAACTGCATGCAAGGAAACCCACAGTGACCTTTCTAATTGGACCACCAATCTACCAAGCCCAACACCCTGTTTCACTAGACTTGTTTGTTACGAAGGTTGTCGTTTATATATTTCGTTTGTC…
Chr2	44433447	44433826	44433636	5	380	0	CCAAGTCCAATTCCAGCAAACCACGACTGACGTATACTTTCTCTTAGTGGGCCTTCTTGGGCTTTCTTGAGCATTTGGAGAATCCGGGACTGGGAGGAGAAGGCTGTTACTGTTCTGAGATTGGAAACTGCTTCAGCAGCCAACTTGCTGCTTTCTTCTTGGGCCTTGATGGACTTTTTAGACATGTTTTTTAATAGCACCCTCTTGAAATAGTAGCACACTATGATGAGAGGCTGGACCGCTATCATGACCCATGCAAGTCTCCACGCGATAACTAGGCCCATGGTGCAAGCTATAGTCACTGCAGAAACCGTTTGAATGAGTAATGCCATCCTGTCCCCAACCAATGATCTCACCTGCACATTTGTATAACCAGCAAC
Chr2	44712708	44713071	44712889	5	364	2	GCGAAATATATATATTTTTAAACTATAGCTATAGTACATAATATTGGCTAGTTGTTTGCTATTTTACGTAGTTTTTCAATATTGGTATTGTTTTAAATTGGTAGGCGAAATACATAACTATTGGAAGCCCGATTCATGAAGTAACTCGGTAAGGCCCAATAACAACTATAATTAACCGGATGCAGAAGTAACTTATAAAGCCCATTAAAGTGAAATTTTTTGAAAGTTTAGTTTTAGTATAGAAGGAAAGAAGATGGGCCTTTGGCCCAATAAAAAAGTGGATTAGAACTTAAATCTTATTGAGCTATAAATCTAAGGATCCATAGGCATGATCTCCTGGCCAAAACCCAGTCTAGCCCAAATA
Chr2	44779676	44779986	44779831	52.48	311	1	ATTTTTTAAACAGTGATGCTCCAAGTGGCTATTAACGCACTGGACCTATTAATTAGTCCACTTGATAAAAAGAACGCCCAATAGTACTGCAGATGGTTATTCAGCCCATGTTATATTTGCAGACTGAAAATTTGGGCTCTGCAACTCTTCTATTGTTAGCTCAAAAGGAATGGGCTTCAAGCCCTAAAATTTTGTTTGCAAAGACATTCTCCGTAGTTTTAAATACATTTTCATATTCCCAATACTTGATATTTGGTACCCATATTGATACTTAATAAGTTCAAATCATGAGTTGCAGGGCTAATTTTTGA
Chr2	44854466	44854931	44854698	5	466	0	GCTACTACTATATTAATCCTAAGAAATAAAAATGTGCATCAATGAAGAAAGAAATAGCAATTTACATGGTTACAATAATATTTTTTTAACATTATTATGTTAGGGAAACCAAATATGTTGAGCTTATATTTTTGTTTCTGTTCATTGTTTGGGCCTCTAAAAGAGTAGCATTGTATTTTTTTTTGGGCTTTTGACATAACAGGAAAAGGCAAGAGAAACTTATGAGCTGGACTATATCGATGCTGGGCCAAACTTCAATTCTCATGGTGGTGTTCTTGTTCCTAATTTTCCCACACCAGAAACACCCCCTCAACATTGAACTCATTCTTCCTTTTATTTTCCTAACTCTAAAAATCTGTTTTTTTTTTTGTCTAATTGGGCTTTAAATATGTTATAGGC…
Chr2	45599953	45600333	45600143	70.93	381	0	ATTCGTAGACACGAATTCAAAATTTAATTTTTTATTCAGCTCGATGACAAATGCTCATCAGACGCAGATTGTGGGCCTGGGCTTTATTGTTTGTCTTGTGCTCTATCCTTTCAAGGCCACAGATGTGTTAGATCAACTGGCACTGATCCGTTTAAGTTAGTGGTACGTATTATATAATTGGGCTTATATTGGAACTGGGCTAGTGAATTATGATTGGGCTTATGTTTTATTTTGTGTGGGCTTACAGAACAGTTCTTTGCCATTCAACAAGTATGCATTTTTGACGACCCATAATGCATTTTCAATTGAGGGAGAGCCATCACATACAGGGATACCCAGAATAACCCCCACCAATCAAGAAGATAATATTACTCAACAACT
Chr2	46987902	46988604	46988253	173.8	703	8	AGAAAACGAGAGTTATATTTAGCGAAAAATTTCTAATTATTAGTTGATTTGGAACAGGTCACAGTAACACTAGTTTTTTTTCATTTACAATATCCCTAAGTTCCTCCACGGCCTGTAGCATTCTCCATGGAGTTGTAGTTTCCTCATTCACATAGGCATTAAGTTTGAATCTGTTTCAGCAATCTAATTAGTCCTTTTAGACAATATTAATAGAGCCCAAACAACAGAGCGTTGCTTCCAGCCCAATTGCTTAGTACTGGGCCCAACAAACATAGAATAAGCCCAATAGAGCTCAAACTACAGAGCCTTGCTTTCAGCCCAATTGTTTGGTGCTGGGCCCAATAAACATAGAATAAGCCCAATAGAGCTCAAACTACAGAGCCTTGCTTTCAGCCCAAT…
Chr2	47507699	47508004	47507851	5	306	1	AGTAATTTTCCTGAATTAAATGTGCTAGCCTTTCTTTGGGCCGGTCCAATTGGGTCTTGGGTTCAGTTTACCAACACGGATCCACATATTCTGTTACGCATCGAACTTCAACAGGCCCATTATTTACTTATTAACAGGCTTGGTCTTACTTTATATAGCCCATGGTTCAATTGTAGGCCCAATTAGGAATTGACCGGCCCATTTGACATATCTAGATGGATTAATTACCTGAATATACAACTTAAGTTTACATATTCTTCATATTTCTCTTATATTTTTCAAAAATACTAAAATTCCTATTTTTCT
Chr2	47660818	47661364	47661091	137.79	547	1	ATATTTTAATTATTTTATTTTATCTTTAAAATGTCAAAATTAAAGGCCATTATAAAATGGGATGAAGAGAAGGGTTATATTGGGCTGGTGTTCAAACAACAAACTAAATCTTAAGCAACATGATTTGCTTCTATTTCAACAAAAAGCAGGCCAAAAAACTGGACTTGAACCTACGATATCGGGTTCTGGAGACCCACAACGTAGCATTTGCATTTGAACAATCTTTGTTGTTGAATAAGCAAAGCCCACCAACTAGAAGCAAATGTAAGGGGAAAAGGGAATGAACAAGAACTAATGACAGAGAGAAGGCCCATTTCACTAATATCATACATAAAATGACAATGGAATATGAATCTCATTAAGCTAGAGATCCATCTTAGTTGCCACTCTAAGAGATTG…
Chr2	47708422	47708911	47708666	5	490	0	AATATTTTTTATTATAGTATATTTATGTAAGTTTCCCAAAAGAAAAGAAGCCAATCTGATCTTTTCTCTTTTATTTGCTTTCTTACTCTACTCGTTATATGGCCCAACCTATAATGTGTATGAAAATTGTATTTCTTAGAAAGTACATTGGCAAAGAAATGAATCAATTACCCCCACCAACTAACACCTAATTCAAGAGGAGAACATTTTAAAAAGGATATGGACTTGATCGTTTTGTTAATGGGCCATATATTCCTTTGGTTGAAACTAGAGACCAAATAGAAGAATGTATACGACAATATACATAAAGAAGCAAAGGCTTTCCGGCCCATAGGCCCACTCATTTGCCCACAAATATTAGAGTTTGTCTTGGATCATTTCATAAGATTTTGAAGCCTA…
Chr2	47719070	47719413	47719241	5	344	3	GATATATTTGAATAACAAATATAATACCGATTAGCTAAATATGTAACTTGCCTTCAATCATCTCAAATTAATTCAAAGGGTTTGAGCCCAAAATATTTTAAAGCCCAAGGGTAAACCAAGTAAGCAAAACTTAATATTCATCAGTCCATCGTAGATGTAGGTGGTGGTTTAAGAGTCCAATTTGGTAGTTGGTGAGGATGACTATGAACTCGAAAAAACAGAAAAAAGTAGATCATCAGCCCTATAGAAGTCGAAGCTAATTGATTACTGGGCTATTTATGTTTATATGGGCTCTCAGTTTGAGCCCACCAAAATCTCTTTATTGGGCTGGCAAGATGTTGCCC
Chr2	48144482	48144857	48144669	5	376	0	CAAAGCAACAAAAGACTCCAGAATTGTGGGCTGCATCACATGCACTGCAAAAGCTCCATCTACCTACTACTCTATTAAGAGGCACTCTACACTTATTGGCCTAGGATAGCTCCAGTGATTCAACCAAATTTCTAGGCCCATTTGCCTTCTTTAGATTTGGACCTGTTCAAAATGCAAATGGAGCAACCAAAGCTGAACATCAAGACTAACTTTCGGCCCATAAACTATTTTGACAGGTCAAAGAAACAGACCAACACTGAACAGAAATACTTGGGTTAAGCACACAAATAGCCGATGGAAAAATCAAGAAATGTAGCATGGTGCTAACATTAATTCTCTTACATTACTTATTTATCTCTGAGACAACTTGAAATAG
Chr2	48205156	48205766	48205461	173.8	611	0	TATTCGACAAATTTAATCCATTAAGCTAACTGGGACAGAATCTATAAGTATTGGCCATTTGTGTAAAATGTCACTTCAATTCATTCTTCCACAATCAAACCGAATATTTCCGTTCCTCCCCGTCTTCACACCAACTCGGCCCAGTTTTGTCATTGCAGTTACAAAAGCATTTTGGAATGATTTTGAGTTACTGGCCCAAAGATCCACAGTTCCCTTGGACCTTTTGTCTGTATACAACACTTGATCTGACGTGAATAGGCCCATACCTTGTTGTAAATTTTTGTAGTAATTATTGTCAAATGTCCTTGGAGTTTTGGGATCCATGTCAATGGCTATTCTTGGGTCAACATTCCTTGGACACATCCCTTGTAATTGGGCTGCATATTGCTTGTTAAGGGT…
Chr3	190776	191156	190966	74.76	381	0	GGAAAATAAATGATTTAAATTACTAATCATCATATTATTTGTTAATTAATCCCTATAGCTTGTATCTAAACCAAACAATATATTCAAATCAAAATTCATTTGGGTTGGGCCATAATCCTAACCACAATCATGCCTTGTTGACCTATTGGGCCTGTTGGAACTTTGATACTGGGTTGGGCCCAGATAAAAAAGAAGAAAGACAAAATGGCCCAATAACCAATACACCCCCAACCCAAAGCTAGCTAGGCCTGAAATGAAGTAAGTTAACATGAGTGGCCCAATGGACCACAACTCCCTGTCCAACATGGCAAAAATAGCCACTTCCACAGTTTTAACTTTTTAAATAATAGCCACTAGATATGGAGTACTAAATTCCATGGG
Chr3	508016	508410	508213	87.97	395	3	TAAATGAGAAATCAAAATTAGAAAATAAAAAGATTAAGACAAGTTCTGTTTTAAGTGATTCAATTGTAAGCAAAGGGTCATCAATTTATGATAAGCCCAATCCAAAGCCCAAACTCAAACTTATTGAATTGGAAATGGGGCCCAAATATGAGCCCATAAATGAAAAAGGGCCTTGTTATGACCCACCAACAACTAAAGAAATTGATGAACAGTCTATTACAAAGTCCAGTATGAAGATTTATGGAAATGAGTTTGGAGGCCCAAAAGGCCCATTAACTGAATCAGAAATTGGGCCTTCAGCATCTATAGTGGCTGCTGCTTTAGTTGAAAGAGGATATCTATTGGATGACAAGAGGAGCTCAGTGTTGGATGGTTGGAGCATCGACGAGAGCACC
Chr3	6723915	6724229	6724072	61.98	315	0	CTAATCCCCAGCTATTCCTCTTCGGTTATCCTATTTTTTACTTTTTTCCAATATTATATTTGTTGTTGTTGTGACGTTACACATGCTGGAATTCACCATTTCTTTTCACATGAGCAAAACAATATCACCCTGTTGTTCATCATTTGTCTCCCACCTTCAAGAGCTATAGGCCCATTGGACTGTGCAATACCAAAATATAAATCTAAATTGGTCCATCCTCCTTTATATCATTGGGCCTAGTCCAGTTTCCTTTCAAATAAAAGAGCCTCATACAATGTCATCATTGTCCAAGAATACGTATCCATTTAGCTAACT
Chr3	8513123	8513625	8513374	144.17	503	0	AGCTCCAACAAAAAAAAAAAGAGTCGTACCACGTCCATTAGGATTTCGACTAAATTGATGTGATTCATAATAACGACAGCAGATTCTCGTGAGGCTTCAGTTGTTAGGCCCAAAGGCTTAGGCCCAATGCCTCGAGGAAAAGTCCGAACATATTCCTCTTCACATAGCGTTTCGATAGAACTATCTGGGCCTGGGCCTGGGTCTGGGCCTGTAATCCATAAGGGCTCTCCAGTTTGGGCCATTCTTACAAGTTCTTCCATAGCTGCTACAGCAAGTTCAATGATCATGGGCTTATCAGCATCTATTGGGCCTGAAACTGACCTTAAAAGGTCACCAGCACTGTACATTTCTCCAACAAGGCCCGTTTGAGGCCCAAAACTACCAACACCGATATCGAGT…
Chr3	12060526	12061101	12060813	5	576	0	GCAATTATGCAAACTTTGTTATAACATACAAATATGAATTTTTTATTTGCTATACGTGAAAGTTGCCCTTAATTAAATGCTCCACAGTCTATACGAATATTTCCATTCTTACCCGTCTTCACACCAACTCGGCCCAATTTAGTCATCGCATTAACAAATGCGGTTTCAAAAACTTTAGAATTACTGGCCCACAAATTAACAGTACCTTTAGACCTTTGGTCTGTGAACAAAACTTGATCTGATGTGAATAGGCCCATTCCGTTTTGCAAGTTTTGGAAATACACATTGTCAAAAGCCCTAGGTGTTATTGGGTCCATGTTGATGGCTATTCTTGGGTCCACATTTTTCGGACACATTTGTTCTAATTGGGCTGCATACGTCTTGTTGAGACTTGGATCC…
Chr3	29574389	29574675	29574532	55	287	0	TAAAAATTGTTAAAATTTTCACCAAACGTTAGTCAATCCAACAAATGATAAATAAAAGAGGGAGAGGGAGGAGTATTTGAACTTGGGCTAATTGCCCAAATTCACTAAATTGGGCTTTGGCCCACCTGTCCTACACTAAATTATTCAAGAATGTGGATTTGGGCCATTTTCAACAATTCAAAACCCGCATGAAAAGATTTATGGCCTTTGGGCCTATTCACTTAAATTCTGCTGATGGGCCTTTAAGCCCTTGGGCTCCCTGCTGTTTCAAAAGATATAATACACAC
Chr3	30530192	30530632	30530412	84.12	441	0	AATAGAGGGGAGGGTTGTGCGATCGTACGTTTGGGGGAAGATGAAGAAAGGGGTCGGGTCGGGTCTAAAGGGGGGAAAGGGAATTGGGTTTTGGGCTGGGAATTAAATATAGGGGAATGGGCTAGGAAGGAAATGGGTTTTGAGCCGGAAATTAAGGGAAATAGGCTGGAAACTAATTTGAAGGGAATGGAAATTGAATTGGGTCAATTAGAAAAGAAACGCCCAAATTTGGCTTTTAAAGAGTGGGAGGAGGGAATGGATTAAATGTAGCAGAGATAAATGGGCTGGAACGGTTTTCAGGAGAATTGGGATGGGCTGCTGGAATTAAAAGTGGGTCTGGATTTGAAAAAGGAAATTTTGTAAATGGCCCAAAATTGAATTGAAAATTTAAGATGGGTT…
Chr3	46903787	46904106	46903946	5	320	2	TGCAGCATTTCCTAGAGGCGCGCGCTACGCTATAATTGTGGGAGCTGGAGTACCAGCAATGTTATTCTTAATTGGGCTTCTATGTTTCATAAGTGGAAGGATAAGGTCTTGCAGGAGAAGAGCCCAACCAGTCCTAGAATTCAGCTCTGCGGTTACACCACAACCCATCGTATTTACGGGCCTAGATGGGCCCACAATAGAATCTTATCCCAAAACTATATTGGGAGAGAGCAGACGTTTGCCCAAGCCCGATGATAATATTTGCCCAATTTGTTTGGCTGAATATCAGCCCAAAGAGACTTTAAGGACCATTCCTGAAT
Chr3	49114454	49114745	49114599	5	292	1	ATTATGTAGTTTTTTCTAAAATAAAGAGAAAGAGAGTTTTGGGCCCAAGTCTAGTTTTCTGTCCGCTGTATCAGTACTTGGGCCTAATTTCATTCTTGGGCCTTTAGCCCACTTGCACTTGTCCTAGACTATCATACAAATTGAATTTATTTTGGGCTTTAGGTCTCACCTGTTCTAAACTAACAAGACAAATAATAATCAAATAAAGATGGACATTAGGCCCGATTACGATACAATACGAGGCTGAAATTTAAGTGGGCTGGTTGGGCCCATTTCTACTTATGTACAGTGT
Chr3	49414437	49414862	49414649	5	426	4	ATTTTTATTCAATTGACTATTTATTAAATCTAACCAATTTTCCCTTTAATTCATTTAAAGTACTAGATTTGGGCCTTTGCTTCAAAAACGAGCCCACCCCTCTTCCTCTCTAATCAAAGCCTGAATTATTTTAATTCCCAACCCATTTTCCTTGCCAACCCCAATTTCCTTTCCAGCCCATTTATCTCTTTAAATTAATGTTCCTAGCCTAATTCATTTCCTGGGCCATCCAAATTTTATTATTCCAAGCAGATCAGCCCAAAGCTACTTTCCACCCGACCCAATCCCCTTTTCAACCAAGCCCACCCCCTTAAATTTCAACCCGACCCAACCTTCTTCCTCCCCTACCCGTTTTCCCCAGAAAAAACAGAACAGAACCCAGACGCGAAACTCCCACGC…
Chr3	53606270	53606586	53606428	71.52	317	1	TGAATCATACTACATTCTTTTAAAAAAGTAAAATCATCATATTTGTCTTTAAAAATGTTAATGGGCCTGCTGGCCTGCTATGAGACTTGGGCCCCATAAAGTGCCAATCCATATTGTATTTAGGGCCCATAAAAAACTAAATTGGACCGATGACATCTTAGCGCGGCCCAATATCAGAAAAGCCCAATTATTTGAATTAGGACCAAGCACAACCCGAGTCCAGAGTCTTCACCTCTTCTTCTCTGATCAAAAACCCTATCAAAACCCCAGTGTACATTGTTGCAGAAGCTTAGCTTAGAAACATGGCCATTTCCACT
Chr3	56050894	56051415	56051154	5	522	1	ACGCATGCAACTCCAGATTGCGTGCTGAATAACGAAGGTTACGAAAAGTGTGTTGCGAAAATGAAAAGTGATGTTATTGTGGCTACGGCTTTAGCTTCTATGATTGGGTCATTTGCTATGGGCTTATTGGCGAATCTTCCTTTGGGCTTAGCTCCAGGTATGGGCCCAAATGCTTATTTAGCTTATAATTTAGTGGGCTTTCACGGGTCTGGAAAAATGTCTTATCAGACTGTTATGGCAATTTTTTTAGTTGAAGGCTGTGCGTTTTTAGCAATAGCTGTATTTGGGCTTCGTGGGAGGATAGCCCGGTTTATTCCTCAGCCCGTTAGGTTAGCTTGTGCGGCTGGTATTGGGCTTTTTATTGCATTTGTGGGCTTACAAGCCCATCAAGGTGTGGGC…
Chr3	56839283	56839611	56839447	50.73	329	0	CACGGGCCAGGTCTCTGATTCAAGTTCAGGATGGCTGTCTCTGGAGTTCTATTTGGGCCACTCTTGCATTTAGAAACCCAGTACTTAAATTGAGTAAAAAGGATGTTAGCTCCTGAAATTGGGCCAGTCTGTGGTCTTTGAGGCCCTAATCAAAATCTGATTATTGGTGAGAAAGAATAACAAGACCCCATGTATAGGAAAAAGTGACATTATTCTGACTTCTGTTCACAACTGCTAATGTTAGTCCTACAAGGAGGAATTCCAAATGAATTATGACATAAATACCCAAACATTCTCCTTTTATACCACATTTCATATCTGTTGGCTAG
Chr3	57273259	57273582	57273420	5	324	0	GTTGAGGGGTGCGTATTGGATCGTATTTTTTTGGATCCGATACAGATGCGGCATCATTTTCCGGGAGTCCGAGCAAGGATATAAGTCTGTTGCCAATGCTGGGCtaggacccaAAGCTTCATAAATATCTGGGCCCTAAAAAATTGGGTAGGCCCAAATGCTTCACAAATATGAAATAGAGATAAATGGGCCTCGAGAGAGTGGTTACTGGGCTAACAATTGTCTATATTGTGATTCACTGATTTGTGCATTATTGTGGTGGATTTGTGTCCCTCGATCCCCTTATAGCGCAAGTCATTATAGAGTCCTGAAATGAGAAAATCA
Chr3	59054967	59055546	59055256	5	580	3	CATCTGCTTATTCGGCTGTTCACCCACCGTATACTTGGGCTTCTAACCGTGGGATCGGGTGGACCACTAATGGATCAGCCCGTTGTAAAGTCAGCCCAAATGCTTCCTCCATATTTAACTTATCTGGCAATTGTCCAGTGGGCAAAGCCCAGTTAAACGAATGGATCAAAGTTGCAGTCATCAACTGGACCATGCGGATACCCAAACTCATTCCGGGGCATATTCTTCGACCAGCACCAAACGGAATTACTTCAAAGTCATTTCCTTTTACATCAACTTTGGGCTTTTCACCTCCGGGCAAGAATCTTTCGGGCCTGAACTCTATTGGATCAGCCCATTGGTTTGGATCACGAGCAATGGCCCAAACGTTGACGAGAAGTGTCGAGCCTTTTGGAATGA…
Chr3	60108892	60109634	60109263	109.28	743	3	GACTTATCGAAGAAGAACTCAATCGCTTTCGAGCCCAATACAAAAGATCTATAGTTCCATCAAAGCTCAAAGATGTAGTTCAACTGATCACGCCTAAATGGACTCCATCGCCAGAGCTAGCCACATTAACTTGGTTAGGCGATTGGCGGCCTTCAACAATCCTGGATCTTCTTCAATACTTAGCCCATTCATCTGGGCTTTCAAAATCTCTACCAGATTCAGTGGCCATTGAAGTGGCATTGCCCCAATTGATCAACGAGTTACGAATCGAGGAGGCGGTGATCGATGAAGAAATGGCTGAGATTCAGTCCAATTGCATATTCTATCTCCCATTTGGCCCAAAGAAAGAGGCAAATAAAGGTAAGCCTGCAATGGCTTGTGTAGAATCTGAGTTTAAGA…
Chr3	60208478	60208811	60208644	5	334	0	ACAATTTTCCCTATAGAATTAGCATGATCTAAAAATTGATCAATGAAAGAAGCTTTCACTTTTTTTTCTCCTTTAATGACTCTAACTCGCAATCTTAAAGTTTGATATTGCAGGATGCTTACCTCACCATCCAAATAACTCGCTCTTGTCTTGGACCTTCACATACATGCCTTGGATGGGCTTTGACCCAAAAGTTATGATGGACTTTATAGTGTGTAAACTCAGAACCATGCATTATGGGCCTATATTTTTATTAGTAGGTGTAGTTGATGAGCATTTTCGAGAAATTCTCACAGATGGTAAATTTCATCGACTTTCTTGAACATTGTATAAG
Chr3	61210951	61211397	61211174	77.52	447	0	TACATATGATTAGTTTGGTTACATAAATTCTTAGTAATGAAACCATTTTTTCGTCATTCAATCTTATCAGTCCATTTTAGTCAGGGTTGGCCTAACAAAGTACAATTAGTGGGCCCATTTTAAGGAATTGAGGCCCAATATAAGTAGGCCCAACAATGTCCAATGAGTGGGCCCATTTTAAGGAATTGAGGCCCAATATAAGTAGGCCCAAGTCCAATGAGTGGGCCCATTTTAAGGAATTGAGGCCCAATATAAGTAGGCCCAACAAAAGTCCAATGAATGGACCCATTTTAAAGAATTGAGGCCCAATATAAGTAGGCCCAACAAAGTCCAATGAGTGGGCCCATTTTAAGGAATTGAGGCCCAATATAAGTAGGCCCAACAAAATCCAATGAGTGG…
Chr3	61642319	61642694	61642506	5	376	0	GACATGGAAAATCATAATGTTTATACATGATTAAAATTGTTCTTAATCTATATCTTCGTTTGTTGAGTAACAAAAGATTTCATTTTTATGAGTTGGCTTATCGAATTTAACTGACCATCAGCCTCGATGTCATTGAAGGCACAATTTCCCTGGGCCTTGTGTGTTCCTTTTGGGCCTGGAATCTTTTAGGCCCAAATTTAAGAACAGTGCAATCTGCTTCTAACTGCCTGATATAATTGAATTTGGGCCTTCGGTGTTCGGTATATTGGACTGGACCACACTTTCATGAGGGTCCATTAAGCTGTTAGGTGGCCCAAATTACTGCTTGCTACAAGTGTTAATTAAGGACTGCTTGCTACAAATATTTTACCGAGAC
Chr3	61822203	61822566	61822384	5	364	1	AGCCGTCATCGTAATCGTTGTCGGAGAAATCATCATCGGAATCGAAGGCCATTGGGAATTAGGGATTCGGGTGATCCAAGGTTTTAAGAAATTTTTCAGTTGAATGAATGGTGAAGGCGGTAACAGCTAGTGTTTAGAAAGCTGAAGAGTCAAAGTTTGGGCTCAACAACAGAGAGAGCCCATAAATAAGCATTAAATAGGAGCTAATCCAATGAACGCGCTTTAACAGTGGGCCTACAATCTTGAAACCACGGCCCATTAAGCTAATATAAGTGGGCTAAGAGAAACTTCAGCTTTCTCTGTTAATTGGGTCGTAGACTCATGGCCCATGAGAGTAAAAAAAGTCGATACAAATCAAAAAAAG
Chr3	62851044	62851496	62851270	117.43	453	1	ACTCCAAAATATCATAGAATAGGGGTAATTTTGTGTATTTTTTCCTTTTTAAACTTTTAAGGACAGGGAGGCCCAATGGGCCCATCTGGTGTCAGGTCCAGCTAGACCACAAAGTCGGCCCATTTGGATAATTATCTTAGGACAAGTTTAACCTTGTCCACAACTAACATATCTTCTTTTCTCTACATTGAATTGACTATTCATTTTGCAATTTAGAGTTTAGTTTGAAGAATCTTGTTTAGCCTCTAGGAAACACTAAGGTGGCCCATTTGAGTCATTTGTGGCCATACTGGGCCTTGGCCCATTTTACTTAGGCCCACCAATTCTTTCTGCTCTCCAACCCTAAGCCCAATTTGGCTGCTAGTCTAGTTAAATTGTTTCTTAAGCGAAATTGACATA…
Chr3	64487349	64487621	64487485	56.58	273	0	ATATAATTTTTTACGAAAGTAAGTAAACCATCCGATAGGCTATTTGTGTAAAGATGTGAGGGGTGACTTACAATCAAAAGTTGGTTCTATTGGGTGGGCTTTTGTGTGTGGTGTATTTAATGGGCCTGCCAGAATGACCTTAGTGGCTGATGATGGACTTCATGGGCTTATGCACTTTTGATAGACAAAAATTATGGGCCCAGTTATAATAAAGGAGGGGAAGACGAAGGATTTGATCGCCTAATTTATGTTATTGGTCCTTCGACAAATCAC
Chr4	438141	438542	438341	5	402	1	GATTAGAAAGAATAAATTCCTAGGGTTGGAACTTGGAACTTGGAACCCATAGATGGGCTCATTTGTTAGAAGGCTAGAATCCCAACTTAACAGACTAGTCCAATAACTAAACTTATACTAAATTGGGATTCTTACCCACCCATATGTACTCCCCAAAGTCCAAACAAATAGTTTACAATAAGAATAGCCCAATAACTTTTTACATTTAAAATGCCCAAACATATGTTTAATTGAATTTTCATGAAGCCAAATCGATTTCAATGTATACACATCATGAATACATGACGTATATACACTTTTATACGTTACATATAAATCATTATATACTACTACATTTAACGCATACGTTCTAATATTATACATTACATATTATATATGTATATAGAATATAAGTAATGT…
Chr4	4789382	4789698	4789540	72.07	317	0	GGAGGGGGAAAGAGGAGGGAATGGGTCGGGTCAGAGGTGGGCTGGATTTAATTGATAAAGTCGGATTGGGCCGGGTAAAGATTTAGGGATTTGGGCCTGGGTGAGGAATCACAAAGGGGTTGGAAACTTGGGCCGCCGGATTTTGGAGAGGAGGCCCACATGTGGTCTTGCACATCAAAAGGGAAATGGGTTGGGTTGAGGGGCAATTCGGGATGGGCCTACGAATTAAGAAATGGGCCGCTGGGTTTGAATTGGGTTGGATTGAAATTGGAGGAGGTTGGGCCTGAATTCAGTTCTTCAAAAGGATTAAAGGAAAG
Chr4	5534223	5534590	5534406	5	368	1	GTTTGTTATTATATACGATTTTTCCAAAAATATGTATATATAAAAAAATTTACACTCTTTGTGCACTTGCCACTACAGTGGGCTTTATCGATCACCCAACGGTTAATTTTGGGCTTATTTGCTTGATATTTATGGGCTTGGCCTGCATTTTATGAAGGCCCATTTGCTAGCAATTTAGTCCAAGCAACCTTAATGGGCCTTCATCAGCCCAAGTCTTCTTAATCAGGCCCATATTTATATTTTGGTGACAACATTTCGGGACAGAGAGAATTTTCGGTGGAGCAATAATATCGTTATACAACATTGACAAAATTGCATTAGTCCTAAGTGTTAGCACCAAAATAGTGACAATGTCTAGAGGTTGATGT
Chr4	57059814	57060286	57060050	115.56	473	4	ATGGAATGTAATTATGTAAACTATACCCATAAAATGTAATTTCATAACATCCGTTTGCCATATATGAAATTTAAACAGAGGGAGTAGAAGTTTAAGGACTGTTGGGCCGATGAAGCCCAATTAGAAGACTTTTGGGCTGCGTTCTGAATGATCCTGAAATTTCCTTCCAATTTGTCATAATCCAATTTCTTAGTCTAAAGCATTTTGCACATGCGTGAATATACTTATAAAGTGCACAAACACACTATATTTCACTATAATTAAGCCCACAAATATAGTGTATTTCAATACAGAGATAATTGTATACGCCCGGATACACTTATTTAGTGCCCCAACATTATATTTCACATTATTATGAGCCCAACAATATTGTATTCCTCTACATATTTAACCAACATG…
Chr4	58305438	58305737	58305587	5	300	3	TGACCAAACCGGTTAATTTTGGAAATTTGAGCTGCATTGAAAGTCGACCCAATAAATTGCATATCATAAGCCCAATATGTCAATCTCCCTTGAATCTTATCTTACAACAGTCCAGCCCAATAGCATTTGGGTATCTGTTATCAAAGCCCACATAATTAGGTCTGGTGGATTCAACTTGGTTTTAACTTCAGATATACAGGATTATAATTGGGCTTGTCAAAATTAAATTTTAGATAATTTTGGGGAAAATTGAAGTGTGTGATGGATAGTATTTAAGCAGACTTTACCTTTATGTCAAAT
Chr4	58588958	58589257	58589107	5	300	3	GACCATTTTAATAGCCTTCTGCGTGGGCTCGACACATGCGTTTCCGTAGATTTTTTCCATGATTCCAAGAGGACATAAATCCCAAAATGATCCCGTTCGAAAAATAACTTTGATAAGTGTTGGGCCTGGCTTGATTGGAAAATTAAAAGCCCACAAACTTTATGGACAGAGCAAAATTGGTGAGAAAATAATAGGGCTTGGACCCAAATTAAGAGCCCATACAACTTTCATTCTCTATTCTACGAGAATTTATATGAAAGTGAACTAGAATATGGAGAAACATAGGTGAGCCCATGATAG
Chr4	59340554	59341060	59340807	81.07	507	1	GTCCAACTCAATTCAACCCAATAAACGACAGTAATCGGCCCAATCTTTCATTTTGATTAAGGGCCCAATTCATCGGCAAGTCCAGTTTAATTTTGGAACCCACGTTTAATGACTTAGCTTCTTATAAATGTCAATGCTAACCACTTTAATACATACTATTTAAAGTTTAACCAATTTATTTAATTTTATGTATTTACTCCCATGGAATTTCAAGTAACACACCTGAAACTCTAAGGATATTGTGATGAAGTTTCATCGGTAGAATTTGAAACCCTGTAATTGTGACTATATTTTAAAGACATGGCCAAGAAGTTTCTAAAATGTGCTATTTCTTTAACATAATAACCATTCCTGTTGAATTTTTGCCTAAATTATTTGGGCCACTGTTGTAAACACAAC…
Chr4	59822766	59823124	59822945	57.37	359	2	TATCTATTATGACTTATAGCTATTTGAAAATTCATGAACACCAAAACTTAATGAAGCCCAGAGGACCAAAAATAAAGTTGGGCTTTATGTCACTAATCATCCCTCACTGAATAGGGCCCGTTATGTATGATGCAGCCTGCATTTGAAAACAGCTTATAGATCCAAAATAAAGCTCATACTGGGCCAAAAATAGATGAAGGAAGGTCTTACTTAACAAATGACAAAAAGTAGGGTCTTTTGCACTTTTGCCTCCATCCTCCCCCGCCCCACACCTGGTGTCAAGAGCCCACGTTAGAGCTCTGACTAAATTTGAATGGCATATTGCACCATTTAAATGGTACACTTCCAACATACTTCAT
Chr4	60345877	60346218	60346047	5	342	0	TTAGTGAAACAATATTTCTACAAAATAATAAGATTTTGTGGTTATAATTATATTAATTTAGAGAGATTTTACGGTAAATATTCTTTGTCGCCAAATGATGAACCACACTGCATGAATTGCAGCAAACCCCTAAATGGGCTTTAAGACGTAGGCCCATTTGTTGTTATCGAACACCTACCTGGGCTCTAAGTAAGATGCAGGCCCAGTTTATGTTGAGTTTGAGAAAAAGCACGGCCCACCTATTTTGGGCTTGTGGTTGCATATTGGGCCTTATTCATCTCTCCATGAAGCACAAAAAAGAAAATCATGTTTTTTAAAGCAAATTACATATCTTTGTTTGTT
Chr4	60450010	60450486	60450248	75.33	477	1	AAATTTTCTCTAACTAATATGAGGAGGAGGAAATAACAAATAATTTGAGAACACTGAATATAACTTAAATGATTAGATGATAAGTGATAACTAACCATGAGTGCAATTACTCCAAAGATGGTTCCAATTTTGAGATTATTAAGTTATTGGGCTTAGGGGGATCCAACCTTCCCAAGTTGTTGCTTCTACATCATTTGGTTATAATTGGGCTTAATATTTTGGACTAAGGCCTGTTCAAAATGTTAACTGTTGGTCCATCTATTAACACCAAACAGAGTCATGAGTTGATCTTTCAAAATAAGTACACAAGACTTGAGCCCAATGTAAACCCAACCCAACCCAGCAATCACTGAAGACATTGGACATTTACTTGCTCCATTTTTTCATTAAATGAGTTGA…
Chr4	60592650	60592965	60592807	5	316	2	ATAATTTTAGATATATCGTGTTTGAAGATTCATATGACAAATATGCGGACATTTCGTTTTGAAGTTTCGACAAAAATGATTTAACGGTCGTACAGAATTGAGTTGAGCCCAACCCAATGGTCAAATTCCAGCCCAACAAGGATTATCACTTGTCAACATGGGAGAAAGCCATCAAAGAAGAAACTCAAATGGGAAATAGCTTGTGCATTTTGAGGCCCAAATTTATTGCGATATCCACTATACATTTTTTATGAAGTTCAATAGAACACATTAAAAAGAGTATCTTAATATATAGAAACTTTCACATATAGCAAGT
Chr4	61041498	61041788	61041643	75.49	291	1	AGCCAAAAACTCTATTTATCTATTTTAACATGTTTTAACTAATTGTTATGTTATTTTCATACTAAAAGTGTGATTAAATGGTAGGTAAATGTTGATTAGTGCCTAGTGGTCTAAAAAGTGGTACATATCCATTTGAACTGTTTATGGGCTTCTTGGGCCGAACTGTTAGGGGGGAATTGCAATGTTAATGGGCCTTATGGGCCAAGCTGTTATAGAGAATTGCAATGTTTATGGGCTTGTTTGGGCCAAACTTGCCCAGCCCAAATATTAATAGACCCTGAAGTAACCAAC
Chr4	61620568	61620947	61620757	5	380	2	CAAACTTCGCTATTAAATACAAATATAAATTTTTTATTTGCTATTTGTAAAAGTTGTATTTTTTTATTTCTCTCCAATATGGACCATATGGGGCAAGCCCAAATATGGCATAGTTATAGCCCAAGAGTTCTACTGCCAACGCTTTAGACCGGCTTGCCAAGGCCTTATCGTTGGTAATATAGCAATCTTGGGCTATTTTTCTATCGTTCACTACCAAAACTTGATGGGCTCCAAATTTTACTGTGAAAATTGGGCCATATTTGTCTGCCATAAAACCCAAATGTTTTGTGAGGCAGATTAGATCCACTGAAAAGATGGAGATGGCCAATTATAGGCCTTGATCCAACAACTTTAGGGGGTGTTTTACCTTTTTTGTTACT
Chr4	61633234	61633561	61633397	5	328	1	TTATACTAAATACACGTGATTCACACTAATATGTCTAAACATTTGTACACAATGATTAGAGAGTAATTCGAGTACAACTATTTTCTCCATTTCTCTCCAATATGGGCCTTTCCCAAAACGGCTATGTTATATGCCTAGAGCTCTATTGCCAACGACTTAAGCCGGCTTGCCAAGTCCTTAATGTTGGTTAGTAAACCAATCTTGGGCTACCTTCGTATCGTTCAACAAAATTTGATGGGCTCCAAATTTTACTGTGAAAATTGGCGCATATTTGTCTGCCATGAGCCCAAGTGTTTTGTGAGGCAGATTAGATCCAGTGAAAAGATGA
Chr4	61819081	61819463	61819272	74.53	383	3	AGATCGAATTTATGTGTCTTCATGAGCTTCTTTTGTTTAACTTTGAATCGTCTTTGGAAGTACCCTTCAAAAGTTGGCTCTGTTGATGTTCTTAAGAAGAATCCATATGCAAGAACAACGTGAAATGAAGTCACAAAGAAGCAAATGGGCTCCATCACATCCCAAGTCAATTCCCAAAATGTTAACCTCATAAAGCCCAATGTTTGGAGAATTAAAAAGCCCAGCCCAAAGTAAAGTTCACCTCTTACAAGTGATTGGGCTTTTTGATCAATCAAGGCCTTTTGTTCTTCCATTTGTTCAAACTCTCTTCTTCTTGGGTCATTTGGTGATGCAATGGATTCTGATATTATTTTGTTCATTGATTTTGCCACCTGAAATTGCAA
Chr4	62356274	62356663	62356468	5	390	0	CATCATACTTTTTATTGGACGTTCTTCTTGCTTCTATTATCCTGTCCAGCAAATTCATAATTCTTTTTCTGGCCTGCAATTAATGTTAATGGGCTTTAAATGGGCCTGTTTACAAACTCAATGGGCTTTAGATCGGCCTAATTAAATCAGAAATGGGCTTTGATAAATGGGCCAATATTACCTGTAGGCCTTTGTAGAATCTAGTCCATGGTAGTCTTAATGGAAATGACAACATTGCTTCATAAATCAACCCAATATCCTTATGCAACATTTCTAGTTCCTCTTTGTTTTCCAAACTCATTAACATTTTGCAAATTGCTTCGAGGGTTATCTACAAAGTACGAAAAAAAATAGCTCATGAAAATATGACTCGTTCAAGTGGATTCGTTG
Chr4	62419609	62419928	62419768	5	320	2	CTTCTTGATTTATATCGAGACTTTAGTTTACGCAACCCGAATGCCGATCCGGTTTATTTTATGAATTAAACTTTCTATAGGGTGATAACAATTGTGTTATTTTTGACAGGAGTGTGATACCTACTCTATGGCCAACTGAGGAAATCCAAATGATAGAATTTGACACACTTTAAAGCCCATTTGTAAATTGACTAGTGGGCTTGCTTTACAAACACATATGGGCCTTTGTTGACATTGATAGGGCCTCAAAAGCCCAAAATAACTTCGAAACAAATCCGACAAGAAGAGTGTCGAACTATTTCATTAGCTCATGTTTGATC
Chr4	63395718	63396037	63395877	5	320	1	AAACACTGTAACATAAATAGAGAAATAAAAATTGAGGAGAAATCCACACAGGACTGGATAAAAAGCCCAAAGGAGAATCAACATGAAATCTCAAGGGTTCTAACAGGCCAATATCAATTGTAGAGTCCAAAGACCAGTCTTATTGGAGACCACATAAACATCCTAGTACTAAAATTTAGTCTTGGCCCATTTTTAAAACCAGTATGGGTATATTCTAAATTTCTTACAATTGCAGCAGTGGGCTTTAATATTTTAATTTTTCTTATCTGTCCGAGTTCTATTGAACATAATAATTTGATATTTGCAACAAGAATTATGGT
Chr4	63434688	63435041	63434864	5	354	4	CAATACATTAAGCCATTAATATATGAGTTTTTCTATAATGAAGTCATGGGCTATAATACAGCCCAAATATCGCAATGGGCTAAACCTATTTGGGCCTGAAAGAAATATAGCCCAAATTTGTGTAAAGATCTTTGATATCATTTTAGTAGTTACACTAAGGTCCAATAAGCAATCATAATACATGATGGACAAATAAAGCCTCTATTCGAAGGTAATCGAAGCCCAAATGATCTAATGGATTAGCCCATGCTTGACGATGAACATAATTCTTGAGAGAAGTGAACAAATATCCACTTTTGGACTTAGGTTTAACTTTAAAGTATGGAAAAATACATGAATTAATATATTTTAAAA
Chr4	63778690	63779089	63778889	5	400	2	TTGTTATTTTAAACGATTTTCCGTAAAATTTAATTGTTAATTGCAGAGCAACAAAAGCCCAATGGAGTTTGCAAAAGGGCTGGTGAATGAAGGGAATGAATACAATGGGTTTAATTTAATTTTGGCAGATATTGAAAGTAAAAAAATGGTATATGTAACAAATAGGCCCAAAGGAGAGCCCATAACAATACAAGAAGTCCAACCAGGTATTCATGTGCTGTCCAATGCAAAACTGGACTCTCCTTGGCCCAAGGTAAGAATTCTAATGGGCTTTTTTCGATCGATATACATAAATTATACAAATGATATGCTTTTGGTTGTTCATTTCAGGCTCAAAGACTGAAGTTAAATTTTAAGAAAATGATGGATGTTTACGAAGTGAATGACGAGAAAATCTGCG
Chr5	2115167	2115470	2115318	5	304	2	AATGACTTCAGCGAGTTGCTCGGAGGGTGACTACCTCTTGTGTTTAACTTTAAAATTGTACGTTCGAATCACCAAATGAAGCAAAAAGATTGGAACTTTTAGGAGTGTTAGGGTGTAATGGGCCTTATTTGTGAAGGGTTTATTTGCACTGGCTATCCATTCTTTTTACAGCCCAATATTGAAAGATAAAGCAACAAAGAATAGCCCATACTAAATTGAAGAGGCCTTGTGAATCATTCTCTCTAATGATCAACAGCTCATACTACATATTGTGGTCCAAAATATATACCAATCTTATCAAAAT
Chr5	2476805	2477097	2476951	59.49	293	1	TATTTATAAAGAACTACAAAACCAATGGATCTAGCATTGAATACCATTTAAGTGTGCATAATGTAGAGAGACTTTGTACTAGTGGGGACTAAGGGTAGTTCTAGTAGATGGTGAAATGAAAGAAATAGCATAAGAATGTGGGTGGTGGGCCAAGTCCAATGGGCCAAAGAAGCCCACTTATTTTGACTTGCACATTCAAGAGAGTGACTTAAAACCACTTCACTTGGACCATACCTTTGTCACATTTTTTCCTTTATGTACTATACCCTATTCACTTGCATCTCATTGTCTTT
Chr5	2498370	2498928	2498649	125.52	559	2	ATAAAGAGGACTTACGAAACAATAACAACAACGTATCCAGTATAGTCCTAGAAGAACTTATGAGATACACGTTGAGAGAGGTTTTAACGTTTATAATACAAATAGAAAAGAATCTCAAATCGAGGGTTTTTTGGGTCCAAATACTTGGGGTAAAATTTTGTGAAAATGAATGAGATGTAGGTTGGCCCAAATTTATTTGGTAGGCCCATACAAACATGACGAGAGTATTATAACAAATGTAAGCCCAGGCCCATATCAAATTAAAGGCTTTCCTCTTCTATTAATGGGCCTCAAGACTTGGATTAGTTATAGGACTCAAATTTCATGTTCAAAATTGAGTAGCTAAGGACCTTCAACATATTGGGAAGCTTTGATTAATGATCTTTGTGAGAAGCAAAT…
Chr5	2505883	2506238	2506060	5	356	0	AGAAGTTAACCGATACAAGTATTTCTTTTCTCCACCCCACCCCAATCTCGGTCGGACCAATAGTGTTTCTATTTCTCCTCGAACATGACTCGAACCTTCAACCTAACCTATACAAATACAATTGGGCTTTACTACAAATTCTAAAGGCCCATCTTTAAATTTTTTTTTTTGCAGGCCAGTATCAGGAGCATCAATGAACCCAGCAAGAAGTATTGGGCCAGCAATTGTGATGCATCATTATAAAGGGCTTTGGGTTTACATAATTGGGCCTATATTAGGAACAATATGTGGTGCTTTCACATATAACCTAATTAGGTTTACAGAAAAACCACTTAGAGAATTAACTCTTACTAAAA
Chr5	3000518	3000986	3000752	75.27	469	2	ACCTCCGCACCTTCCTATCTTCTCGAACATATTACTAAAAAATATGAAAAATCACAAAATGTTAAATTTAACATTTAACTAGAGAGGAAAAGGAAATGGGCCTTACCAGCCAGTAATCCAAGCAGCAAATGGGCCAATCTTGTTTCCAGCCAATTTAGCACTCCAATAATAAAGCCCAGCAGAAGTTGGATAAGCAGAACATATTTCAGCCATAGAAAGGCCCACAATAAGTGTCATTAATCCAATTATGGGCCATCCACAAACAATAGTAACAGGCCCACCAAAAGTTAGGGCCTGGTTATACAATGTTGATATACCAGTAAGAACTGATACAATGCAAAATGTCAAAGAAAAGTTTGAAATGAGCCTGTTCATAAAGCCCAAAAAACAACAAGTTAG…
Chr5	4907997	4908831	4908414	235.12	835	6	AGCTCGATGGCCCAATATCTCCACTTGTGGGGCCCAACCCTTTATTACTAGTCCTCTCCCTAATACTCTCTCCTCAAACCCTAGCGGCACCGATCCGAAACCTTGTTCCTCTTGTTGGGCCGTCAATTGTTTCGCTACCAATATGAACCTAACTTCACTTTTCTCAAGCCCAATAGTTAAAGCCTCCATTTGGGCCTTTGTTAATAACTTTTGACTTCCAAAAGCTACATAAAGAACAGACTCATTAGGACACTCATTAAGCCAAGTGAAAATTTTCTCATTTGCATTATCATCACACTTCCCATTTCTACCCGGCCCACCAACTAAATTTATCGGTCCAATCGAATACACGCGTTCATGGCCCATTTGCTTCTTCAAAAAGCCCAAGTACTCACTATC…
Chr5	4911430	4911771	4911600	5	342	0	TAGAACATTAGATGAACAAGGTCAACTTGTCTCATTTTCCTTCCAAACATTATCACATAATTTTTACATAAATTTATATTTAAGTTTAAGAATACTTATCAAGAGTTCATCTAGGCCCAACTTGAAATAATTAGGCCCATTTGCATGAATTTTCAACTTTTTAGTTGGGCCAACTCTCTTACAATGGAATCTAAATCCCTTTTAGAGCTCCCTCCAATTTTGACAGCTTCAAGTGCTTCATTACTCATTTTTTTGGCCCTCTCCTTAAACAAATCACTACTCATTGCCTCACTAATTTTTCGACCCAACTCCATCGGGTCAGGCACTGAGTCTGAGCCCTCA
Chr5	4911834	4912728	4912281	236.06	895	7	CTCCATGGGCCATCCCAAAATTAGTTTACCAGCCACTATCGCTTCCAACACAGAATTCCATCCGCAGTGACTCAAAAACCCACCAACGGCTCGATGGCCCAATATCTCCACTTGTGGAGCCCAACCCTTTATTACTAGGCCTCTCCCTAAGACTCTCTCCTCAAACCCTTTTGACACTGATCCAAAATCTTGTTCCTCTTGTTGGGCTGTCAATTGTTTAGCTACTAAAATGAACCTCACTCCACTTTTTTCAAGCCCAATAGTTAAGGCCTCCATTTGGGCCTTTGTTAGTAACTTTTGGCTTCCACATAAAGAACAGACTCATTAGGACACTCATCAAGCCAAGTAAAAACTCTCTCATTTACATCAACATTAGACTTTCCAATTCCAAATTTATTG…
Chr5	7513778	7514006	7513892	51.42	229	0	AACCCTCCATTTTGGGCTTCCAAGTTAATCCAACAATTATTATCTCCAAAGTCCAATTCATGGTTGAGCAGGTGCTCTCCATTTTGGGCCTCCAAATGTAGTCTTTCAACCTGTCAAAATTGTGTAATTATGGGGAAAAAAATTCTATTTCAATTTGGGCTAATGAAATAATCACTGATTTTGATAACAGATAATATATAGGGAAAATTTCATATATGGCAAATTTAAT
Chr5	62276325	62276583	62276454	58.25	259	0	AGTTATATATTTTATGTAATTTTTCTTCTTCCATTAATCATTTGGTGGGATGAATGCATTATTTGTGTGGTACTATAAGAAGTCCAATGATTGGGCTTGTTGGGCCATATGAGATAATAATTGGGCCATAGAATCGGGTGGTTTAAGATCTGAAATAGTTGGATCCATGTGACAAATGGATTGTCAGTACGGAGTCCAATTTTGTGAGGACGACCCGTTTTTATGGCCCACCAATATTTTTTGAAGTTATGATTGTATA
Chr5	62780620	62781098	62780859	83.95	479	0	TGAAAAGAGTTTAATTGAAGCATTCCAACCGTTAGGCATTTCTGATTGGAATTCCATCTTTTGGATCGCGCACCCTGGTGGGCCGGCGATTCTAGATCAAGTTGAACTAAAACTGAGCCTAAAGCCCGAAAAACTTCGGGCTACTAGGCAAGTTTTAAGTGACTATGGAAATATGTCTAGTGCTTGTGTTCTATTTATTTTAGATGAAATGAGAAAGGCCTCATCCAAAGAAGGGCTTAGTACCACAGGTGAAGGCCTTGATTGGGGTGTACTTTTTGGATTTGGGCCTGGGCTTACTGTTGAGACTGTTGTGCTCCATAGTGTGTCTACTTAGTATATAATATTACTAAAGGGGGTTATAAGTTAAATAGATTATCTATGTAATCTTATATTATATTT…
Chr5	63515836	63516392	63516114	135.5	557	1	CATAAAACTTAAACTCGATTTTATTAACAAGTTTTTTGATTTTGATGTATACAGCCTCTTCCACAACCGCAACCGCAACCGCAACCACAACCAAGAGGCCCAATTCCTGTGGCAAAGCCAGGCCCAAAAGTCCCAGTCCAACCAGCCCCAAGACTACCATCCCATCCAGGCCCAAAACATTCAGCCCGTCCAGGCCCAAAACTGCCAGCCCAACCAGCCCCAAGACTGCCAGCTCAACCAGGCCCAGTATTGCCAGGCCCAAAACCTGTAGGCCCAATGGGGAAGAAATTTTGCATGCCCAAACCACAGGCTACAGATGCACAATTGCAGGCCAGTTTAGATTGGGCCTGCACTAATCAAGGTGTGGATTGTGGCCCAGTTCAAGCTGGAGGCCCATGT…
Chr5	64678282	64678791	64678536	5	510	0	CCATTGCTAGTTTTTGAGGAAAAAGTAAACTCTCTTCAGTCTTCTCTTTTAACTGATTCATACTCTCTACTCTGAAAATTCAGCACTGATTTTGGGCTTTCTGATATTTGGGCCAACAAGCTTTGGGCTTTGGATTTGGGCTTTATGGTCTTTGGGCCAACAAGCTTTTGTACTCAATAGACTGGGCCAACAAACTTTTGGACTGGGCTTTATGATATTTTGGGCCATCAAGCTCTTGAACTTTTGGTTCATGGGCTTGGGCCAACATACTTTTGGCCTTTGGGCTTTATGTTTCTTGGATCACACATACTTTTGGACTTTGGGCTTCTATTTATGGTCTTTGGGCCAACAAACTATGGAAGTTTGGGCTCTATGGTACTTGGGCCAAACATATTTTGG…
Chr6	398097	398428	398262	5	332	0	AGAATTTGGAAAGGAAAGATTTCACTTGTTAGCTACTGGTTGTGTTCTACGAATCCTGTATACATAAGAATACGCAGAATATATAGGAGATATACATTAATATACAGAAACTGTATACAGTCACGAAAATGAGGCCAAAGCCCCAAAGATTTCCAGCAACAGATTTTGAATGAAATGGGCCGAAGTCCATTTATTTTGGCTGCCTTTTGTGTTAGGTTTAGGACAGGGATAGAATAGGCCGAAGGCTCAAAATCAGAATTAGGCCCAACTACTTGCTCAGATGGCCAAAAACAAGACTTGGGCCCAAATCTCTTTCTTTATTGTATTTTTAA
Chr6	1822384	1822767	1822575	5	384	2	CCTCAAATATTGGCAACCTTCTTGATTTGGGCTGGGCCCATTCATTTATCAAATGGTCAAGCCCATTTACAAAATCATCATCCAAATCGAGGCCCGGTATGTTTTGTAAGAAGGGTGGGGGTTGCTTCAAGTCCAATTCCAACAATAATTCTTCGACTCGATTCTTTGTTTTTGTATCATCAGAACCTAAATAGTTACCTCTCCAAACATCTTCGAGGATATAACGGGCCTCGTCATATCGGGCTTGCTTGATCAAACATTGGGCCAAGTTGCAGGCCTTATTACTGTCTGCATAAATCATTTGGGCTTTCTTGTACACCACTTCTGCAGCCATAAAACTTCCTTTTTGCATATAAGCCCAACCCAAATTACCCTACAAAAGCA
Chr6	4670102	4670419	4670260	5	318	0	ATAAAGAATATGGTTCGTCTTTTGTGGAATTCAATTAAGTTAAACCAAATCAAATAAAAGATTAGTGTTAGCACAGGTAATAATAAGCAAATAGTAACAAAGAAAGCCAATGAATATTCTCAAACTTGGGCCCTTTGCCCAAATTCGAAATTATTAGGATTGACCAAACCTGAACCTGTCCTAATTCTAGGTTTCAGATCTTTTAAGATTGTTGCTTCTTGCGTTTTGGGCCTGCCCATTTGCAACAAATACAGAAATTCATGGGTTTCGCACATTTACATAGTGTAAAGATTGTTCGTATACGACAGTATATCATAT
Chr6	5836653	5837041	5836847	50.8	389	1	TAAATATTGCACATTTATGTGATTTACCCAATCTAAATAATGGCAATAACAAGAGAATGCCCAATTTGGGCCAAATCTATTGGACTCTTGGTCCACTCCTGCCGTAAATTCATAACTCTTGGTCCACACCTGCCATAAATTCAGAAGTGTGCTAACTTGAAGTTCAACTGGATTCCAGCCCATTTGTTTCATATTCAACCTGCTACCTGATCACAAAAGAATTGGGCTTCAGACCCATTTTCGCCACCAAGACCTGTATATACAAAAAAGTGTACATTGATGCATATAGGTCATAATTTTACCCATTTTCATGTATATATGACTATATACCAAGTGTATACAGATTTTTTCAAGTTCTTAGACCTGTATTTCAATTATTATCCTTGTAT
Chr6	8162755	8163101	8162928	78.83	347	0	AGAAGGAATGGGCCTGGGGTCAATTGGGGTTGGGAATTAAGGTGGGCTGGGAATAAATTTAGGGGCTGAAGATAAGGAGTGGGCATGGGGTCAATTGGGCCGCTGGGAATTAATGGGATGGAGTGGGAAGTAATTTGGTGTTGGGTTGAGAGAGTTGAGGTGGGCCGCTGAAAACGTATGGGCCTGGGAGTTGAGGAGTAAGGTGGGCTGAAATTGGGAGTGGATGAATTAATTAAAAATGGGGAAAGGAATTGGGTTAGTTTAACAAACAACCAATTAAAATGACGAATTTGTCCAAAACCTAAATAAAATGAATTTGTATTAATTAGTCAAAGAGCTTCTTTATT
Chr6	21290387	21290812	21290599	5	426	0	TTTGTAATTTGTTTCGATTTTGTACGCCGCTAGCGTAAAGGAATTTCAGGTAGTAATTAACATTTTGAAGAGTGATCTAACCTGATTGGCTATCCTTGCAAAATTATTTGCCATTGTGCGTAACCAATCCAACTCCAAAGGCCCACTCGAAGCTTCAATGTAACTTTCAAACTCAGTAATACCAACAACTTGAATGAGGGAAACTTCAACAGGTTTAGGAGAAGGAATAATGACAGCATTCATTGGGTTATCAGACATACCCATACCAACCATGGGTTGATCCAATAACACAGAGATACCATGGGCCTGTAGTTGTTCTGCTGGCCCAATACCACTCAACATTAACATTTGTGGGCTTCCTAATGCTCCAGCTGACAAGAGCACCTCATTCATGGATCC…
Chr6	35851354	35851810	35851582	58.65	457	0	AAGGTGGCCTTTCATCATCAAAACAAGAAGTGGAAGTGTGAAAAGAAAGAAAAAAGAGGTGAAGTTTCACATCTTGTCAAGAATTCCTACCATTACTTTTGTCCAAACAAAAAAGATATTCTTGTAGATAAGAATATGTTATTTAATAGTAGTAGGCAATAACCATTAACAATTGGAATTTTGTCATAAACCACCAAACTCCAAAAATTTTGGGCTTGGATTTACTAGCCATATTTGAATTTTGGCCAGTTTGAAATTGGTGCCAAGTGATCACAGAAGCCTGGTTGAAAAGGAAGGGCTACGGCATATTATGGGCCTGAGTATTAAAATGGTCCATAGGACACACAATTGGAAGAATGAACAAAATATGTTGGTGTTGGGCAGAAAATAACTTTACTA…
Chr6	38174476	38174830	38174653	67.59	355	3	CATTTACACACTCCCTTTAATTTCCAGGCCCATTTTTTTTGTTCTTCTTCTCCCAGCCCACTAGATTAATTCCTAATCCAGCCCACACCAATTACTCCCCTCCATCCCAACACACTTCAACGGCCCACCAAACTAAAATGGCAACCCAAAACAATTCTCAGCCCAACACTCCCTTAAAGTGGGTTAAAACCTCATTTCTTATAATAGAAATACAATTGTAAATCTAAAAGGATTGGCCCATAGATACTACAATTGATGAAAAAAAGAACTCTAAAAATTCTCCCTCTATATAAACTCCTTCCGTTTTCGGAATAGAGGTGGGAAAATTTTTAGTTGAAATTTCGTTGTAAGGGTC
Chr6	40841933	40842386	40842159	5	454	1	CATAGCTTTTTTGTTTATGTTATTTAAAAGCTTACACAAGTCAAAATTAAACAAGTCGCAAATACATTTGAAGGGGGCTAAGGCCTCTTAAGAAAGCAAACAAAAAGACCCAAACATACAAACTTCACAAACAAAACAAGTCCTCCTATTTTAGTAATCTTCTGGAGCCAAAGGCTGATGATGAGTATGAACTGGAGCTTCATCATGAGCCTGTATGAGTCCAAATTCATAGATAATTCCAGCTATGGCTGCACCAATGAATGGGCCTACCCAATAGATCCAATGATTCCTCCACCTCCAGCCCACTAAAGCAGGCCCAAAAGCCCTTGCTGGGTTCATGGATGCTCCTTCAAAAGGCCCACCAACAAGGACATTAGCTCCAACAATGAAAGCAATAGC…
Chr6	41067933	41068318	41068125	5	386	0	CATCCCTTTCTTTTTTTTCTTCTCTTTTTCTTTCTCCCTCTTTTCTTCTTTCTCTCCACCAACCCCTAACAATAAAGAAGATGAGGATTATTTATAAGCCAAATTATGGCAAAAAGAGGGGGAAATTTGTTAGAATTTGAATTTTGAATTTTGAATTTTGAAAGGTTGGAGGGAAAGGGAAAAAGGGAATTGGGTTGGAAATTAATTAAAACGAAATGGGCCATGTAATTGGGCCCGGGTGTCTGAAAATAAAGTGGGCCTGGAAGGGAATGAGGTGGGTTGGAAATTTATTAGGCTTGGGGTTTGGGAGAAGTGTTGGGTTGCTGAAGTGGGCTGGGAGAAGAAGAAATACAAATGGGCCTGGAAATTAAAGGGAGTGTGTAAAT
Chr6	41195995	41196596	41196295	5	602	1	AAAGTGAATGGATATGGAAATGATTAAAGGGAAGAAGAATTCAAACGCGTCGATACTCAAGAAGTTGGAGGGATATTTATTGATGAAAAAAGGAAGTCGAACGATGATGTTGTCCAAGAGCAAATCATGGCATGGTAGTAGCAAAACAAAGAGTCCAGTAGTACTAGCACCGCAAGGTTGTTTTTGTGTATATGTTGGGCCAGAGAAAGAGAAGTTTACAATCAAGGCCAAATATGCAAACCATCCATTGTTCAAGATGTTGCTTGAAGATGCTGAAATGGAATATGGTTATTGTAGCCAAGGACCTATTTTGCTACCTTGTGATGTTAATCTTTTTCACAAAGTATTGGGCCAGATGGATAGTGAGAGAGAGATTAATGGACCTGGGTGTGGGCTTGC…
Chr6	42731499	42731898	42731698	5	400	1	CAATATTATATACTGTATTTAATTTGAAAATCCTTTCATTCTTGGTGTCATAGATATTCAAGTTTGAGATGAAAAAAAATAACAGAAAAGGGCTAGCCCACGGCCTTTTTAGGATTGGATTGAGTTGATTCAGGTCCTTCCAAATAAAGAGCCCGCCCACCCTAGCCTTCAAATTTTTTGACTCGCAAAGCTTAGGCCAGGTGGAGTTGGGCTGACCTTTTTTGACAACTCTACGTTTCAGTCTAGGATTTCAGGTTTGGTGTTTGTTGTTTTTTTTTCTTTTTTGGGCTTTGGGTGCAACTGCTTTCCTGAGTCTCTTTTTGGGTCTTTAGTTTTTATTTTGGGCCTTTAGTGCAACTGCAGACTGTTTACCAAAGTCTCTTTTTGGGTCTTGTTTTTT
Chr6	45705299	45705642	45705470	5	344	0	TTTCATGTATCTATGACCCATAAATAAATAATTATATACTTTTAGTCAGACTTGTCCAAAATGATTGGTGAAGAAAGCATGAAATTCATGAATTACAAATAATTATGGGTTATGAGAATCACATTCACGTGAACTCCCAATTAATTAGGCCCAAATGCACTGGTTGTACATTGTCGATTAGTAAAATGGGAATGTTATGTTGTGCCATTTAATGTTGTAGCTAGAGACTAGTGGTCCAGACATAAATCGCCAAATATTTAGGCCCAACACCGTTTGGATTTGAGCTTTTTTTTTTTCATCATAATTTTTGAAGGAAAAAATTATTCGTGTATTATTTTTGATAC
Chr7	802308	802716	802512	102.7	409	5	ATTAAGCGCGGATCAAAAGTTCAAAATCATCGTTTACGAAGGTCATTCATGTAATTTGCTCATTGAAACATCTACATGTATGTCTAAAGGCCCATATGAAATTTGGGCTTTAATTGGGCTATATGCATGGTCTTGGACAACTATGTAATTGAGCCCAATAGGCCTGTTTTTTCTTTGGGGCAATTATGAGATTGAGCCCAATAGGCCTGTTTTTTCTTTGGGCCAATTATGAGATTGAGCCCAATAGGTATGTTTTTTCTTTGGGCCAATTATGAGATTGAGCCCAATAGGTACGTTCTTTCTTTGGGCCAACAATGTGATTGAGCCCAATAGATAAGCTCTATATGGATTTCAAAACTAAAAAAAAAAAAACTGAAATACACGTCTTATGTTTTCCTT…
Chr7	1194442	1195252	1194847	286.97	811	8	GGAACCTTGAAATTCAATGAAGCCCAAAGCTCTAGCTAGTTTTAAGAACAAGAAACATGAGTATATAGCTAAAAGCCCAACTCCAAAGAACTTATCAAGCCTCATATCTCTCTTGGGCAAGATTACCAAGGCCCAAAGTAAGCCCAATAGTAAAAACCCAATGGTCTCATAAATAGTTGAATCTATTGGCACAATATAACTTGAAGGAAATGCTTTCCAAGTTGTGAAAATGAGTGATGAGCCCAAGCCCACTAAGGTGTTGAATATAGGCCCAGCATAGCATCCACATAAAGCCACTTGGGCTCCTATAGGCCCACCTGTTTTTGCAAGTGTTACATTAGCTACCAAGTCTCCTAATGAGTTACCCCAAGCAAGGACAGTTAGGCCCAAAATTGATGG…
Chr7	1202246	1202655	1202450	5	410	0	CCTCCCTTTTAAATGAGCCATATATATGCGATATAAATTAAGATTAGTCAGGCAATGAATTTCAAACATCGAAAAGACAAATAATAAAAAAAGAAAAAAATAGAACTTGGACAACATGGCCTTGTAACATTATAAACTCAAATAGTATATGTTAAATTTGTTAAAACAAAATGGGCCAATTTGAAACGCAAAGGCCCAATCTTGTTAAAACAAAATGGGCCAATTTGAAACTCAAAGGCCCAATCTAACATTTATTTTCATAGGCCTTATTCAAATTTATTTGTTTATTTGTTGGCCCACTAAAATTTGAACTTTTTTAGGTCTTACTCTTATTTCACTACCTATAAATAACCTCCATTGTGTTATTTGTTTATTCACAAATTTAAATTACAATCTTTC…
Chr7	2213091	2213492	2213291	5	402	0	TCTTGGGTGGTTTGGGTGTCCAAGGTAACGGGCGGGCCTTCTCATTTGGTTCAGACGGCCAAGGTTCCGGGCGGGCCTTCTCGTTTGGTTCGGGCACCCCAGGTTCTGGGCCGGGCTTCTCATCTGGGCTGAATAATGGTGGGCCATTTTTTTGGAGTTTTAATGGGCCTGAGGCTGATAAGTGTTTAGCAACTTTTAAAAATACTCCAAATTGTGTCCAAGAAATATTTGGGTCATTGTTCAAAATACCATTTAACTTTATTGGGGCTCCATTTCACTCTATTGGGCCTCAATGTTGCAAAGTTGTTAGAGATATTGAAGATAATTGTTGGCCCAAGATTTTTCCAATAAGCCCGCTCTTTCCTCTCACTCTAAAAAATCTTTGTAACTCACAGGGTC…
Chr7	4356650	4356997	4356823	5	348	0	CTTGGGCTTGATTGCCCAAATTCATTCACTTGGGCTTTAGTCCACCTGTCCTAAACTAATTTCAAAATGTGGACTTGGGCCCTTTTTTAACAATTTAGGATCCTGCAGAAAAACATTTGTGGCCTTTGGGCCTGTATTAAAAAAACTGTTGAAGGGCCTTGGCCCAATTTCCTGGAAAAAGAAATAATAGGGTATACAAATTGATGTATACAGTGCATATCCAGTCCATTTTGGACCTGCACTTGTTCGAATATGCATTCTCGCTATTCACCCTATATTTTCCATATTGTTCTGCGTATTTGTACCTTTACCATTTTTTAACCTGTTTAACAATTGTATATCGCTGCC
Chr7	5669904	5670363	5670133	5	460	1	ATGCAATTAATGATAAATAAGCAATTGTAAAACATATGTAAATAAAAATGGGCCCAAATTTGTTTTTCTGTCCGCCTGGGCCAGAACATGGGCCTAATTTCGATTTCTGGTCCAAAGGCCCAAAGCTTGATATATGTCATAGTCTAACATAAAAGAAATATTTTCTCTTTAGAACTTAGCCCAATTCTTCCACCTGTTCTAAACCAACAAGATGATAATTAAGAAACGGTAGGTCCAGCAACAAAATACAAAAACTGAATGTGGGGCCTTTAGGCCCATTTTCATGTACGCTAAATGTATACTAGCGTATACAATCCCCTATATCAACTCCAAACACCTGTATATCAAATTCGTGGACTTTATTACTAATTTTGATGATCCAGTTGACTCGAAAAGGAA…
Chr7	50177344	50177676	50177510	60.01	333	0	GGTGACAAGGAAATGGGCTGGGAAAGAGAATTGGGGTTGGGCTGGGAATTAAATTAATTTGGGCTGGGAAATGAATTAATTTTCAGAATTTGGTTAAAGGGAAAAGAGAAGGAAGCAAAACTGGGCCTGGGGCGGCTGAAATGGGGGTGGGTTTTGGGTTGAAGTGGGCTGGGAAAAGAAAAAGAAAAAAATGGGCCTGGGAAAGATGAAGAATTAGTAATGCGCTGGAAATTGTTTGCTGTAGCAAAATTGATGGGCTTCTTTTATTATAAGGTAAGAAATTGGATATGGGCTGGTGCAGATTAGAGAAAAGGCCCAAAGCTAAAACCTTTG
Chr7	50893664	50893933	50893798	5	270	2	ACTTAATTTGGGTTATTTATTAAATTAACCCTCTCATTTTCCAATTCTACTTCTGGCCCAATTCGCTGACTTCAGTTGAAATCCCCCCTTTCCAGGCCCATTTTCCTTTTTCTATCTTCTAGTACCCAGACCATTTCATTTTTTTACTTTCCCAGCCCACCCCCAATTCGTCTCCAAATCATTCCCAGCCCATTTCACCAAACCCCCAAACAGGCGGCCCATCACAATTGACCCCTCATCCGCAGATCGAGGCCCAATTCTCCCTACTCT
Chr7	52591769	52592107	52591938	58.89	339	3	TTAAACTCATTTTAAAGGACCAGATTTGGGCCTTTTCTTCAAAAGCGAGCCCACCCCTCTTAAATTTCCAATTTAATTCATTTTGGGCTGTTTTCAAAATCTCCTTTAATTCCCAATTCCAGTCCACTTCTTTCTGGCCCATTTCCTTTTTCCTCCTCTCCCATTCCCATCTTAAATTCCCAGCCCAATGCATTTCAACCCAGCCCAACCCCCTTTCCCTTCGATTGACCCGACCCGACCCGTCTGCCCTCCTTCTTCCCCTTCACCCCGCGACCCCCCAGCAGAAATAAACAGAACCTCCCAGCACTCCTACGCACAGGAAAAATTCCCAGAACCTCC
Chr7	56872524	56873047	56872785	5	524	1	AACACTTTTTTGTGTAATACTATTTTATTTTATATTTTAGAAAGATGCAATTAATGGTGCACTTAAAAAATTAAACTTAGCAAAAATACCCACAAGAGGTGCTGTATTATATGTACAAGCCTCTGTTTGCACATAATTTGCTCTGTCATCATTAAATTCATCTTGATTGTCAGGCCCACCAACAATTGCCCCAATTAAAACATTTGGGTTTGGCCCATTTTTGTTGTACCAATAATCATACCCTTGAGTACATCCAATAAAGCCTTTATTCTCTCTATAAGACACAATTGAGGCCCCTCTATGGTGTACTCTTTTTGGATAATTTGGCCCAAAACCCACTAGATAACTCATGTTTTTTGGGTTTGAGCCCAATATGTAATCCACTTGAGATTTAGCAAA…
Chr7	58325224	58325741	58325482	5	518	0	CTACAACTAGTAAATATGCAAACTATAGCTATACATAGCATAATTGAGTAGTAGGTATTTGCGAAAATATGTAAATAGAAAATATATTGTAGGTTTGTCTAGTGTCATGTTTGACCAATCTTGGGCTGGGCTGGGCATAGGTTATTGGTTTATTTGGTCTTGGGCTGGGTTAACTAACTTTTGGTCTACAGTGATGTTATTGGGCCCAGTTGTTTTAGGGCCCAATAGCTGTTGAGGCCCATTCGTTGTTGGGCCCAATAGTTGAGGCCCAATATCTGAAGGTTGACAGACAGATATGGGCTTTTTTTCTGGAAAAACACACTGCTGAGGGTGCCCCGTTGAAGGCCCAGTTTTCTCTATCAATCTAATGCCATGAGCTTCATCTTGAGATTGGGCCTG…
Chr7	58680457	58680922	58680689	5	466	1	CGTTTAGAACCATATAAGAAAGTCAAAACAACAAGCTATATGGAGCATCCCGAGCATGCCAAGATTCTCCTATTCTATTTTCTGTGTTATACCTTTAGATTAGACATCTAGAACGTAAACAATATATGACGAGAGTGCAATATCAAGAAAACAAAAACTTGAGATGAGAGCCCAAAAGTTCCTGATTGGGTTGGAGACCAGTTTTATTGGGCCTAAATAATACCAACCTCATTGTCCAAACAGGCCTTGGATCCAGTATCCAACATATTCAAATTTGGGCCTGACTGGAGAAGTGCAAATCTGTCTTTTGACATCCCTATTTAACTTGTGGCCCTTTTTTTTGGTTATTCTAACAACTTTAGAATAAGGTGTTTTGAAATTAGTATTGATCAAATTTAA…
Chr7	60267244	60267546	60267395	79.98	303	0	AAGAAGGAAGGGGAGGGGAACGGATTTGGGTCGGAGCGGGTCATAAGGTTAATGGGTTGGGTATTTAAGTGTTTTGGGCCGGTTCAGTGATTGGGAGAGGATGGGCTGCTGATGGTGTTAAAGAGTTTAAGGGAGTTGGACCTGGGGATTAATTTCAGTGTTGGGTCGAGGGGGATGGGTTTGGGCTGGAATTAAAAGTTGGGTTGAAGATTTAAAGTGGAAGAGGGTTTTTGGGCTGGGAGTGAGTAAACGAAAGTGGGCCTGGGATTGGAATAAGGTGAGGGGCCCAAATTTGGCTCTTCC
Chr7	62244154	62244634	62244394	56.58	481	2	ATGAATATCCTAGTAAAACTCTTCACGTTTCCAATTTTCTTGATGAATTTTTGGATAATGGTATTGACATTACCATTAAATACACTCACTTATGCCAAAAACAATTTTAAAAAACAACTAATGAATCTTGGTACAAAATCTTGGTTAAAAATGATGTCTTTTGTATTCAACCAAATTAAGGCCCAAAAATCTTTGTTAAAGTTGTCAGTAAGGTTTTGTTGGGCTTTGTTTTGGGCTGCTTATGTTTGTTTTCTTCTAGTTGGGCTTTTCATTATGGGCTTTGTAGTAAGTGGGCTTACTATGAGACGTTTGTTGGAAGAACCAATTGAGACTACAAAGGCCTTAAATTTTGATTATACAAAAACAAGCCCAGTTGCTTTTGCACCTCTTGCATCTAAT…
Chr7	62571907	62572399	62572153	134.54	493	7	AAGTAACCTCTCTGCTTTTAAGATGAAATATAAAATTTATATATATTGTATTATCTTCGAACCTCACTTTTGGACCAGAGAGAAGGGGATATCACCGGCCCATGATAGCTGATACAGGGCTAGAAGCCCAACAGAGCCCAAATCAACAATTATCACCAAAGCCCATGATAGATGATACAGGCCTAAAGCCCGAAAGGGCCCAAAGCAACAGTTGTCACAAAAGCCCATGATATCATACAGGCCCAATCAACAATTTGCCCAAAGCCCATGATAGAAAATACAGGCCTAGAAGCCCAACAAGGCCCAAATTTAACATTTGTCACCTAAGCCCATGATAGATAATACAGGCCTAGAGCAATGGATAGAAGGAATTATGCCCTTTAACTTGGCTTGACGAGC…
Chr7	63262470	63263208	63262839	115.29	739	3	TGAATTCAACTTATTCGTTGAATGAATGCTAGTGGTTCAAGTGTATGTTAAATAATTTTTCATTTGCCAAATATTTGCATTATGAATGAATGATTGAGTGGTACAAAGCTACAAAGTCGATATGTGAAAAAAATTTAAGATCCAGGAACAAACTTAGTTGCGTAAACCCATGCATTGTTAGCAACAGGGTTGTCAAGGTGATCCAATAGATTTTCAAGTGGGCCTTTGCCGGTGACAATAGCTTGAACGAAGAATCCAAACATGGAGAACATAGCTAATCTTCCGTTCTTGATTTCCTTGACCTTGAGTTCCGCGAAAGTTGTTGGGTCATCTGCTAGGCCCAATGGGTCAAAGTACTGTCCACCTGGGTAGAGATTGTTGCCTTCACCAACTCCAGGA…
Chr7	63805546	63805823	63805684	5	278	0	GTTTTGGGGTTCCTTGGGCTGAAGTTTTGGGCCAAATGGGTCAAGAAATTTGGACCAAAATTGAAATTGATTTGGGCCTCTGGGTCATAACTTGGTCAACATTTGTGGCTACTTTTGTACCTAATTTGGGCCAGATTTAGTGTCACTTTATTGGGCCAACTTTGATCTTCATTTGGGCCACCATTAAGTCCAGTAATCCATGTAGGTATTGGCCATAATACGACCCTAAAATGATACAACAAAACATATTTAAACACTTTTATTAAATATTTAAGATC
Chr7	64890300	64890693	64890496	5	394	1	CTCTCTCCTCCCTATAAATGTAGCTACGAATTATAATTATCAAATTACAATTATGAAGAGTAATTAGACTATTTTTTAATGGCTATATGTGAAAGTTCTCCTTTTGTAAATGATTTGACTTTATTTATTTTTAGATTACATGTGATTGGTAAAAATCCAAACATGTTGGGTCAATATTTGGGCTTTAGCCCGAAGGGTCTTAACCTCATTTCACACTATGCGCTCAAGACTCTAATTGGACTTGCTTCATTTATGTAAGATGGGCCTGGAGTAATATAAGCCCAAATATTATGGGCTGCTTTCTAAATCATCGAAATTTTGCACAAATAATATAATACTATATTATTGTTATTATTTAAATTTTATCGTTCTTGAATAAACTTATATAAAAATG
Chr8	90383	90857	90620	74.44	475	1	AATCGGGGACGTACGTCTAGTCGCAAGCATAAAATATCACTTGTAATATATTATGATGCGAAAATATAAACTAATATCTTCCAAAGAAATTAATGATCCTGCAAGATAAAAATTAAAGAGCAACACAAAATAGGGCAAAAGTGCAAAATGACTCATGTCAATTTTGTATGAGGTAACTGGAGAGGCCCAAGCCAGAATAAACTGGGCTTAATTGGTGGTACTAGGGCCCAAAATAAATCCAGAATAAACCTTATTTTGAAAGGCTCAAATTGGAATACTTTGGGCCCAAAATAAATTTCGTAAAGCCCAAATTGGAATATTTTGGGCTCAAAATAAATTTGGTAAGGCCCAAATTGGAATACTTGGGCCCAAAACCAGAATAAGTTGGCCCATTTCTTC…
Chr8	2818405	2818758	2818581	5	354	1	TTGGATGATTAATAAGGAAATAATGGGCTTAATTGGGCCGATATCTATGCAAGTGAGTTTAAAGCTCTGGCCCATGGGAATCCAATGGACATGGATGGGCTTTGTGGCCCAAATTATATGGGCACCGGGTGCTTTTTCAAAACATCGGGCTTTTTACGGTGGGCCGTCATCGTTCGTGCAACAAGAAATGGTTCAAGATCATGTTGTGAACAAGCCCATTAAGGCCCAAACTATTTTAGAGCAAGCTCACCAAATGGCAAGTTTCAACTATGAGAACCAAACTAATTAGGGTTTCAAGGTATGTTGTACAAGTCATAGTTCTTTATCTTTTTCATCATAAGTCGGGTTCAGAAT
Chr8	2847175	2847523	2847349	68.26	349	0	CGGTATTGATGAAGGTTATAGTGAAGCCTTTTTGTGCAAGTTTGATTGCTAGTTGTATTGTGGGAACAACATGGCCTTGTAGTGGATAACATACTGATATTGCATGAAGTATTGGGCTTGAACCCACCATTTGTTGGACTATATGCAGTTGGCTAATTAAAGTTTGAAGAGGCAATGAGAGAGGAACTAAGTTTTGTAATGGATGAGGATGAACATAAGCAAGAATAAGCCTTACTTTTGAAATGGTACTACTATATGTAGCCATGAGTATGGAGGGTATCATGATATGCTTGGCGTAGCTAGTAATTTTATCAAAATAATAATATACTCTGTCTAATTTCATAAGTAG
Chr8	55928334	55928758	55928546	79.23	425	2	TGAGTCAATTATCAATCCAGCCCATTCCAAATTCAAGAGAAACCCATCCAGATTCCAACATCAGCAATACCCGACCCCACCAGTAATAAAATGATTTATATACATTGGTATACACTGCTGTATACACAGTGATACTTGAGAGAAAATAGGCCTAAAAGGCTCAGGTGCAATAGCAGTTCCAAAAAGGACTAGACAAATTTCAGAATGAAAATGGACTGAAAAAGAAGGGCCCAGATGATGCAGTCTTAATAGAATTAAGACAGGTGGAATGTGAGCCTATTGGCCTAATAGCATGAACATTGTCAAAAGCCCAAATTCTACCCTCTCCTCTACTTTGCATTTCTTATTATATTGGATTAATTATAAAAATCTCACTTTTTAATTTATTTATTACCATTA…
Chr8	56368864	56369259	56369061	5	396	0	CGTCTGGGTTCTGCTTTTTTCTGGCAATCGCGGCTGGAAAAGGGAAGAAGGAGGTGGAGTTGGGTCGGGTCAAATTCGTGGGCCGGATAGGGAAAAAAATGGGCTGGATTTATTATTAGTTGGATGGTTGTTTAAGAGAATTGAGGTGGGCTGCTGAAAAAAGTTTGGGCCTGGGAGTTTGGGTTGAGAATTAAAAAGAAAAGGGTTGAAGTGGGCTGCTGAAAGGGAATAAAATAAAGGCCCAATTCTGGTCTTAAAGGGAAAGGTGTTGGGCCTACGAATTGGGCTTAGGGAATTTGTGGGCTGCTGGGAAGGGAATGGGAAGGAGATTTGGGTTAATTTAATAAGTAGCCAAATAGAGTTAACATGATAAATCTGGCTAAACCTTAAATATTG
Chr8	59454476	59454771	59454623	5	296	1	TTTTATTTTATTTTTTATTTTTAAAAAATGCCTCTTAAGCATAATCTTGATAGTTCAGAGAGGCCCATAAATAAGCCCAATTAATCCACCACCAATTAGAGGCCCAACCCAACAGATCCAGTTCTGTGAGAACTCTCCAATAACCACAGCAGGCCCAGATGATCTAAGCTGGATTCATTGACCCATTACTAAATGGGCCAGCAGCCAAAATATATTTGAAAAAAAAATAATTTAAGCACACAACTTATTTTATCATATTCTCTAAGATTTTCTTTCATTTGTAAAAAATAATAACA
Chr8	60387664	60388043	60387853	5	380	1	ATTAGGCTCAAAGTGTAGGTGGCTTTTTAAGTATGTCATCAATCCCAGGGCTCAACCATGAACAGACGATGTGAACTATAAGCTGGAGTCCGGTAGGGGCAAAGGAAATTTTCGGTGGAGCTGTGGAATGCATAGAGATCGAAAAAAATACCAACGAAAAAGCACTATGCTGGCCCAACATGGGTGGCCCACTTCTCGGATAGCCCATTTACCTTTACTCAGTACTATTCTGGGCCTAAATAACAAGCTAGGCCCATCGTACTCGTATCTATTTTTTTTCTGGGCCTGAATCACAATCTAGGCCTTCTCTACTCCATCCTTTTACAAGGCTATTATTTAAATTTTTGTTCATATATCTTAAAAATGGAAAACTACCTTAT
Chr8	61689109	61689518	61689313	5	410	0	ACCATTTCTATTGGGAGTTCAAAAGGCTAGTGGGCTCATACTACCAATGGCCCATTTGGGATAATTAGCTAGTGGGCTGATGTTGTTATGGCCCATTAGGGATAATTGGATAGTGGGCTGATATTGTTATGGCCCATTTGGGATATTTGGATAGTGGGCTGATGTTGTTATGGCCCATATTGGCTAGTGGACTCATATTGTAGATGACCCATTGAATTTGGGCTGAAAAGCCACAAATCCCAGGTCATGACAGGCCTAATCCACTGGCAAGTAGTAACGGATGAATTGCCGAGTAAATAGATCAGATCCGGACACAGCCAGTGACGGATCTGGAATTTTCACGAGGATTCGAACTTGGGTTTACTTGTAAAATTGAACCCTCTTCACCTATCGGCCAAG…
Chr8	61869092	61869619	61869355	5	528	3	GTGAATCCTTGTATTTTTTAGCAACAATATCCAATCCTTTTAACCATTCTTTAGGTTGAAAATCCTCATCTCCCCAAAATCCATTCCCATCATGATTCCCACAACACCACATGGGCCTACTAAGGTGATTATCAAGAATAGACATAATACCATGACGGCCCATTTCTTCAACCACAGCCCTTTGGGCCTCAAAAACACTGAGGCCCAAAAGTTGTGGATTCTTTTGGGCTATTCTTGTAAGAGCATCATGAAGCCCATTATTAGCAAAAGATTGGGCCACAGTGAGATTTGAATATCGAGTGAACATATAAGTAGCCCATGTAAGACGAACACAATTAAAGCCCATTAAGGATATATGCTTAACAATTTTACTAATGGGCTGCTGATCTAGGCCTTCTG…
Chr8	62209666	62210111	62209888	5	446	0	CTCTGGATATGAACAATCTTACTATGAGAAAGAAAAGTGTTACGAAACCAAACCTGGAATGATGGGCTACGGCTCTAGCCATGGCCATCAACATGGTAGCAACCCATGTGGGCCGATGATGGGCCATAACTCGGGCTATGGTACGGGCCATAACGGTACTTCTCATGGGATGGGCTATGGAATGGGCTACGGTACGGGCCACAACAGTAATTCTCATGGAATGGGCTGTGGTACGGGCCACAACAATACTCATGGGATGGGCTACACGGGCCACAACATGCACAAACCCAAGCCCGGTATGGGCTTGGGCCTCGGAACGGGCACAGCTTTGGGCCATGTTATGGGCTTTGGAAAGAAACATGACGGACATAGTAGCTATGCAATGGGCTCTTCGGGCTG…
Chr8	62539488	62539928	62539708	78.15	441	2	TGATATGTACTCTAATGATCCATCAACACCTCAACGGGCTCTATGTTACTTCTTGGACCCAACATTACGGCCCAATTTAGCCTACGTTCAGTTTCCTCAAACTTTTCATGGGCTTAATGAAGCAGATATTTATGCAAGTGAGATAAAAGGCCTATTCTTTAGTAATCCAATAGGCATGGATGGGCTTAATGGGCCTAATTATGTTGGAACTGGATGTTTTTTTCGTCGTCGGGCCTTTTTCGGGCCTCCGTCTTCGTTTGAGCAGCCCGAAATTCCAGAACTGTTTCCGGATCATGTTGTGAATAAGCCCATTAAGGCCCAAGAAATCTTGCTGCGAGCCCATTATGTAGCAAGTTGCAACTATGAGAGGGAAAGTAATTGGGGTGCCAAGGTGAGGTT…
Chr8	62540249	62540608	62540428	5	360	1	ACAATTTCAAAATTATGCAGATGGGCTTTAGGTATGGATCACTTGTTGAGGATTACTACACAGGCTATAGACTTCAATGTGAAGGTTGGAAATCAGTATTTTGCAACCCTAAAAGGCCTGCATTTTTAGGAGATATACCAATTTCTCTCTATGATGTGGTCAGCCAAAACAAGAGATGGTCGGTTGGACTTCTTGAAGTTGCTTTATCAAAATATAGCCCATTGACTTTTGGGGTACAGTCAATGGGCCTTGTTATGGCCCATTGTTATACTCACTATGCATTTTGGCCCATTTGGTCGATACCACTTACTATATATGCCTTCATCCCCCAACTTACTCTTCTCAATGGGGTTACCATCT
Chr8	62550223	62550409	62550316	68.75	187	0	TTTCCTCAAACTTTTCATGGGCTTAATGAAGCAGATATTTATGCAAATGAGATAAAACCCCTATCTATAACTAATCCAATGGGCATGGATGGGCTTAATGGGCCTAATTATGTTGGAACTGGTTGTTTTTTTCATCGTCGGGCTTTTTTCGGGCCTCCGTCTTCGTTTGAGCAGCCCGAAATTCCAG
Chr8	62640584	62640901	62640742	5	318	1	GAGGCGCGTTGGGTTTTTTTGGCGTGAAGAAGACGAGATGGGTCGGGTCGGGTTGTTGTTGGTTATTGTTTGGACTTGGGCTGAGAATGGGGATAATTGGGCTGGAGTTTGGATAATATAAAGTGATCTTCAATTGATCCGAAAAGTTATGTTGATGGGCTTTCTTGTACATATCCAATAAGCCCAAGTAGTACCAGCCAACAAATCCATGTTATCATAGTCTATATTGTTATTGATTGTTATCAATTACATTATATAAGGTTGTTTTTTTAACAAAATATGTTCATTTTAAAATGATAATACAGACTTAAAGGTATT
Chr8	62845539	62845905	62845722	66.29	367	1	AATTTAGATGCAGCTAGCTTCTACTTTTTCCAAACATAAAAAGATATAAGAAAATTAGCTCAAAACAGTGAACACTAGGTTGTAGAAAAGGCCCATATAATGAGATTGAATATATGAACTTGGTTGGGCACTTTGATATTTAGAGATTGAATATGTATGATACATAGAATACCAAGTTGACAATTTGGGCCAAGCCCACCAACTGTTATCCTGCAAACTTCCCCTTCCCTAACAATGTAAAAGAAAAGTATATAGGCTCAGCTCAAGTGTTTGTTATAGTCAAAAAGGAATTATAGGTGTTGGTCAACCTAACTTCTTTCTCTCTTATGAATCAAAATTTGGATTACCTACTTACATATTAGCTTAT
Chr9	1326177	1326490	1326333	5	314	2	CGTCAAAAGTTCAAAACCACCCACGTCCACGTAAATTGCCCTTCATCAACATGGGGGCCCATTAGTTAAGCCCACTTAGTCCTTTTAATTACTGCAGTTAATGAAATGGGCCCAATAGTTAGGCCCACAATAGTCCTTTAGGCAAACTGTTGAAAGGTCATTTTCAAACAATTCATGATTGGGCCATTATTTTAGTGGACCTAATGGGCCAACTGATTAATCTCATCTACGAATCTCTGTCGGTCTGGGCCCATATAACATTCGTGGAGAGAAAAAGCCCATATATCCTCAATGGGCCGGACCCACTTCATTTG
Chr9	3288336	3288717	3288526	5	382	2	CGATGTACAAATGTTCAAGAGTCCAAAAAAGATCTTGTACACGACAACATGAGCGATACAACAATATACAGAGGTATACACCAACTAACTGTATACACTGTTTATAGTGACAGAAATGGGTAAGAAGCCCAACATGATAATCCAATTTTGTATTGTGTTGTAATTAGGTCAAAGACCCATCTATTTTTGGTATTATCTTGCTAGTTTTTGGACAGGTAAAAATTGTATAAAAAGCCCAAAAGAAAGAAAATTTCTATATTAGTTTAGGACATGTACAAATGGATCATAACGTAGCAACTAGGCCCAATTTAGGAAACACTTTGAAGTTTGAACCCTCACCTTTTTTATGTTCGTTGATTATGCAACTCGAGGGCTAGATAGT
Chr9	3477012	3477665	3477338	5	654	1	ATGGTAAGTTAGATTATTTTTCATTTAATTTTATCAATAACTCAATGATATTATTGATTTTCATTTTATTTTTCAAACAGCACCAATGTATTATAATGGAGTGTATCATTTATTCTATCAATACAATCCAAAAGGATCAGTATGGGGCAATATTATTTGGGCTCATTCAGTCTCAAAAGACTTGATAAATTGGATCCATTTAGAACCTGCAATTTATCCATCCAAAAAATTTGACAAGTATGGTACTTGGTCTGGATCATCAACTATTTTACCTAATAACAAACCTGTTATCATATACACCGGAGTAGTAGATTCGTATAATAATCAAGTCCAGAACTACGCCATCCCGGCTAACCTATCTGATCCATTTCTTCGTAAATGGATCAAACCTAACAACAA…
Chr9	3610343	3610754	3610548	5	412	2	AGTCGTTTTGTAGGATGTATATACGAAAATAGCACTGGATATGATATATTAGTAATGCTGACATTAGTAATACTGCAGTCATGCACGGAGATGGTTATGCCGACCGACGGGAACAACAAGGAGAGCATATTTCCACCCTCTAAGTGGGATTACAATGAAAGAGCCCAATTTTGCAAATCAATATTTGGTGTTGAGCCCAGACCAAATTGGGTCACTACAGAATTTGGTGGATATGTAAGTGGATCTTTACAGCCCGGCTCAAAATGACAACTTTTCAACCCAGGCCCAAACCACCTTATAACATTTTATTTTATTTTTTCAGAATATTGAAAGGGTGTTAAAGAGATTTGGAAGCAACATAATCTTCTTTAATGGGCTAAGAGATCCATGGAGTGGTGC…
Chr9	4315702	4316286	4315994	230.55	585	3	TATAATAATTTTCCTACAACACAATATATTCTATAAGTATCATACATACAATAATTTACTAGTAGTAAAAAAAACACTAATTATTTGACCAAGAAAATGAAGGAGAAGTTGGTGGAGATGAATAAGAGCAAGATGAAGAATATGAGTTTGTGGGCTTATTAATAGATGGGTTTCTAACCATTAATGGCACCATATCTTCAAGTAACCCTTGTGAGCCCATTCTATCAAGGCCCAATCCTTGTGAGCCCATTTCACCAAAGCCCAATCCTTGTTCAAGGTCAACAATTGAGCATGGATTGACCAGTGCTGGGCTTTCATCAACTCCACTTGTGTTTTCAGATTCATAGTTATGGGCTTTTGAATCTGTTACTTTGGGCTTTTTGTTGGGCTGATTAAGAG…
Chr9	4857443	4857771	4857607	50.3	329	1	CATTTACCTCAAAGGGAGAAAAGAACCACACAAAAATTCCCTCAATTAGTAAAGCAAAAACATAGTTTACTAAAGTTGATAGATGGGAGATGTTAAGTTGCTTGGTCTATGGTATAGCCCTTTTAGTCATAGAGTTGAATGGGCTCTCAAGTTTAAGGGTGTCCAATATGAATTTATAGAACAAGATCTACAAAATAAGAGTCCAATACTTCTTGAATCCAATCCAATTTACAAGAAAGTACCTGTGCTAATTCATAATGGCAAGCCCATATGTGAGTCAATTGTCATTCTTGAATACATTGATGAGGTATTTGAAGGTCCTTCAATCT
Chr9	5600826	5601104	5600965	55.89	279	1	AATTTTACGAGTTTTTATAATGATCTCAAATTAATATAAAATGTAATAATTTTGATCACATTTTCATCGAAATTCATTTATTAAAATAGAGAGTGAAATTGGGTGATTCCAATGTTTGGGCTATTTCAAACCAATGTTGCAAGAATAAAATGCACTTGGGTTTGATAATTGTCCAAGCCCAATGTCAAAACCTTTGGGCTATTTGCAAGTTTGGGATGACTGTTCAAATATAAAAATAACACCTCATACACATTTAAGGCTATATATATCGAGTTATAA
Chr9	10712405	10712849	10712627	77.73	445	0	GTCCGGTTCGAGGAGCAAGGAGGAACCATCATCAAGATTGTAACATCTGGATTATTCCCATAAGAAGAAGACAAGGGATAGAGAGAGAGAGATACACTCTGCATTGGGCTCACTGGATTTGGGTTTGCGATTCTGGGTCGCTCTGAGGTTCTGGGTTTCGTTTTTGGGTTCGTCCTGTAGAAGAAGAAGAAGAAATGTGATGGGTAGGTTGTACGTGTTTTTATGATGGGGATTGTCTTTTTAGTATTGTTAGTGGGCTGGGCTGACTGGATGATGGAGTGGGCTTAGCTGGATGTAATGGCTGAAAAAATTGGATTTGGTTGCTGGAAAGTGTTAAAGAGAAGGCCCAAAACTTGGTCTTGATGGGTTTATGAAGTTGACGGAAAATTGTTAATGAAA…
Chr9	11057509	11057833	11057671	51.11	325	0	TTTTCTAAAAGAAGGAGAAGAACATGGGCTGGATTGTATTGGATATTTGTTGGGTTATTGAATTAAGGGCTGATGGGCTTCTCGTAATTGAAACAAATGGATTGGGAACATTGGGTTAGTTGAATTGTCTTGGAATGAGTTAGTTGATGGTATTGCATGAGAATTAAAGAGTTTTGGCCGGTTCGGATTTGGGCTGCTGCAAAAAGGGCCAAACAAAATGGGAGAAATGTCCCCAAACATAAACTTGTCAACAATTTAACTAGGTTTCGACCATATATATTTAAATTATAAACAATTAGAAATTTAAAATGTAGCCAAGCTCGAT
Chr9	55792229	55792768	55792498	5	540	3	ATTTATTTATGTTCACCTAATTTGAAAATAACTCACTTATTTCACATTTATCTATCCAATACCCACATATCACTAACTATTGAACAACAATCAACAAGCCAATTGATCTTTGAAAGTAGATATTTCCTCAAATATTGGTAGTCTTCTTGATTTTGGAGGAGCCCATTCATTTATAAGATGTTCAAGCCCATTCATAAAGTCATCATCCAAATTTAGGCCTGGAAGATTTTGCAAAAATGGTGGTGGTTGTCTAGAGTCCAATTCCACTAGCAATTCCTCCACACGTTTCCTTGTTTTTGGATCTTCGGAACCCGCATAATTACCTCTCCAAACTTTTTCAAGAATATTACGAGCCTCATCATATCGAGCTTGCTTTATTAAACAATGGGTCAAATTACA…
Chr9	58915814	58916418	58916116	184.69	605	5	TTTCGTTGTCAAGTTTGAGATAACTTATCTCACCATTTATATCAAAGCGATGAATAACTTATCTCATATAAATAATAGGATAACTTATCCCAAATTAACTTATTCAGAGATAACTTACTCACAATCAAACGACCCCCTTAATCACCACCAAAATAAAATCACAATGCACTAGTTAAAATCCAACACATGAGCAATGAACAATGGGTAAAGCCCAAAATTCTTTTTTAATACATAAACTTCATACCCTACAACATTGGGCTAGCCCCTAATACAAATCAAAACACATAATCTGCACCAATGACAATCATGAACAAAGTAAGCCCAAGCCCAAGCCCAAGCCCATTATTAATGAAGAATGAAGGTGCATTACTCTTGGCTGGTGCTGGTGCAGTTACATGG…
Chr9	63102186	63102634	63102410	67.71	449	1	TAGAAGGACAACGGAGGGAGAAAGGAGAGAGGAGAAATACATTTGCTAGATACATTGTATCTACAGAGAAATACATTATACATACTCACATATATAGTGTATCTAGAGTTAACTTGAAAAAGAAATACGTAAATATTAAAATTATCGATATATGGAGTAATTATCACATATACTAGTTAGTGTGTTTTATGAAAGTTTCTCTACTAGTTATCTTGTCTTGATAGAAGTCATAGTCCAATGGCCAAGAGATACATTTGATATGCACTAACATTTTTGCAGGCCAGCCCAATCTTTTTGAGCAAACTAAGATTAATTTGGGCCTTTAAAAACTAATAAGTTCTAATGGGCCGCAAACCGAACTGACCCATTGGGCTTTAGTAAATTCTGTTGAATAATGTG…
Chr9	65082899	65083223	65083061	59.49	325	2	GTGGTGATCTTGGATCGCCACACCTTGCGAGCTGATAATGCAATGAACATCATCGACTTAAATTATGGCATCGGCTCGATCACGTTGACCAATCTTAGGAACCCATCACATGTGAGTGTAGCGAATGGCGTTAACTCGGTCCATGGTCCTTTATCTATTGAGCCCATCGTAAATGTTTCAGTTTGGGCCCTTTAATTTTTGGGCATTCACAAATGGGCTTATGATTTTTTTGTATTGGGCTTTTAGACTGGCCCAATATAATAGATCCAGCCCAAAATAAGCCACCGACGAAAATGATTAGAAATTGACAGCTTTCGTTGAAGTC
Chr9	65238058	65238379	65238218	5	322	5	AGCAATCCGTCAAGCTTTTACTGGACTTGATAGACACCGACTCGTTATCCTTCCACTACACAGAGCGGGAGCTGTTTACTGCTCTATGAAGCCAGCCTCGTGCGATCCGCCCCACTTTAGGAATCAAGAAGCCCATACTTACATTTGGGCCTCATTATCCAACACTGTGCTTGGATAGGGCAGGCCAGAAATAAGCCCATCAAGCCCAACCATTTGGTTAAGCCCAATATTCTACCACCTTAATGCCGGGTTACAAGCCCACGTTACTAAGCTCGACGTGCAACAAAGTGTCATAGATTATTATAAATTCATTAACATATGG
Chr9	65673619	65674188	65673903	5	570	0	CCCTCAACGCTCTCGTCCAAACTCCAACCATCCAACATCGAGCTCTTTTGATCATCCAACGGGTATTTTTTCTCGGCCACGGCCGCCGCAACCTCGGATGCTGAAGGCCCAATTTCTGAGTCAGTCCAATGATGAGCATTTCCCTTGATTGGGCCTCCAAATACAAATTTTCCATTATGTCCTACCCCTTTTGGGCCCCCAAACTCATATCCATTATAATTTTGAATGGGCTTTCCAATAACTGTTATGGGCTCTTTGGGCTCATCAACTTTGGGCTTTGTGAGAGATTTTTCTTCAACTTTGGGCTTTGTGAGGGATTTTTCATCAACTTTCTTTTCATTTGTGGGCTTTTCTTTGTTCTCAAGCTCTAAAGCTATAAGTTTGAGTTTGGGCTTATCT…
Chr9	65811945	65812363	65812154	67.32	419	6	TTTAATTGGAGCAGCCCATCAGGCATTAATGGAACTTGGAAGGCACCGGTCCGTTATCCTTCCACTGCACAAAGCGGAAGTTTTTCGTTGCTCTGTGAAACCAGCCTCACGCGGTCCACCCCACTTTAGGAATCTAGTAGCCCATTCTTTCAATTGGACCACATGATCCAACTCTGTGCTTGGATAGGGCAGGCCAGAAATTAGCCCACCAAGCCCAGCCATCTGGGACAGCCCAATATTCCACCACCTTAACATCCCCACTTGGGTTACAAGCCCACGTTACTAAGCTCGACATACAATATTGCATCATAGATTATTATAAAAATAAAAAGAAATATGTCCACTAACGATGTGGGAATTGGAATATTGCTTGTTCTCTATAAACAAAGCATATACTAT…
Chr9	65812860	65813216	65813038	74.18	357	6	AAAATACATTCGAATGAAAAAATGGTTTTATAGACCAAAAAGTGGAGCAGCCCATCTGACGATTCTGGGACTCGGAAGGCATCGACGTGCTATCCTTCCAACGCTTAGAGCAGGAACTATTCGTTGCTCTGTGAAACCAACCTCACGCAGTCCGTTCCGCTTTAGGAAATAGCAGCCCACTCCTTCGATTGGACCACAAGGCCCAACTCTGTACTTCGATAGGGCAGGCCAGATATAAGCCCAACCATTTGGATGACCAGCCCAACATTCCACCACACTAATGCCCCCACTTGGGTTACAAGCCCATGTTATTGAGCCCAGCAAGCAGTGTTGCTTCATAAAATAATAAAAACAAAG
Chr9	66124689	66125145	66124917	86.34	457	0	CTTATCTCGAAAAACATCGAAAAGAGCCTTCTAGAAGCATTTCAACCTCTAGGTATATCTGACTGGAACTCTCTATTTTGGATCGCTCACCCTGGCGGGCCTGCGATTTTGGACCAAGTTGAATTGAAGTTGGGCCTAAAGCCTGAGAAACTTAGGGCTACAAGAGAAGTACTAAGTAACTATGGCAATATGTCAAGTGCTTGTGTGTTGTTTATTTTGGATGAAATGAGAAAGGCCTCTACAAAAGAAGGCCTAGGAACTACTGGTGAAGGGCTTGAATGGGGTGTCCTTTTTGGATTTGGGCCTGGGCTTACAGTTGAGACTGTTGTCCTTCACAGTGTTGCTGCTTAGTGGGCTGGGCTTACATTGTGGGCCTCTAAAATTTCTTGGTTATTAATG…
Chr9	67440366	67440683	67440524	5	318	0	CCACTTGTTCAAATAGCAAGTGAAATTCGAACAAGAGCTTTGATGCAATTTAGGAAGCAAAGAGGAAAAGGTTTCTAGATTTTAAGGGCCCAACCCAACATCCTAATGGGTCATCTGCTGAAGAAAATCTCAAAGGCATTCACATAAATGGGCCTACTTTTGGGGTGGTCTTTTGAGTTTTGCTTGTCGTTATATTTTATAACCTTTGATTGTTTTTAGTAAAGTCCTTTATATATGAATCTATGGCACAAAAGAACCTATTTCTATTACCTATTCGGTTTGCATAAGCACAAGGATCAAGAACCAACGGCTGAGTCC
Chr10	253583	253920	253751	5	338	1	ATCCAAACTCAAAGCTCCTCTCAAATTTTTTAGATATAAAATTCTGTTGATATTTCGATTTTTTTGATATATTACTCACCCAAAACAATTCACGCAGTTGAACCCACGGCCCTCTCAAAAATTGTATTGGGATAACCATTTAAGGCCCACACAAATATTAGGCTGACCCATTCTAGCCCATCATATTTAAAGGGCCTTATTTATGTGATGGGATTTTCTTCCACATACAAAATCGATTGATTTACAACATATGAAAATAAGTTAGTAACAAGATCCATTTATCATTTTGATTCTACATTTCCCCCCCAAAGCATGTCTCTACATTTTTTGTTTCACAT
Chr10	5451931	5452481	5452206	117.97	551	1	ATACAATGCTTGTCTGTCGAAGCGGAAGTAAAGACCAAGACATTGAGGATTCTGAATCCGATCAAATTGGTTTTTTTTTTTGCTTTTCAGAATGATATGGGAATGTTCTTCCTGTAAAAGAACTGACCAGAAGGCCCACCATCACGCAAAAGGGCCAGGCCTATTGGGCCTTTAGCAGCTTCTTCTGGAGTCGTAAGCCCAGTATTGCAAGTAATATCTGTTTTAGCAAAGCCTGGACAAATGCAGTTGACACATATAGAAGAATATTTTTGGGCCACAATTCTTGTGTGTGCATTCATGGCCACTTTTGACACTTTATAAGCTGCAAGATCAATGGGCCAACCTTTTTCTTCTAATACACCCTCTTTGAAGGCCCAAAGAAACTCATTCACTATTTCA…
Chr10	23108657	23109068	23108862	5	412	0	AGGGTAGAACGATTTGTGCCTATCACTGCTTTTTTTGAGAAATCACGTTCTCGCTGGAGAGGGTCGTACGGGCTGAATTTGGGTTTTCTTACATTGGAGTTGGATTGGTCGGGGCAGTTGGGTCTCTATTTGGCGTTTGGGTATTCTTGGAAAATAGATTTCAATTATGGGGGAATAATTGGCGGGATTGGACTGGGCTTTGAGTTAGTTTTGCTGATGGATTTGGATTAAAAAAAGGCTAAAGATTTGAATTAAAGTATGGAGGAAATGGGTTGGGCTGCTGAAATTATTGGGAAAAGATTGGGTTTGAGCAATTGAGGCCCAAAGTGGAGCCTTAAAGGATCCAAGAAATGGGGCAAAGAGATGGCTGGTTTTGAATTAGTAAAGTCATCAAATCGA…
Chr10	48861108	48861423	48861265	5	316	0	TTTTAACCCAATTCCTTATTTCCCAACCACATTTAAAGCCATAGCAATACCCAGCCTACTCTAACAATACAAAACCCAAAAATCCCAACCGACCCAACCCACTATTCAATTCAACCCGGCCCAAATCCCTTAACCTAACCCACTTATCTTCTCCTTCCTTTTCTCTTCCTCACGCAAAAGATGGATCAGAGAACGCGACGAACAACAGATATCAACCCAGAGTTGCACGTCCACATCTTGTTCACGTGTGAGGCGAAGCAATTTGCATTCTCATCGCAAGCCTGGCGTGACCCAAGTCGCGGGATTCCTTTCTCTT
Chr10	51426550	51426972	51426761	72.39	423	0	AAGTATTTGATTTCTGTTCTTTGCCCTATGGCAGAAAGAGAAAGAGAAAATTTATTGAAACGTAATTTGATAAAATTAAATTTTCATAAATTACATCGAGTGGATACTGGCTAGGCCCATTATTGAGTCCGGGCTATAAAGCTAATACAACACCATAGGCCCATTATTGCATTTGGGCCTTTATACATTCGATCCAACCAAAGCCTTAACAACTCCAACAAAATCATGCTTGTATCCATATTCTGCATTGAAATGCTTTGTTGGAATGATTTTTGTGTATACATAGAAGGCTACACAACCAATAATAGGCCCAACCCAAAAGATCCAATGTCCATCCCAAAGGTGACCTCCTCTAACGATAGCGGGCCCGAAACACCTAGCTGGGTTCATCCCTGCCCC…
Chr10	51430295	51430677	51430486	74.53	383	0	CTTATTGAAACATTGATAAGTTTAAGAGTAAATTACATCAAGTTGAAGGGAAGTGGGTAGGGACAATATGATCTGATATTCTATTACTAAGGCTAGGCCCATTACACATTAGTTATTGTTGGCCCATAATAAAGAAATCCAAAACTAAATACATCAAATAGGCCCATTATTGATTATGGGCCTTTATACATTGGACCCAAACAAAGCCTTGACAACTCCAACAAAATCATGTTTGTATCCATATTCTGCATTGAAATGTTCTGCTGGAATAATCTTTGTGTATACATAGAAGGCTACACAACCAATAGTTGGTCCAACCCAAAATATCCAATGTCCATCCCAAAGGTGACCTCCTCTAACAAGTGCGGGCCCCAAACACCTCG
Chr10	51447392	51447778	51447585	52.69	387	0	TGTCGAATCATTCACAAGTTTAAGCTTAAATTACATAAAGTGGGTACTAGGTAGGGACAATAGGATGATAATGTTCTATTTACTTATTATTCAAGTCTTATTACACATTTAGTTTATTATTGGCCCATAAAGGAAACCCCATACATCACCATAGGCCCATTTTTACATTTGGGCCTTTATACATTCGACAAAGCCTTAACAACCCCAACAAAATCATGCTTAAATCCATATTCTCCAAGAAAATGCTTTGGTGGAATGATTTTTGTGTACACATAGAAGGCTACACAACCAATAGTTGGTCCAACCCAAAAGATCCAATGTCCATCCCAAAGGTGACCTCCTCTAATAATAGCTGGCCCCAAACATCTCGCCGGGTTCATCCCCGCC
Chr10	60016228	60016651	60016439	5	424	1	ACTTGCCCCAACAACAGCAACATGCACAATACAGTGGAGCAGAATGTACGCAGACCTTACTATAACTTTATGAGGTTAGAAAGACTATTTCCGAAAGACTCTCACACTCGGCCTTTGGGCTATCCATTTTCATATGTACCAAATAGAAAAGTTTATGTATAACCTTCATTTGGACCTTTGGGCTATCTATTTTTACAAGGCCCAAACAAGAAATTAGTCAAATGGAGCCCATGAGTCCATTAAGGAGACTACATAAGTGGGCCTCTTTTTCTGGCAAGTGTCTATGAGTGATCTTCAATAGAGAGACAAATCAGATATTTGATGTACAGCAACATCATTGGCTACTTTTTTCTGTATGTACTATTTAAAACTTAGCATTATTAAAGAATGGCCCATTGG…
Chr10	60474522	60474898	60474710	53.67	377	0	CAAAACATCAAAAATACCAGACCATTCTCTAAATTAATTTTGTATGACAATGATCTAGTAATCTGAACCAAAGTTTGTTCAGTGGGGCTTTATCTTATCAATCTAACCCAATTTCTCAATATTGGGCCTTTTCTATGTTCCAATTATTTTTTGAATTCTTTGTAAAATGGCCTTTGCAAATAATAGCCCTTTTACATTTTTGGGATACTTATTGGTATAGGTGTCAAAAGGGGCCGGTCCAGCTACACCCGATCCAAGTCTCGTGGGCCAAGGATTTTAAAGGGCTAGGGTGGGTCGGCTTTTCATTTTGAAAGGGCCTGAAAATGCTTAATCCAATTCAACCCTACCCTAGACGGGCTGCGGCGGATTAACCCTTC
Chr10	60807285	60807658	60807471	5	374	2	CGGTAGAAGAGAGAGGAGAGAGAAAGAGAGAATTGGGCTTGAACCCGATAAAACCTAACTGGACTCTTTTGTTTAATGGGATTTTTAAGAACGAAGTCCAAATTTTTATTTTTTGAGTGTGTGTAAATTGAAGGTGAGCCACTGTGTGTTTTTCTTTTTTTGGTCAATTTGGGTCGGACCACACAGCCCATTGGGTATAATGGACTTTATGGGGCCTACATTGGCTATTTTTGGGGACAAGTTTGTTATTTAGCCCATAATTGTGGGGGCAAAGTTTCAATTTTGATATAAAAGGGGGATGTAATTTCATCCAATTTGCTATTTGTTCAAGCCCCCTTTACCAAGTAAATGGACCTCTCACTTTTTGTGTTTTT
Chr10	63656556	63656875	63656715	5	320	0	AGAATAGAAAAATAATGTAATTAACTTTATAAGATTTATGTAAATTATACAAAAGAAAAATAAATAAATGAGTTGGGCCTTACTGAGGAGAATTTGGGAACTTGGTAATTAACCCGCCACATGGGCCAAACTAACCTATGGGCTTTGGATTACAATCTCAACCCATACGTGCAAAGAAAATGGGCCAAGTCTGGATCAGGTGGAGCAAACCGATAAATTCAAAAATTACACGTTTCATATCACTCACCTAAAATTTTATTTACATACTCAAATTATAACATGCATTAACACCTTGAATTTATCGTCATGTCATAAAGATT
Chr10	64629635	64629931	64629783	64.07	297	1	TCATTATGCTAACTACCAAGAAGACGACTGGTTTTGGGTTAGGTTTGGTATTGGGCTGGTTATATTCGGGTCGGGTATGTTGTTGAATATTTGGGCCGATGGGGTTTTGTTGGGCCTGAAGAGTCAAGGAGGTGGATACAAGATACCGAGAGGTGGGCTTTTTGATTATGTGAGCAGCCCAAATTATTTGGGAGAGATAATGGAATGGTTGGGCTGGGCTTTGATGACCTGGTCTTGGGCCGGGCTTGCATTTTTTGTCTACACCTGTGCTAATTTGGTTCCTCGAGCTGTTTCGAA
Chr11	2832641	2832873	2832757	50.94	233	3	GTGCACTTTTACCTAACTAAATTTGATTTAAAACAAGCCCAATCAAAGTGACAGCCCAAAAGGTTACCAATTTGGACCCAATGTTTGAAACACCATGGTGAAAACTCAAAGTGGTTAAAAGGCAAATATCAATAGCCCATTTAGAAATGAAACAAAAGAAAATTTCATAAAGGGCTATAGTATCACTTTATATTATGGCGGACGGTGACGACGTTATTGATATTTACATAACA
Chr11	5058917	5059343	5059130	89.82	427	1	TCAAGATGTACACGGATGGTTTAGATACGATCTCTCTTGAAGGAGAAGGAATCCGCTACTTCGTTAGCGGAAACACGGAGAGTTGCAAAAATGGGCTGAAAATACCTGTGAAGATTCAGCCCAAAGAGCAAATTATGGCCCAAAATAATGTTGGATTAATGGCTGTAGCTGATGGGCCTACAGTACCTTCTGCTTCAACAAACTTAAATGGGCTTTCATACATTTTGGCTGTTGGATTATCAATCTGCTTATTGGGCCTTTAGATAAAAATAGCAATTATGGGTTGTCTAAACTTTATTAAGTAGGATAATTTACCACTTTATTTGAACTACTATTGAATATCTTAATTTTGAATTATGATATTGATATATTGTCTTTGTTTTGGCATAATATATTGTT…
Chr11	12931552	12931875	12931713	5	324	3	GGGCCCTTATAAAATATTTTATGGCAATCTCATTTGCCCATCCCACATTCAAATGCTCATTTGTTCTCAAATGCAGGCCCAATGCTTTTTCTTGTTAAATTATCAGAAGCCCAAGAATTTCGAGACAAGCCCATTTCTTTTATTCCCATCCCTTAAAGCAGCAAATTTCATTTGTCCAATTTCAAACCCAATTCTCCAGCCCATACCCCTTTGAACTGGTCCACGCCTGCTTCTTTCTTCCAGAGAAGAGCAGATACGACTTTAGAGTCAACAATAGACGCGTGAAGAAAAAGGGGCAGCAAACGCTGTGCTCCTCACGCTCGG
Chr11	15235911	15235976	15235943	5	66	0	TTTGAAAATTCCAAAAAATTAGTAATAAATTAATAAAAAATAGGGAAAATATCGAAAAAATATGAA
Chr11	22391077	22391411	22391244	59.31	335	0	CTCGTTTTGTTGTCGTGTTTACTGCTGATGCGCTGAGTATTCCATTTGCACTTCGATGTTTGCTAGGAATATTCACGCTAAAGAGGGGAAAATGGCGGGTCGGGTAAAAAAGAGATTGGGAAAACGGGTTGGGCAGAATTTTGGGCCTGTGACTTGGGCTGGGTCAGGGCAAACGAAGTGAGCTGCTGGGACTTGGGCCTGGGATGATTTGAGGAGGAGAATGGAATGGGAGTGGGCTGAATTCCTCTGACACTTTGTGATGGGTTTTTTATGCTGCAGAAAAAGAAAGCCCTCACATTTGTTCTTTTAAGATGAGTTTTGAAAGGGGATTGATT
Chr11	32857909	32858307	32858108	72.17	399	0	CCCTCCGTGAACTAGTCATATCGTGTCACTCACGCACCCCTATCATTGTCACAGCGCCTCTTTGTCAGTTTCTTCTATGTTGACACTGCTGATAATATCCCTTTGCTGATGGGCCGAATATGGGAGGACTGGGTCAAAGCAGAATGGGCTTGGATTTGTCGAACCTGGAAAATCAGGAAATAAGGGTGGGCTTGGCATATGGGCCTGGGAAATAAAAATAGGGCTGATTTTCTCAGTGAATTGGGACGCTCTCATTTGGAGTAATGGGTTGGAGAGAATCAAAATGATATTGGGCTAGGAATTACGGAAAATTTTTAAATTACTCTGAGATGGGCTGCTGACAAACAAAAGGGCCAAGTTTATCTAAAAAAAAGTCAATCTAGCCAAATTATTGGCTAA
Chr11	37106389	37106756	37106572	5	368	5	AAGTAAAGAAGCTCGTTAATTAATTAATACAAATTCGTTTATTTAAAGCTTAACCTATTTTACCTTTTTATTTAATCCAACTCATTTGCCCCTTTTAACACATCTAAGACGTTTGGGCCTCTTTCCAACTATCCCAACGTCTAGGCCCAATCTTTCTATTCCCAGCCCACACGTTTTCTCCCTCTCCAGCCCACTTCAAGCTTCCCCTTCTAATTCCCAAACAATCCCCAGGCCCAAGTCTCCCTCAGCCCAAACCAAATTAAAAGAACAACCCAACTTCAGCCCAAATCCCCTCTTGACCCAATTCTCCCTCATCCAGCCCACTTTTTTTTTTACCCGACCCAGCACCCATTTCCCTTGACCCGTCC
Chr11	42080153	42080594	42080373	5	442	1	GAAACTCGTTGGTCAATTAATACAAGTTCGTTTATTTAAGGCTTAACAAATTTTCTCATGTACTTAATCCAATTCTTTTTCCCTTTAAACACATCAAAAGCTATTTTTGGGCCTCTTCCCTTTTGTTCCTTTCAGCCGAAGCTTACTCCCTATTCCTAGCCGGCCCAAACCTTCTTCCTCCTCTCCCACTCCCTAATTCCAGGCCCAAGAACCCATCAATTCCCAGGCGACCCAACACTTTGGCCCAACACCCATCCCATTTCTATCACTATACCCAGCCCACATCTCTCTAAACCCAACCCAATTCTATTCTAAACCCGCCCCAATTTCCTTTTGACCCGACCCGACCCATCTGTTATTACCCCCTTCTTCCCCACAATTCCCACAAATAGACGGGAA…
Chr11	45142744	45143175	45142959	5	432	6	AATCCAACCCATTTTCCCTTTAAACACATCAAAAACCAAATTTGGGCCTCTTCCCTTTTGTTCTTATTGACCCAAGCTTTTACTCATTATTCCCAGCCCACAAACTAATTCCCTGGCCCAAACACGTCATCCAAATTCTCCTAAATAACCCATCCAACTAATATTAAAATCCAGCCCACCTTTATATCCCCTCTACCCAGGCCCAAACACGTCATCCCAATTCTCCTAAATAACCCATCTAACTAATATTAAAATCCAGCCCACCTTTATTTCCCCTCTACCCAGGCCCATTTTTAAAAAAAGAAAAGGAAAACAACAGCCATTCTCTTTTCCCTTCCAGCCCACCTCCATTTAAATTAATTCCCAAGCTCAATCCAATCCCCTTTCCATTTCAGCAGC…
Chr11	47412239	47412618	47412428	5	380	0	ATTAGGCTTCCATAATGCTGAAATTGTATTTATCATATTTCCTTCATTGTTCTCTTTTCTAAATGTTGCATATCTCACTAGCATTCCTTTAAATTTTTGTATTTTGGTTTGCACAAACACATTCCCTTCATTTGTTTTTTGGGCAACACCATTTGAAGTGGACTTGAGCTTTGGCTCTTTTGTTCCAAAAAGCAAGTTCTTGGGGTTCTTGGATTCTTTTGTGGTTGGCCCAATAGTCATAGAATGGTTTAGAACCCATCTTCCATATGATGCTCCTTTGGCCTTAGACTCTATGGGCTCTCTTGTATTTGGGCTTGAAGGTTGAATTTCTTTTCTCATCTCCTCAATAGTCCATTCCAAATTTTGTGTTCTAAATGGTG
Chr11	47752466	47752739	47752602	5	274	0	TATGAGATTAATTAATTACTTTTAAGTGATTATATGTGAAAGTTTTCCCAATAATGATACGTATATGGGTATCTGGTTGGGCTTATTAGAAAGCTAAAAAGGGAGTTGGGCTGGGTATTTATTTGTTGGATGGGCTGGAGCTTTGACTTAAAAGTGGGCTGAAAGAATTGTGAATTGGAAGCAAAGGGAATGGGCTGAATGAATAGAGTCCAAGATTGAAGGCAACAAAATGGTCTAGGATTGCAATAAGAGGGATGACCTGATTATTTAAGCA
Chr11	49425153	49425496	49425324	5	344	4	CCGTTGTGAGAAAAAAAAAAAGTGACCCGATTCTCAAGCCCATCTTTTAGTATTATTGGGCCATACATTCTCGCCCATTATCTATTGTTATGGCCCAAAGTGGTGACCTCAAGTCTGAAGCCCACCTATTAGTATTATTGGGCCACATATTCTGGCCCAAAATGGTAACCTCAATTCTAAAGCCCACATTTTAGCAATATTGGGCCACAAGTTCTGGCCCACATCTATCATTATGGCCCAAAATGATGATCTCAATTCTCAAGCCCACTTAGACGAAGAAGCGTATATAGATATATCAAATATTGACGTTATAAAAAAATAAACGGATGAGATAATTTTAGCCA
Chr11	51556838	51557418	51557128	165.87	581	2	CAAATTTATGTCCACTCCAACACATGAAGTTCAACCAAAAATCATGCAAAGTCCAATTCCAACAGAAGAAGACACAATTCATAGATGGCCACCAAATAAATTATCAGAAAACATTATGAAATGTTTGGTGTTCATTTTTATAAGGTTGCTTAGAACAACACGTGCAATGGAGTTAGAAAAATCAGGCCCAATTGCTAGTAGATCAAGCAATTTTTCATTGAGTTTTAGGGCCCATATTGAGCCCAATTCAAAAAATAATAGTAGTAGCACAACAAGCCTTTTGATCCAACAAAAAGATTCAAGACAACAAGATCCATATGGTATTTTTGATTCAGAAGAGTCCATTCCAAGAGATATTGGGCCTTACAAAAATTTGGTTAGATTTGCATCAACATCTAT…
Chr11	52341194	52341534	52341364	69.18	341	2	CTCCCATTGAAACGGAGCCTTTTGAGTTTCACGCTCCGATCCCAAAATGTTTTACGGTTTGATGCATTCAGAATTGGGCTCAACATGATTTCAGCCCACTGTTTCTAAAGGCCCATTGGGCTCAATATGATTTCGGCCCATTGGTCTCAATATGATTTCAGCCCACTGTTTCTAAAGGCCCATTGGGCCGATGTATGAATCTTAAGCGGGTTAAGTGCACTACTTGCACAAGTAGCCACTTTAAAGGTCGTGGGTTGATTTACAATAATGGCCTTAAAAGTGGATAGTCTTGAACTTTTGATCCCACTTTTATGAATGTTTTTGTCTATAAAATAAATGAG
Chr12	911766	912248	912007	114.22	483	0	TTCCATCCACAGTGCGTCAGATAACACCCTACGCCTTCATGTTGTAGCACATCCATTTGTGGTGCCCATGACACAATTTTCCCTTGCTTTGAAATCCTCTCCAAATAGCCCTTTTGTAAACCTTGTCTCCATAATGGGCCTAACACCCAAATGAAAGGCCTTTTTGTTGCTTCAAGTGCCAATGCCAAACTATTCACTTTTGCTTCACCAATTGGACTCACCCAACTCCCAAAAGAGATATACAATACTGAATGAACAACTTGTTTATCTAGCCAATTCATGCAACTTAAATCCTCCTCCCAAAAACTTGAACTCTTGATTGTTACATGAGTGTTCAAAGGCCCAATTGGGAGTATTTGTGTGCTAAAATTTGTTGTATTTTGGTCTTTATTATTGTGA…
Chr12	1275637	1275905	1275771	67.62	269	2	GGACTTCAAGTTAATATACAATAATAATTATGGTCAAAGTCCAATATTAATAAGTGTTTGGTGATTTTCTTAATAAATATATCAATCGTGTTGAATTTGATTGGGCCATAAAATAAAAGTGTGCTTAATGGGCCATTGTTACAACTTATCAACCCAACTCCTAAGTTTCATTGACAAAGATAAAGCCCATAGTGAAATTTCATTATTAAGTAGGCTTACACAATACCACTAATTTGAAGCCCATTTCATAATAAGATTGACGATAATGG
Chr12	1554515	1554933	1554724	54.68	419	1	AATTTCCTCCGTTTATCTAAACGTTAGTGGTTGATGTTAGAAATATCAAATATTGGTAGAGGATAATAGATGTTAAATAAAGTAAATCAGCGAACGCACATATCGACCCCACTATAGCCTATTTGTGGAAAATCTTTGGGCTTGAATATGATGAGTAGGTGCATAATGGACCATGCTTTGGCCCATGAATAAATTAAGAAGCAAATTAGTAGGCTGAATTTGGTGAATCATTGGCCCATCACTAGTGATTTGATCTAAATGGGCCTTTGCCACTTTTAGGTGCCAAAATTGGGCTATTTGCACTTCTCCAAAATTATTAGGCCCAGCCCATGAATAAATTTAAGCATCAATTAGTAAGATGAATGATTGTTACGTAATGTTTCATAATGTATCGTATTG…
Chr12	2935814	2936182	2935998	56.41	369	2	ATTGCTATTAAATGTTTCTTTTGTCTAATGACTCACGGTCAAGTCATAATACAGAAACTATTTTTGTAAACTTATCCAAATGTGGTCAAAACTTAAACAATGGCACAATAATAGCCTATTTGTGCAAAGCATGAGGAGAAATTAATGGGCCTGCTACTTTTATAGGGATTAGTATTTGGGCTGGACTTTGTTATCCCTAAAAATGGGCTTGAAAAATCTTCTATGGCCCAAATTCACTCCAACCATCACTAATTCAAAGCCCAATATAAGTCAGATAATCGAAGAAAGTTAAGTTCCACTCAAATATGATATGGATATGTTTGGTTATTTTGGCACAGGAATACATAGTTCGAGCCCAAAGTAATGAGT
Chr12	6381611	6381991	6381801	64.82	381	0	TGGGGGGAAGGGGATGAAGAAGGAAAGGGGCCGGGTCAAACGGGTGCTGGGTCGAGTAGGATTAAGTTTAGTGGGTTGAAGATTTAAAGTGGAAGAGGGGTTTTGGGCTGCTGATTTTAAGTGGGTTGGGTTGAAAAGAGTTGGAAAGAAATGGAGTGGGCTGCTGAAGAGGATTGGATTGGGTTGAGGGGGATGGGCCGCCTGGGAATTGTTTGGGTTGGGAATTGTTTGGGTTGCTTGAAAGGGTGGGCTGCTGAAACTTGTTGGGCTTGGGAATTTGGATTTGGGAGGGGAAACTTGGGCCTGGGGTTAATTGGGAGGGAATTAGATTAATTAAATAAATAACCAATGACGAATTTTGCATTAACCAATTAACGAGCC
Chr12	6609432	6610083	6609757	5	652	7	CACAAGAAATTATCAAAATCAATGGTTTGAAACATTTTAACATGTATTTACCTATGGCTGGTTCATCCTATGGTGTTGGTTCTCCCTTCAATTTACCACCTTATGATTCACTTCCTCCAATACCAAATACCCCAACAACACCTTATTGTGTCAATCCACCACCAGCCAATGGCAATTCTGGCCCAATTATAAACCAACCTTCAAGCCCATCAAATAGCCCAATAATAAACCAACCTTCAAGTCCATCATCTGGCCCAATTATAAACCAACCTCCAAGCCCATCATATGGCCCAATTATAAACCAACCTTCAAGCCCATCATCTGGCCCAACTATAATCCCAAGCCCACCACCCCAATTTCTTCCTCCCATAATAGTTCCCAACACACCCCAATATGTTT…
Chr12	34798493	34798967	34798730	115.29	475	0	TTATCAATAGTTAGACCCATTTCTTTATCAAACCAAATAGAGAAAAGGGCTCAAAATTGAAGATAGTGGACCCAACTTTAGATAAAATAGATTAGTTTGGCCCAAATAGTTTACTTATCATTAAAGAAGAGAAGAATCACCCCATATATAGCCTCTATATTTGGGTCGAGGCACCTTAGAAAGTGAAGCTCATCAGTAGTTAGCTCATTTTCTCTATCAACCAAACAGAAAAATTGGGCCCAAAATTAAAGATAGCGGACCAAACTTTAGAACAAAATAGATTAGTTGGACCCAAATAGTTTACTTATCTTAGATCTTTAAGCAATCACCCCATATATATCCTCTATATTTTGGACGAGGCACCATATGAATTGAAGGCCCATTTTCTTGATCAACCGA…
Chr12	35523082	35523425	35523253	5	344	0	TGGTTATTCTGTGGCTGCATATTTTCTTGTGAGAAAGACAAGAGAAACGGGTCGGTTGAGGAAAGATAGAGTGGGTACTGAAATCGATGAAATGGGTATATGTATTGGGCTGAAATTTTGGTTGGTATGGAAGGGAATTTAAATAATGGGTTGGGCCAAGGTTATGGGATTATGAAGGGCTGATTGGAAAATTTTTGGGCCTGGGATTTTATTAGAATGGATTGGTTGCTGCTGAAAATTGGCCCAATATTTTGTCTTTTGAGTAGAATGCTACCAATTTAGTGAAACTAGATTTTAGGATAAGACGAATCGATATAATTTACTAACAAGCTTCCTAAGGCTAA
Chr12	45292363	45292696	45292529	5	334	2	TAATTCGTCTTTTTTTTAAAAAACTTTAATAAATTTGGCCAATTACAATTTAATTTGGCTAAATGGGTAATTTTCTTATGACCAATTTGGGCCATTTATTAACAAAATTCCAGAAAATCCTAGCCCACTAGTTTTTATCAAAGGAAGCTTGCACTCCCATCCTACCCACTAAACATCAGTGGCCCAAAGCCATTACCCCAAATAAACAGGCCCAGATTTTCAATTCCCAGCGACCCAATCCCCTTTAATCCAGCCCATTTACCCCCAATTTGACCCATTCTTCATCTTTGTGGGCACCAACAACGTCTTAACATGACGCACTTCGCAATACCAG
Chr12	45739445	45739966	45739705	5	522	7	AAGCTCGTTAATAAATTTATACCAATTTCGTTTTGTCTTAAATCAATTGGCTAGTTATTAATTTGAACTCATTTTCCCTTTTAATTTGGAAGAATCAGATTTAGGCCCTTTTCCCCAATTTCCCTCCCAATTTTCAGCCCAAAGCAATGTCTATTTTATTCTAGGCCTACTTTATTCCTATTTTAATTCCAGCCCATCCGTTTTATCAGCAGCCCACAACACCCATTTAATTCTCAGTAGCCCAATATCATTTTTCTCTTCCCCTGATCCAACCCATTCCCGAATTCTTTTTTATTTTTTCGTCACCTTTCAATCTTTCATTCCCAATTTCAGCAGCCCAATACCTTTACCCAATTCTCCCTTTCCAACCAAACTAATTCCCAGGCCCAACCCCCCTTT…
Chr12	62358671	62359102	62358886	5	432	2	TAGAATAATTTTTCAACATGTATATCAACCGGCCTAAATTACATTCAGACTCTATCTTCTGAATTAAATTATAATTTTAAGAAAAAGTTATAATGATTTCTATTCCTTTTTTTTGACCTCCAAAGAATTATGGATTGTGTATGAACCAAACTCCAAAAAGGCTTGGGCCATCATCTGTCCAAGTTGGGCCTCTGCTTGTGTACTAAGATGCACATAATCTGGGCCTACTTTGAGCCCATTAGCATCAACTGTTTTCACATTAGGAAGGTTAATCCGTAATTGGGCCTTTCTTATCTCCTTCATATAAGGCCCTAATGTTGTTGCCAATGCCACCTGTGGATCCATTAAAAAAAAGCCCAAAACATACGAATAAGCACCGCGATAGCGAGGTGAGATATA…
Chr12	64009107	64009667	64009387	173.51	561	8	CATATGATGAAGAAAAAAGGCAAAGCAAGTTCTGTTATAAGTGGTGCAGAATTAAGAGAAAAGCCCAAAACAAACAATAAAAAAGGTAAATCTGGATCAGTATTAAGTGATTCAATTGTTAGTAAAGAATCATCTTCTTATCTTCATAGGCCCAAGCCCAAAGATTATAGGCCCAAGCCCAAAGATGAAAAGCCCAAACTCAAACTTATAGAGTTAGAATTTGGGGATAAAGAAAAGCCCATTAATGAAAAGAAGGCCGGAACCGATTCACCGACGACTAAGGTAGTTGATGAAAAGTCCATTACAATAAAGCCCAATAAGAATTTGGGCCATGATGTAAGCCCAAAAGAGAGACAAACACCAGTTATTGGAAAGCCCATGTTGAGAAATAATGGTGGA…
Chr12	64009733	64010075	64009904	68.4	343	3	AACCGAACTACCGCCATTATACGACCGGGGGATGGCGTCGAGTAGCTATCATTCAACGGGCCGGCACACGAGAAGGCATACTGATGGTGGGAGTGGGCTTTTTTCTTGTTTTGGCAACTTTTATGGTTATGAATGTCAATGTGTTTGTGGAAAGCCCAAAAGGAGAAGAGTGAATCCAAAGTTTCAAAGCCCATCAGTTGGAAGCAGGTCATGGGTGTAAAAAGCCCAAAAAAAAGATTTCAAGGCCCAATTGTGACAAGGGAAAGGAATATACATTATTTGCAAAGAGTAAAATATTCATTATTATTGTTTTTTAAATTAATAAGATGTTGTATTAATATAT
Chr12	65049831	65050221	65050026	54.4	391	3	GTTTAATTCACAATTGATAAATTTTAAGATAAGGATCGAAATGGTCAATTGAAGATAAAATTTCTTGTCGACTCTCTGTAAGATATTACTCGTTTTGTGAGGACTTCCAATCACATCGTAAGCTAAATCGGTGCTGCGAAATCATTAATGGGCTTATGGGCCTAATGTTTTTGAAAGGTAAATGGACCAAATATCCGAATAGGCCCTTTTGAGCCCACAAGCCCAAATGTTACATTTCTTAGCAAGGGGTTAATGGGCTAATGGGCCTACTCCTTTGGAAAGGGAAATGGACCAAATATCCGAATAGGCCCTTTTGAGCTCATAAGCCCAAATGTTCATTTCTTAGCAACGGTTTAAGGCGGAGTCGGAATTTCATATATAATGGGATTTT
Total -->						326

## Sheet: GGCCCA
chr	start	end	posPeak	score	seqLength	cantidadHits	secuencia
Chr0	13636209	13636595	13636402	68.12	387	1	TATATATATAGTATAAGAGAAATGACAACTTTGGGATTTAATTAAGTTAAAACTATAGGATAAACATAGTTAGGCGAAATAATACGAATAAAAGTAAAAGGAGGAAAATATTGAATTGGGGCCTTAAAGTCCAAATTTTATGACCTGTCCTAAATCTAAAGTGACCCAAAATGGATTCGGGCCCAAATTCAACAAATGGCTGCTGGAAATTATTAAGGCTTTGGGCCTATTTCCCTTTGAGAAACCAACGTATACATTTTATGTATATCGTTATATACGAGCAGAATTTCGAACGTTTTTTTCTGCATCATCCCTGTACATCGATTTTTGAATGTATTTTCATCAAAAATATGCACCCCTGAATTTTCTAAGACTTATAATGCGTAT
Chr0	16878780	16879456	16879118	112.52	677	1	CGACATATAACAAGAGTTTTAGAAGTCATTTATTCCTAAAACTCGCCTTGGACTCAATACAGGATATTGTTAGGTGTGCGAATAAAGTTTTTCATATTAAAAGCTAGAAAAAAAGAAGAAGCTACGTTTATACAAGACTAGTCATGATATATATATGATATTTGGCTAAAAGTATATATTTATAGCACATTATCATAGCGTATATCTAATTCATAATTATGTTGATACATCGTTATTTTGGATGTCTTTACATTTGTTACAAGTTCTATGTGTAAAAGAGTACTCGCTCATGAGTTGTGAGCATTCAAGCCTGTCAAGGACGCAGCCAAGTCTTTTGGGTCAGCTGGAATTAAATTGGGCTGAGACTTTTGGTGACTTAAAAGTGGGCTGAAAGAAAAT…
Chr0	19257032	19257386	19257209	50.8	355	2	AACCCAAATTAATTCCCCTCAAGCCCAAATCCCTTCCCATGAATTAATCCCCACTCCACCATCAGCCTACACCAAAATAATGCCCAAACCAAAAGTAATTCCCAGACGGCCCACTCCCCAATTTTCAGCTCTCAAATTGATCCCAGGCCCAAATTCCTCTTAACCCAACCCAATTCCATTAAATACCCAACACCTCTCTGACCCAATTAAAAGAACAGCCCATTTCAACCCCAACCCACTAAATTAATAATAACCCAACCCAATCCCCTTGACCCGACCCAAACCCAAACCCAATAACCCATCTTCCCTTTTCCTTCATCCCCCTCTTCCTCACGCCTTTTCCCCAGAAAAACAG
Chr0	19491409	19491760	19491584	5	352	0	GTTCTGTTTTGGCTGTGTATCGTGGGGAGAGAAAGAAGGAAGGGGGGAAGAGGGGATTTGGGTCGGGTTTCGGTTTGGGGTTGGGTTGAGGGGAATGGGCCGAATATGGGCTGCTGAAAGGGAGATGTGTTTGGGCTGACATTGGGTTGGAGGGGAAGAAGGGAATTGATTGGGTTTGGTACAGAAGTGGGCCTGGGAGTTAAGTGTGAAGGTGGGCTGAAAAATTGGAAAAAGGAGAGTGGGTTAGGTTAAAAATAGGGCCAACTTTAGTTAAAACAAAATTAAAAATTGGCTAATTCTTAAATAAAAAATGAACTTGTATTAATTAATCGACGAGCTTCCCTTTTTAGCA
Chr0	19717231	19717635	19717433	71.53	405	2	TGGGTTGTTCACTTGGAAAGATTGTTTAAGTATTGGAGAAATTCACAACTTAACGAAATCCAAATTGCATATAAAAACAAAACTTCGACTACATATTAATTTGATTTCATACGCATGTTCAAACGCAAGCTTAACACACATGTGATGGTATTGGGCTGTAAAAGTTGGGCCGAAGAAGTAGAGTAGAGGTTTTTGGTCTTGTTGGATCCTAAATTTGGGCTTTATTGTTTATTGGGCTCAACACAAAATTCTACTTTGTCAAAGATAGGGCCCATTGAGTTATTGGGCCCTTTTCTCTTAAGTATTAATCAACGGCCCAAGACAAAAACAGATGGGTCCAAGTACGGTATACGGTTATCATTTTACAATTCCGTGTAAGTAAAAAATGACATGTAGAAT…
Chr1	1057860	1058167	1058013	5	308	6	ATACTAAATTTTCGTAAATTTTTACGCACTACATGTATGACTTAAATGGTGACTCCAAACTCGGGTGTCGATATACTTGGGCCCAAAAAAAGGAACTAAGCCCAATAACATTCTTTAGGCCCAAAAGTACCAGGCCCATCAGATCTTCATTTCCCTCTTTAAGGCCCAATAAGATATTGTAGGCCCATAAATATTAGGCCCAATAAACAGCTATTCATTTCTCTCTTTAAAGACTCCCAACAGAAGACAACTACTAGCTATTACTACTGCTGTTAATGCTGACACCAAATTTGTTTTCTTTAAAAGGA
Chr1	2757498	2757963	2757730	5	466	2	GTTACATATAAATATTTACCTACCAAACGCTAGAAAATAAGTAACAAATCGCATAACATATTGTGTACCCTTAATTGGGCCTTTTGGACTGCAGGTTGCCAGGTTTAACTCAAGAGGCCCAAGACAAATGGGCTTCACAATGGATCCAAGTCCATATAGATGACTCCAAAATGTTGAAAAAGCCCTTATTAATTGCAGAATTTGGCAAGTCTACAAAAACCCCAGGGTATACTGTTGCAAAGAGGGATAATTATTTTGAAAAAATATATGGAACCATTTTTAATTGTGCCAAAAGTGGAGGCCCATGTGGTGGTGGGCTTTTTTGGCAAGTATTGGGCCAAGGAATGTCAAGTTTTGATGATGGTTATCAAGTGGTCTTGCAAGAGAGCCCATCAACTT…
Chr1	24320285	24320616	24320450	5	332	4	TGGTTATTCGTCAAATTAACCCAATCACATTCCCCACCTTAATTAATTCCATTCACTACAGCCCACAAGCTCAAGTCCAACTCCCAGGCCCACGTTTTTTAGCGGCCCACCTTAACTCTTTCAAACCCATTACCAATTTTATTCCCAGCGGCCAATCAATTCGAGCCCAAATTCATAGGCCCACGCCCTTCCGTTAATTCCCAGCGGCCCAACACCCACTAAATTAAATCCAGCCCACTTAAACTCTTTAACACCATCAGCAGCCCAATAAAAAACCCTCAACCCAGCCCATATCCACGCCGACCCGGCCCTCTCCCCTCTTTCTTCTTCCC
Chr1	36169195	36169478	36169336	5	284	1	TAAAAAATGATACAGGTACAAATACGCAGAAACAATATGGGAAATACCGAGGAAATAGCGGAAAATATGTATTCAAACAAATGCAGGGCTTAAAGGTCCAAAAAATGGATTGGATTTACACCTTATACAGCAGTATACATCTTGTGTTTATTTCTTGTTTCTTACAGGAAATGGGCCAGGCCCTTTTCAGCAAAAAAAAATTTTAATAGGCCCAAAGGCCAATTTGTTTTGCAAGATTTGAACTGTTGAAAAGGGTCCAAATTTTGAAATTAGTTTAAGACAGG
Chr1	56353227	56353728	56353477	5	502	0	AAATTTGACTCCAATTCTCTTTAATACTAAACCCAAAACCCATTCTTCAACAAATCCTATTTAATGACTAGTCAAATTTACTAATTTAATCAATTTGACTAAGTTCTTAATATTGATTGGCTATAAGTGCAATTCAGTTGGCCATTTCATTCCTCTTAAACTCTCTTTCAATACCAAGTTTTTGGATCCACTTACTCACCAAATCAGCAGTCGATTTCAAGCCCACCATCTTCCTCCAAACTTTAGCACGACATTACATTCATCAGCAAACATACAGCAGCAAAAATTTGAGCCCAATTCTCTTTAATACTAAGCCCAAAACCTATTCTTCAACGAAGCAACCCAACCCACTTCTTGAAGCCCAAAAAATAAAATAAAAATTCAATACCCAACAACAAT…
Chr1	71854411	71854761	71854586	68.04	351	2	CTTTGATATAATGTATCTAAAACAAATTACACCTAATTTTGATCTCATGATACATACAAGTAATTGGACGCATCAAGTACATTATATCCATAATCCAAATCTGATAAGATTCGTAGTATTACAAACTAGTATGAATCCAAGTAAAACCCAACGGATGATTGGGTCAAAATAGCAGATTGGGCCCAAAAGGCCAAAACCTGTTAGGTATGCCTCAGCTGCTTCCTGCCAGGCCAACAAGCATGGACCTGGAAATTACGGATTTCTTCATGAAAAGCAACAGTCAAGGCCCATATGAAGTGCATGCAAAATGTGTACCGATAAAATTGTATATAATGTTTATAGAATAAATTT
Chr1	74874986	74875660	74875323	168.41	675	3	TATGAAAATATAAGTAATCGATTAGAAGTGGTCATCTTTTGGCGAATTGGTTTAGGAAAAACCTTAAAATTAAACAAACAAATAAACAAGCAATAACAATCAAAATAAATACAAGATGAAGAAGAGAAATTGGGCCCGAGTCTGGTTTTGTCCATCTGGGCCAGTACTTGGGCCTAATTTCATTTTGGGCTTTTGACTCATGTATATGTGGCCCAATTCTTCCTGTCATACCTGTCCAAAACTAACATAACAATTTGATTTTTAGTGGGCTTTAGGGTCAATCCTCCACCTGTCCTAGTCTAACAAATAATAATAAAAAAACAAAGGGGCTTAGGCCCGAAATAACAAAATACAATTTCTGAAATTTTGCGGGTTTGTTGGGCCCATTTATGCTGCATT…
Chr1	75054417	75054678	75054547	5	262	0	AGAAGTTGTATATTTAAATAATTTTTTCATCGACTTGGGCTAACGAAGCTGATCGGTTTACACACTGGGCTAAATCTCCTGATCTGCTAATGTTCAAGTTGGGCCTTTAGTGGGCATTGGGCTCGTATCTCTTCTGTAGCATGTTCTACACTAGTGGGCCACTTATTATTTAGAGACCCATTTACCAATGAACACAAAAAGGGCAACGTTAGAGGTGTTAAATGGGCAGATTAGACTGAATTATATTCGGATGGGGTCGAAT
Chr1	76438827	76439515	76439171	251.83	689	7	CACAAACACAATTAACAAAACTTCAATTAATATCTACAATCATAAATGGGCCGTGGAAGAGGCTTTGCATTCATGTTGGGCTCTTTTTTTGGAGTCTATGTTGCCCAACACTACAAAGTTCCAAGAATAGGTGACTGGGCCCATTCTGGTTGTGTCAAGGCCCGTGAACTTGAACAGGCCTATCGCAGGCCCGAGCAGGAACATCAACGGGCCCACGAGATTGATCGGGCCTATCGTAGGCCCGACTATTTCAATCCTGATGAAGGTCACCGGGCCCATGATTGTTGGTTCCGGGCCAAGCATCATGAGAGGAACTATCGGAGGCCCGATAATTTCTATGGTAATGAAGAGAACAATGAAGTTGTCCATCTGAGCCTGTCTAGGCCCATGGATCTGAAT…
Chr1	78134884	78135433	78135158	5	550	1	ACATAATTAAGTAATTAGTTAAACCAATCCCCAATCCACACACTTAGGACTAAATAAATTTACAATTTTATGCTCAGACTATTGTTTGAGCGTCTGAATGAACTTTACTAACAATATGTTTTTCTTTACGGTTTATAATGTATTTGAGCTTCTTATTTGACGATTTAACGGTGTTTATTCGGAACAGTTTGATCTATATGGTAATGTAATGGGCCTCCTTTCAGCCCATCCAGTTGCCCCATTGATTTCTCTTCATCATCTTGATAAAATTGAGCCCATTTTCCCCCACGTAACCCGAGTTAAAGCCTTGAAACGTCTCAAGAAGCCCATTACACTGGACTCAGCTGGGCTTATGCAACAGTCCATATGTTATGATAGGCCCAGAAAATGGACCATTTC…
Chr1	81771115	81771548	81771331	5	434	1	CACCAAAAGAAAAGAAGAAAAATAGCGAGCTCAGATTTAGAGCTTCGGCCCAATAAGAAAAAAATAGTTGGGCCAATTTCGTGAATAAAATTAGAAATTTAGTGGGCTTCTTTGAGGCCTTTTTCAATATCATGTACATTGTGTGAGCCCAAAGAAGATGGGGTATTTGAGAGAGTCTTTACTAGTTTTTCACTATATTGACGAACTAAGGATGGCTTGGGCAGGCTTTTCCATTTGTGAAGATTTCTACTGTTCTCATTTTCATGGGCTCCATTAACATCTTTCATTTGAATTTCTCTTTTCATAAGATGGGCCGAGCCTTTTTCTTCTGTGGATTTTGTTGGGCTTGACTTGTAGTACATAAAGTACAGGATTAATTGGGCCGCGCCCAATATGAAG…
Chr1	81815928	81816328	81816128	72.87	401	2	ATGTTGAACAGTGAAAAAATTAGCCGATGAAGGATCTTTGATAATGTGGTAACCGGGCCACGTAACCCGACCCGAAAGTGATGATCCAGGCCCATAATTCTTATACTCACCATACCACAAACTATTCAAAGCAAAGTTCCCATACCACTCCAACCATCCTCTGGGCTGGACCATTCCACTCATGTAAGTATTCATGTAAACAGTCCTTGAATACATTTTCCAGGGCCGGCCCAAATAAGTGGGCCTAGTGGCATAAATGTAACTATCTTGAATCGAAAATCCAGTGCTTTGATCTGGGCTTTTTCGACCTTGGGCCGTGATTGTTACCTTCTGTAAAGGAAGTGGAGGTCTAGTATAAATCTTGCAGTTTTGAAGAACTGCAGCACCATTGCCAAAAAT…
Chr1	82955709	82956371	82956040	306	663	2	AACATTCTTTAATCTTGAACACAGACAAGAAGCAACCAATTTTATTAATTTTTATCATGTGACTCATGAAAATACAATTTAATTTGTTTTATTCTATTAAATGTTTTACATTATTATCCTCAGCTTGCTGCTGCTGAATTTTCATTAGCTTCCTCAGTTGGCCCATTTGATGATTCTTCAATTGTAGGCATTGCATTTGTACTTTCACTGGGCTTCAGCAATGGTACTCCACTCACTGACACTGATTTGGACAAGCTGATGGAATCACCTAAATTGGGCTTGGTCTTGGGCTCAACAATCTCATCTGTTTTATACTTATACCAAGAGGCCCAATAGAGGTAGTTCAAAAAGTTAAGCCCACTAAGAATTGCCAAGAACCAATAGAAGAGGTGCAAATTA…
Chr1	84077009	84077451	84077230	77.94	443	0	CAAAACAAGATATCTCAATTATATTCCAAAATTAATTTTTTATCTCAGGACTATTTATTCTTATCGCTCGGAGCCAACGATATATGGTGTACCTATTTTGTGAAGTAGATCAAGCAAAGGTATTGGCCCGTATTGCGAATGTATATGGGCTTTTATTAGTTCTAGGGCTCTCAACTTGGGCCTCGTAATAGCTGCAATTGAACTCTGTTGATTGTGTGGCTTCTTTGTCTGTTATTGAGTACTGGGCTTTTATTAGCCCTTGGGCTTTGAACACTATCAAATATGTATTATGGGCGCTGTTATCTATTTTGAAAAAACTGTTTTGTGGGCCAAAATTCAGTACATCCACCATCTTAAGATGGGCCAACCTGAAGGATGTATCAGATTCACCTGTCTGTT…
Chr1	86667904	86668188	86668046	65.54	285	2	TTCTGCATTGTGCACTTGTCATAAACAATTGGACTTACTCGTATCGGACTCAAAAATAGTATTTAGCCCAACCCTATAAAATCGTATTGGGACGGCCCAAGTCCCCATGGAGTAGGCCCAAATTATGTACCTATTCTTTGTAGCCCAAAACAATTCATCCACCTAGCCATAACCGGTTGTAGCAATAAGATGATAATCACTCAATATACATACTAGAGGAACTTTAACAGATAACCACTACAAATAGTTTAATTACTCTCCTTAACTATAGTTTGATAATTATGA
Chr1	86687448	86687796	86687622	78.58	349	1	TGTATAATCCAAAAACACAAAACAATTGATGTAGTAACATGAGCAAATATGGTAAAAATAGTACATGTCAAACTTCTATTCAGTCTTTCAAGGCACTGTCCTTTATGAGCCTCAGCACTCAAGCCCAACTTGGCTATAATTAGAACATTGCCCAATTCAGCATTTAGTCTAGGCCCACTACTACACCTTTCCAGTTGAGTTAAGTAGATTCTTTGATTGGGCTGCACAAAGTAGGAATGAGACCTCCTCTCATTTTAATCTGAGCCTGTAAATGATGTGTCTAACCAAGTAGGAAATTAGCCTATCATTGCTAAAGCTTAAATGGTGGGGAAATTTTTATGCAAATAAT
Chr1	86970719	86971126	86970922	5	408	2	CTATATTTTTACAACAACAAAAATTCTCTTTTGCATATAAAATCTAAAAAAAAAAAGTTATTTTCTGGACAGGAGATTTCCTTGTTTTTAACATGTATCATGGCCCAATAGCCCATATTCATTTGGATGCGTAGCTAAGGCAGAGATCCAGAACTTGGCCCATAATTATATTGGGCCTACTCTGCAATCAGCCCAAAACTGGAGTATAATTTCTTAGCTTAAGTTGGGCCAAAATGCACATCGAACCAGCCATTCTTCTGCGAGCCCAGGTACAAAATCCTTATGATAAGTCATTGGCCCTATTCTCTCTTATTATGATTTATTTATGTTCTAACTTCTACCAAACGACCCCTCAGAGATATTGAGATATCGTTAGTGGTAACTTGTAAGTACTCTAGT…
Chr1	88070635	88070907	88070771	56.58	273	1	AAAAATCATTGAATCGTTTAAGAAAGAAAGTCAATTATATAAGAGAAGCCCAACGTGTATGATTTAGCGGAAGCATTTGCAAAAATGGCCTTCTGTGAGGCCACAATTTAAAATTGTCCCCTCTTAGTCCAGAGGGCTAAATTTGGATAAAGAGGGACACAATTTAAAGAGTAACATCAAGAAAGGCCATACGATGTAAATGATCCAAAGGATGGACCTACCCTTTTTGGCCCAACAAAACTTTCACTTTGGGCTGCCATTAGCCTAACTTGA
Chr1	88315400	88315722	88315561	61.09	323	2	CTGTAATAACGTGTACTCGATATAGTGAATATTCATCTTTACCAATGAAAGGCCCAACTACAAATTTGAAGAAGGCAATAGACATATTTTGTGGGCTATTCAGGCCCAAGTCTACGCAGTATTGTTGACGGATCACTAGGGCCATTTGGGCCACTTGGTTAACCATTGGATAAATCAAGAATTTGTCAAGATGCTAAAACAATTTATTTGGTCGTTCTTCAATAAAATATAAATTTGGACAAAAACAAAGCTAAGTCAGAGAAAATTTTTGAACTGTGATCAATCAAAATCCAGGAAAAAAATTATGGAGTTTGAGAAATGAG
Chr1	88671086	88671520	88671303	66.83	435	1	GTAAATGTGATGGATATCTTTGGCGGGAAAATGCAATGCCTTTTGGCGCCAATTCGCTTAATGAGGTCGAGTACGTTATGGGCTTTTTCATTCTGGGGTCCTATTGTTTGCCGAAAATGGACTGGGCCCGTTATATTGGGTATCTTGAAAGTAATGGGCCTAAATGGACTGGGACCATTATATTGGACATCTTAGGCGGGAAAATGCAGTGCCTTTTGGTGCCAATTCGCTTCATGAGGTCGAGTAAGCTATGGGCATTCGGTTGGTCTTGGGCTTTTTAATTCCGTGGTTCAGTTGTTTGCTGAAAATGGACTGGGCCCATTATGCCTCGATGAAGGGAAAACTATCTAACGAGACATGCATCCCCACCATGTATACTAAATTTACCTTTACATTTTA…
Chr1	88697547	88697902	88697724	5	356	0	AGCCAAACGTTACGGTTCTCATCTCATGATACCGGACCCACATCCCACAATTATTGGGCTGGACTAAGTTGAACTGTAACGGGCTTTTGGTTCTTAACTCATTAAGACCATAATGCCCCACTATTATTGGGCTGGGCTGGATAATTATCCCTGACCAAGTTGAACTTTAATGGGCTTTTGGTTAACTTTTTGTTTGGGCTGGAACATTTTCCGTGACGCAGTCTAAGTTGAACTGTAATGGGCTTATGGTTTCTTAAGCCCATAACGCCCCACTATTATTGGGCTAGGCTGGACAATTATCTTTGCTCATCAACTAACTTTTATCTTTTTTTCCAAGGACAACTTTCACATATAGC
Chr1	88701498	88701888	88701693	53.92	391	0	CTTTTCCCTTTATATATTAATTTTTTGCTAAAAAAAACTAATTCTAGACCTAGCTAACACAGGAGAACCTCTTTGTCATTTTAAAATCTTTTTAAACTTAGTCACGGATAATTGTCCCAATAAGTGGGCGTTATGGGCTTAATGAGTTAAGAACCAAAAGCCCAATTACCGTCTGCGTCACGGACAATTGTTCAGCCCAGGCCAATAATAGTGGGGCGTTATGGGCTTGATGAGCTTAAGAACCAAAGCCCATTACAGTTCGTCTGTGTTTAATTGTCTAGCCCAGCCCAATAATGGTGGGGTAGGGGCCCGGTGATTACGATCAATTTTATTCTGATTGTTATTCATTTTTGGAAAAATTTATATAATGACAAACTAATAGTTCAAATTT
Chr1	88887840	88888160	88888000	61.31	321	1	AAATAAAGCTAGTGTTATATACAAATAACAATAAGCAAATAATAGCAAAGGAATGAAGGAATAATTTCAAATTTGGGCTCTTTGCCCAAATTCAATTTGTTGGGCTTGGCAGCCTAAACTTGTCCTAATTCTAAAATGGGTCCTGCTGAAATAAGGCAGGCCTCAACCCTTTTCTCTTCTTTCTGGACCTGCCTTGCAAAAAATTGGGTCTTGGCCCATTTTTCGTCTCTGTCACGCTGTGTGTATATTGAGTATAATCTATGTATATGAGAGATAGTAAGTGAATTTGGCTAAAAAGTGAATGAAACGAATTAATATAAC
Chr1	89187456	89187990	89187723	214.65	535	0	CAATGTGTTGGTGCTATTTTAGGTGCACTAGCACTCAAAGCTGTGTTGAGTAGTACCATTGAACAAAGATTCTCTCTTGGTGGTTGTACCGTTACGGTAGTTACGCCTGGGCTCAATGGGCCTGAAATTGTGGGCTTGGAGATAGCCCAAGCATTTTGGCTTGAGTTTATGTGTACATTTGCTTTGCTTTTTGGTTCACTTTGGATGGCCTATGATCATCGCCAGTCCAAGGCACTTGGGCTTATTACTGTCATGTCTATTGTTGGGCTTCTAGCAGGGATTCTTGTGTTTATTTCAACTTCAGTTACTGCTAAAAAGGGCTATGCTGGAGCTGGAATGAATCCAGCTAGGTGCTTTGGAGCTGCTTTTGTTAGAGGAGGCCACCTGTGGAATGGGCAT…
Chr1	89413680	89414062	89413871	74.53	383	0	CAAACAGACACATTTTTCAAAATCAATCATATAATGTCTAAAATTTGCTTATGGCCAAATCAAAACATTCTCTTCCATAGAATTCTTCTATAATTACAAACGGGCTAGCCCATGATAGTCCTTCCCATGTCTCTCTCGATTAGACTGGGCCTCAAAACGATTTTTGGGCTACTCCTATAAAGCCCATTATGTTACTCATCAAATTGGGCTTATATTGCACAACCTCAAACCTTTGCCCTGCCCGACTTGAACTGTGAATATAACGTTCTTTAATTAGCCAATTTGAGTACATTTAAAATTGAGAAATTAACACTTCGTACCTATTTTCCAAATTATTTACAAAGTGGTTACTCCTTACTTTCATATCCTATTTTTAATATTAA
Chr2	28419923	28420250	28420086	5	328	3	TTTTAATGGGTTGTTTGTTAAATTGACTCAATTTCCTTACCCATTTTAATTAACTCAATCTCCAATCCTTTTATTTTATTTCCTAGGCCCAAATATTTTTTTTAACAATCCACTCCAACTTCAGCCCATCCTTCCTCAACCCCAAATCAATTTTCCAACCCAATTCGTAGGCCCAATCTTCTTTATTTCCATCACCCTTCGACCAAATTGCTTCAGAAACCCAATTCCTCCGACCCAGCGGCCCAAATCCCTTTCGTCAGCCCAACGTTTCCCTCCGCCCCAAGCCCACTTCTTTCCCATAACCCATCCAACGACCCGACCCAACCCC
Chr2	30055431	30055816	30055623	5	386	1	CTGCTTTTTACTTCTCTGTTAATTTCCTACATTGTATTGCATCTTGATGATGTCAACTATTTAAAAATTTTCTAAGTATGAGAAACAAAAAATGATATTTCTTACTTGGTTACTTTAGTCATGAGAACAAAAGATGGGCTATGGAAGTCCAGTCCAGTCCTGGTCCAAATGAATGATGTAGATGGGCCCTTTAAGCTTTTGTTTGCTAAAGCCCATCAAAGTTTAGATTCACTCAATTGAGTCTGAAGGCCCATTTAAATACAACGGGTCCTTACCCGTTACAGAAAAAGTGACTTGACTGTACTATCCATATTGGTCAAACCTTTTTTGCTATATAAAGGTATCAAATGAGTTCAATTTTGTTATATTGACAAGTAAATTTGTAT
Chr2	30113843	30114099	30113971	69.27	257	1	ATTTAATCTATCAATTTAACATATTCACAAGCTAAAATAAAACAATTAGTAAAAGTGAATCGAATCAACAATAGTAGGCCTATTAGAATGAGCAGGCCCATTAAAATATTTAGTGGGCTTCATGTTTTGACATTCCCCAGAAAAACTCAGAACTCAGAAGTAGTAGAAAAACGATTTGATGGACCCAATTGTCAGTCCAGATAAGTGTTTGATAAGTTGTGTCTTTGCAAAAACAATGTCAGCCTATTGTCACAGTT
Chr2	31870868	31871530	31871199	143.75	663	3	GCCCACACCATTCACGAACCGGAAAAAGGTTGTATACTCATCGCTACCGAAAAGCTGGATGGCGTTCACATATTTGAACGGACTGTAGTTCTGTTGTTGTCAATGGGCCCAATAGGCCCAATGGGCTTAATTTTAAACAGGCCTTCACTCATGTCCATTAAGGAAATGAAACCGTCGGTACTTGACATGTCGGGGACATTTGCTAATAGGCCATTGTTTTTTGGTGGGCCTTTAGAAGATGAGCTTTTCTTAGTAAGCCCAAATGAAGATGGGCTTGGAAAAAGTGGTGTTTTTGATGAAGTAATGAGAGGTTTGTACTATGGTACAAAAGAAAGTGTGGGATGTGCTTCTGAAATGGTGAAAAGGGATGTTGTTGGGGTTGATAATTTTAGGTTTTTT…
Chr2	33765908	33766303	33766105	5	396	0	AATACTCATATTTATTATTATGATAAATATAATATAATAACATCGTTAAATTCTTTATTTGTCGTAGAATAGTGAGAAGTAACTAGAACATGCTTTGTTTTCCCTATTAGCTTTGGTGCTATATTATGAAGTTGATGAAATATAAGTCTAAGCCCAAGAGACTACACATCATTGGGCCACATATACGATTGTCCTTCCGATCTATCATGTAGAATCAAGCCCAATACGGTATATGGGCTGAAGCCCATAACACTGGTAAACCCAAAAGGTAATTATTTACAAGTGTGTACCAAAGCACAAAAACAAAGTATTCAACTCATACTTATAAATAAGCATACCTAGTACATGAAATACTCATCCAACTCAATATATCGATACTTAAAACTCGAAAAGTTC
Chr2	33766410	33766717	33766563	5	308	1	TGTGATTATCTCTATGTCACACATGATGTTGAACTTCCCACAAATGTCCATCATTTCTTGTGTTTCTTTTATACTTCCAATCATGCTCCCTTTCACTGTTCTTTTACCAAATATTAATGGAAATGATGGAAGGTCCATGGGCTTATCTGGTGCACCCACTATCACAAAAGTTCCTTTAATTTTAAGCAATTCCAAGTAAGGCCCAAGAGAGTGATTGGCTGAGACTGTGTCCAATATGAAGTCCAAACTCCTATGCCTTGACTGATGATAGTAAATGAAATCCAACACAAAGAAAATTGATGAATAAT
Chr2	33929841	33930355	33930098	80.29	515	2	TGACTTTTACAAGAAGAGTGAGGACAATAGTGTTGATCAATGATGATAGGATTTTCAACATAATTCACATTAATATCAACAAAAGTGACATTGAAAACTTTGCTAGGAGGTGAAGGTGCCCAACTCTTTATCCTTAGACCATTTTGAGTTTTCCCAATATTACAATTTGTCACAATAACTCCATTCACATCACCTTCATTTTGGTATTTTCCTAAACTTCCAATGCTAATGCCATGTCCAGGCCCACAATTAACCTCAGAAATATGAACATTAGAAGTACCAGGCCCAATTGAAACACAATCATCTCCTGTTGAAATATTTACTTTGTTAATAATTATATCGTTGGAGCCGCCTATATGAATCCCGTCAGTATTTGGGCTTTCGCCTGGCGCTATTATG…
Chr2	33930881	33931269	33931075	54.58	389	1	TTTTATTTGTGATTTTATTTTTGTATTTAGTACGCAAAATAAACAATTAGAAGGGAAGAAAATATTTAATATGCAATAAAAATATTATTTTTTTTACCGAAGGAGGATTTGGGCCGTTATCATTATACATGGACCATGCAGATGGGCCTTGACCATCTAACGAACCTTGTCCATTAATAGTCAGCCCATCAATATGTTCAAATAATATCCAATAATCATCTTTGACTTTCCCCAAAGGAGCTTTTAAAAGTCCGTTAATGTTAAAAAACATTGGGCCTTTGCATGGCCCATTAAATGTTAATGTATTCAACAAAAAAGTTCCTATTGGAATAAGGACTGTGCCTCCTCCATTGTTTTGACATGCTTGGCCCCATGCCTTCAAAAATGCC
Chr2	34857253	34857524	34857388	5	272	2	CACAATTTAATGGTTTAATTTCATAGTTTTTGGTGCCATAAAGAAAGTTGGAACTCCAAAATTAGAGCAAGTACAAAGTAGAGAGTCCACTGCGACAGAGTCATTGGGCTTTTCATTCTTTAAGGGCCTTAAGCTACGTAGAATCGTTTTGCCGGCCCATCCATCCCATGACGAGCGGCCCAAATGCATCAAGCATTGTCAAGGAATTTTAAAGGGAAAAACGATATGATATTCTTCTTAACTTTGTCATTTAGAGTTTGTTTAGAAAGTCA
Chr2	35772764	35773376	35773070	126.41	613	5	CTAAACTAACACATAAAATTTGATTTTTTAGTGGGCAAATCCTCCACCTGTCCTAGTCTAACAAATAATAATAAAAAGACAAAAGGGCTTAGGCCCAAAGTAACAAAATACAATTTCTGAAATTTTGGGACTTTTTGGGCCCCATATATGGCTGATGTATATCGCTGTATATCAGTGTATTTTTCGGCTCCGGACCTGTCCTAAACTAACACATCAGTGTGAGTTTTTAGTGGGCTTTAGCCCAGTCCTCCAACTGTCCTAGTCTAACAAAAAATAGTAAAAGACAAAGGGGCTTACGCCCAAAGTAACAAAATACAATTTCTGAAATTTTGGAGGCTTTTGGGCCCATTTGTGCTGCAATACGCAATATACGGCTGATGTATGTCGCTATATATCAGT…
Chr2	36290215	36290674	36290444	5	460	1	ACGCTTTATTTAAGCAAAAAGATATCATCTTTATTACTCATGACTTCAATTTAAGGTTAATGGGTGACCTTGTTAAGTTCTAACATATATTTGAGCTATCTTCAATAATAGCCCAGTAATGAATTATATTGGGCTTTTGTGATAATCATCCAAACTATTATTGGGCCATGGCCCAGTAAAGAATTTATTGGGCTTTCTTGTTAATCACCCAAAACTGTTATTGGGTCATGGACCAGTAGTGAATTATATTGGGCTTTCTGTCAATCATCCAAACTATTTGGGCCATGGACTTGAGTTTAACTGAGTATTTAGCCCATTTTCGCCTGTTAAAATTGGACTGATATGCAATCCAAATTGACCTACGAAAAATCTGGCCAAATATTTCAAAAAGACAACTTT…
Chr2	36526196	36526660	36526428	84.75	465	3	AAGCATAATTTTCACCATACTCTGGCTCACAATAGAAATCAAAATTGGCTAAAGAGCCTTTCCCATTACCAAAATCATCTGATTTGAAATACGGTAAAGGCTTTTGTGAATTTACACTTGTATAATACATGGCCCAATGTCTCCCTTCTAGGACAAAACTATAAGGCCCATCAACAGGTTCTTTACTGGACATTCTACTAACAAGCTTATATGGGCCTGTAGCCCTTAAACTTTGGCCCACCAATAGTGTATCCGTTGGGTGATCAAAACTTTGCCAAACAAATAAATCATTTTTGTCATGTAAAACCAAGTTCCCATTGGGCAAAAGTTTTAGCCCAGTTACACCTTTGTTGGCAGTGTTTGTATGCCAAGCTACCGTGCCATCGACATCAGTTAGTA…
Chr2	36956522	36956853	36956687	5	332	2	ATATAAAATTCCCCGTCTAACCTATACATTTAAGTCTCGTTCGAACTATTGGCACAAGCAAAATAATCATAAGTTCATTACAATCAAGCTTGGCCCAAATTTATGTGACCCGTGTCCGATCCATGAATAATTTAATGGGCCTGTGCATGAGATGATTTACTGACGGGCCACATTTGCAGCCCAAATCAACCCGTGATTTTGGACGGCCCAAATCAGCCTAGGAATCGCCCTTCCCAATAAGTTATGAAACAAGAGGATGTGGGCTTAATCTATTTCATCTAGGTTAACTTTGAGTGTGTTAGCAACTTTTCATTTATTTGTTGAAAATAGTT
Chr2	37287799	37288113	37287956	83.07	315	2	ATGGGGGTAATAAGAGAACTTAAAAGGTCTGTTATTTATCCCATTTTTTATGCATGAATTGACCTGATGAGTCCATATGGATTTGATCCTTTCCTGCATTATGCATTGGGCTTCTGGCCCAACATATATTCCGTGTCCGGCTTTCTTTGTCCAGACTCCAGACGAACAGAAAAGAAAAGAATCTGGGCCTAAAGCCCAAGTAATTCAGATTTAGTTCAGAGATAGAAGAGAGCAGTTGTTGGACTCAAAGGCCCACTTCTTTACTTATTTCTTTATGTACTAATCTTCATTTACTAAATTTTTTATTGGGAAACT
Chr2	37431800	37432330	37432065	162.38	531	0	TTAAAAAAATTATAATCCAAGATAAACGTTAAATATTTGTGTGATCGTAAAATCCTTTTAGTAATAACTTTCCTTTTCTATTGCATTGCCAGCCTGATTTATGTTGTTGGTTTGTACAAGTTGACTGGTGGGCTGGATAGGCCGGTATCCATCACGGTCCACGATTTGAAAAGGCTTAATGGGCTGAGCGTTAGTAATTGGGCTTGCATCTTAGATCACATCTCTCTAGCTTCTTTGGGTTTCACTGTGGGAGGAAAATTATAGCCCAATGGCTAAGTTTTGAAGGAGAGTTTCATAGTTTATTGAAATCATATGGTTGGTTGCAGGGGTGTCAAATGGGTGGGTTGGGCTGAAATTTGAACAAGTTAAAAATGGGCTATCTGATAAAAAACGAGTTGA…
Chr2	37502481	37502819	37502650	59.38	339	2	ACTAACAAGATGCTTGAGACAAAAGATTAGGATTGAAGTTGTTCTTTTAAGAAGTAAAAGCATGATTTTAATTGGGATTTCTAATGAAAAAGCTCTTTCAATAGTCCTGATTATTGTTGGTGGCCCAACACACAGCATATTTATGTATTTGAACTCAATAATTTAGGCCCAGTTTTGGTTAGTTGATCCAAATACCAAAATTGATTTGTGGGCTTTGGAGACCATACTGTATCTACATTTTGAACAATAAAGCCCAAAACATACTAGAAACAATTCTTGAAAAAATTACACTTTAATAAATAATTATTGATTTTAACAATACTTTTTTTTGTTTATTAT
Chr2	38074209	38074556	38074382	5	348	1	GGTGGGGTGGGGTTAACAATAAGCAAGACATTTCTTCTTGCAATCCATAGTACATCCACCAGATCCACCACCAAAACCATAACCTTTTCCAGCACTAGAATATGATTTATAACATTTTGCTGGACATATTAATTTCATACCAAAACATGGGCCTTTTACTTTACACACAACACTAGACCTTATGACTCCACCTTTTCCATATCCACCTTTTGGGCCTCCAAATCCACCACCAAATACTCCACCACCAAGCCCAGGAATATTAAACCCTCCACCAGGCCCAAATATCCCACCAAAACCCACATCGCCACCGTTATTATTTCTGACTTCGCCACTGCCTTTCTTTGTTTT
Chr2	38528657	38529039	38528848	74.53	383	3	GGATTCCTTAAATTTTTACATATGAAATTTGAGACTAAAGGCATAAAGTGGGCTTTACCCAATACCGGCCCAGCTTTGGGGCCCAAGTATCTAATTTGGGAGCCCATTTGATAATCACTTGAGAAATGGGCCTATTTCAACGTTTTCTGAGGAAGCCCAACAATTTATTTCGGGGCAACGTGAAGCTTCGGCCCAAACAAAAAGTCCACTTTAGGTGAAAATGAGCCTTCTTGATCCACACACGATGGTATATTAGGAAATGTTCGTATGTATATCAACTTATTATCCCAAATAAGAAAATATTTATGAGTAAAATTTGTTTTTTTAAAACCTTTTTGCCGGCCCTAACGAACATATTACTATAATATTCTATTTATTGAAAA
Chr2	39585275	39585568	39585421	5	294	0	ATGAACTTAGATATGGGCTTGTGAAGAAAAATCAGATTCTACAAGGAAGACCCAAGAGACGTAAATTGAAGCCCAATCGTGCACTTAATTACTTCCCTTTTGGATTAATACCTATTAGAAACCCATAGCACATTTGCCAACTGCAGACAAAAATTAAAGACTAAACATCTGAAGTGAAAAATCGTGTCACTTTATGAGTATTATTCTGTAAAACTATTCGGTCCAATAGGGATTATAAAGCCCAAAAATGTGTTCAGGAAATAGTACCTTTCTATCCGGTAATTGTGTCATTTA
Chr2	40450615	40450917	40450766	53.29	303	0	ATTTATTTGCTATATGTGAAAGTTGCCCAAAATCTAATGATCCAACAGTAACAATCCAATAACGTTTGATTTTTAGACACTCCACTGAACATGGCGCTACCTCACTGATTCTGCACAATGGGCCAAACCCGACTTCCTGCACAACGTGAACTGGGCCAAGCTAGCGAAATGAGACAATCTCCATTTTCAGCCCACTCATAAATTTTCTTTTAAAGCCCATGGGGATGTGTGCTACAAAAGTAAATTGTACGCGTAACGTGACATATATGGAATCGAATAAAAGTACAGGTGAAATTTTTGAGG
Chr2	41146330	41146619	41146474	5	290	1	TATATGTTGCCAATTAGTAAAATGGGATATCATGCTGTGCCATTTTTTCTAAATTGATCCATGTATGATATGTTGTGTGATATTTTTTGGGCTTTAAGTTTCAATCCCCGATAGGCCCAGTGGGCCAGGGGTTATTAAATAGGAAAATGGGCCTTTGTAATCCAATGGGCCAAAATGACCCGTATCTGTACTTGGCATTTCTTCTTTGGCATGACGGAGATCGAAATGATAAACCCTTGCAGAACCCTAATTTTGTCCTCACAGAAGGAAGAAGTGGTTACAACAAGACG
Chr2	42855522	42855926	42855724	53.18	405	2	ATGATTTGTTATGATTTGAAAATGATCGATGAATTGATCATTAAGTATGTTTCAAATACTTTATCCTTTATATAACAAACTAAATAATTGTTCAAGAACTTATCTAATTGAACAAAGAAATTCAGATTCAAATATTACTCCTCTCAATTTTAAGGTCCAAAAGCCAGAAAATATGAAAGGAGGCCGAGTAAAGAGTTGGATAACAGGCCCAAATTAGTATACTCATCAAGATTGGTCTGAACCACCACCATTTTATTGGTGGTTTTTTGGAGCCCAAAGAAAGTGGGCATTTGAGAAGACAAGGTGTCATAAAGAAACCAGGCCAGTCAAATATCTAGGCCCATACTGAGACACGTTGGTTGACACCTAAATTACATTATCTCACCAAAGTTAAATTAT…
Chr2	43031757	43032168	43031962	5	412	2	ATTGTTTTTCTTAATATGTTAATAGTGACAAGTACAATGAAAATTGTAATGATTAAGTTAATTATCTATCTGAATTTTCACCGTGAATATTAAGAAGAAAAAATTCTTGTTTACATTAACAATACTCCCTCCTGTCGAAATGCAAAAAAACAACACTTGTTTCAGCCCATGGACCAAAGGCCCAGTAGAATTAACAAGGAGTCTGGACAATTGATGTGAGAAAAATGGGCCTTTTCATATCTTTTGAGCCCATAGACAAACTATCATTTATTGGGCCCAACTGCATGCAAGGAAACCCACAGTGACCTTTCTAATTGGACCACCAATCTACCAAGCCCAACACCCTGTTTCACTAGACTTGTTTGTTACGAAGGTTGTCGTTTATATATTTCGTTTGTC…
Chr2	44433447	44433826	44433636	5	380	1	CCAAGTCCAATTCCAGCAAACCACGACTGACGTATACTTTCTCTTAGTGGGCCTTCTTGGGCTTTCTTGAGCATTTGGAGAATCCGGGACTGGGAGGAGAAGGCTGTTACTGTTCTGAGATTGGAAACTGCTTCAGCAGCCAACTTGCTGCTTTCTTCTTGGGCCTTGATGGACTTTTTAGACATGTTTTTTAATAGCACCCTCTTGAAATAGTAGCACACTATGATGAGAGGCTGGACCGCTATCATGACCCATGCAAGTCTCCACGCGATAACTAGGCCCATGGTGCAAGCTATAGTCACTGCAGAAACCGTTTGAATGAGTAATGCCATCCTGTCCCCAACCAATGATCTCACCTGCACATTTGTATAACCAGCAAC
Chr2	44712708	44713071	44712889	5	364	2	GCGAAATATATATATTTTTAAACTATAGCTATAGTACATAATATTGGCTAGTTGTTTGCTATTTTACGTAGTTTTTCAATATTGGTATTGTTTTAAATTGGTAGGCGAAATACATAACTATTGGAAGCCCGATTCATGAAGTAACTCGGTAAGGCCCAATAACAACTATAATTAACCGGATGCAGAAGTAACTTATAAAGCCCATTAAAGTGAAATTTTTTGAAAGTTTAGTTTTAGTATAGAAGGAAAGAAGATGGGCCTTTGGCCCAATAAAAAAGTGGATTAGAACTTAAATCTTATTGAGCTATAAATCTAAGGATCCATAGGCATGATCTCCTGGCCAAAACCCAGTCTAGCCCAAATA
Chr2	44779676	44779986	44779831	52.48	311	0	ATTTTTTAAACAGTGATGCTCCAAGTGGCTATTAACGCACTGGACCTATTAATTAGTCCACTTGATAAAAAGAACGCCCAATAGTACTGCAGATGGTTATTCAGCCCATGTTATATTTGCAGACTGAAAATTTGGGCTCTGCAACTCTTCTATTGTTAGCTCAAAAGGAATGGGCTTCAAGCCCTAAAATTTTGTTTGCAAAGACATTCTCCGTAGTTTTAAATACATTTTCATATTCCCAATACTTGATATTTGGTACCCATATTGATACTTAATAAGTTCAAATCATGAGTTGCAGGGCTAATTTTTGA
Chr2	44854466	44854931	44854698	5	466	0	GCTACTACTATATTAATCCTAAGAAATAAAAATGTGCATCAATGAAGAAAGAAATAGCAATTTACATGGTTACAATAATATTTTTTTAACATTATTATGTTAGGGAAACCAAATATGTTGAGCTTATATTTTTGTTTCTGTTCATTGTTTGGGCCTCTAAAAGAGTAGCATTGTATTTTTTTTTGGGCTTTTGACATAACAGGAAAAGGCAAGAGAAACTTATGAGCTGGACTATATCGATGCTGGGCCAAACTTCAATTCTCATGGTGGTGTTCTTGTTCCTAATTTTCCCACACCAGAAACACCCCCTCAACATTGAACTCATTCTTCCTTTTATTTTCCTAACTCTAAAAATCTGTTTTTTTTTTTGTCTAATTGGGCTTTAAATATGTTATAGGC…
Chr2	45599953	45600333	45600143	70.93	381	0	ATTCGTAGACACGAATTCAAAATTTAATTTTTTATTCAGCTCGATGACAAATGCTCATCAGACGCAGATTGTGGGCCTGGGCTTTATTGTTTGTCTTGTGCTCTATCCTTTCAAGGCCACAGATGTGTTAGATCAACTGGCACTGATCCGTTTAAGTTAGTGGTACGTATTATATAATTGGGCTTATATTGGAACTGGGCTAGTGAATTATGATTGGGCTTATGTTTTATTTTGTGTGGGCTTACAGAACAGTTCTTTGCCATTCAACAAGTATGCATTTTTGACGACCCATAATGCATTTTCAATTGAGGGAGAGCCATCACATACAGGGATACCCAGAATAACCCCCACCAATCAAGAAGATAATATTACTCAACAACT
Chr2	46987902	46988604	46988253	173.8	703	7	AGAAAACGAGAGTTATATTTAGCGAAAAATTTCTAATTATTAGTTGATTTGGAACAGGTCACAGTAACACTAGTTTTTTTTCATTTACAATATCCCTAAGTTCCTCCACGGCCTGTAGCATTCTCCATGGAGTTGTAGTTTCCTCATTCACATAGGCATTAAGTTTGAATCTGTTTCAGCAATCTAATTAGTCCTTTTAGACAATATTAATAGAGCCCAAACAACAGAGCGTTGCTTCCAGCCCAATTGCTTAGTACTGGGCCCAACAAACATAGAATAAGCCCAATAGAGCTCAAACTACAGAGCCTTGCTTTCAGCCCAATTGTTTGGTGCTGGGCCCAATAAACATAGAATAAGCCCAATAGAGCTCAAACTACAGAGCCTTGCTTTCAGCCCAAT…
Chr2	47507699	47508004	47507851	5	306	3	AGTAATTTTCCTGAATTAAATGTGCTAGCCTTTCTTTGGGCCGGTCCAATTGGGTCTTGGGTTCAGTTTACCAACACGGATCCACATATTCTGTTACGCATCGAACTTCAACAGGCCCATTATTTACTTATTAACAGGCTTGGTCTTACTTTATATAGCCCATGGTTCAATTGTAGGCCCAATTAGGAATTGACCGGCCCATTTGACATATCTAGATGGATTAATTACCTGAATATACAACTTAAGTTTACATATTCTTCATATTTCTCTTATATTTTTCAAAAATACTAAAATTCCTATTTTTCT
Chr2	47660818	47661364	47661091	137.79	547	1	ATATTTTAATTATTTTATTTTATCTTTAAAATGTCAAAATTAAAGGCCATTATAAAATGGGATGAAGAGAAGGGTTATATTGGGCTGGTGTTCAAACAACAAACTAAATCTTAAGCAACATGATTTGCTTCTATTTCAACAAAAAGCAGGCCAAAAAACTGGACTTGAACCTACGATATCGGGTTCTGGAGACCCACAACGTAGCATTTGCATTTGAACAATCTTTGTTGTTGAATAAGCAAAGCCCACCAACTAGAAGCAAATGTAAGGGGAAAAGGGAATGAACAAGAACTAATGACAGAGAGAAGGCCCATTTCACTAATATCATACATAAAATGACAATGGAATATGAATCTCATTAAGCTAGAGATCCATCTTAGTTGCCACTCTAAGAGATTG…
Chr2	47708422	47708911	47708666	5	490	3	AATATTTTTTATTATAGTATATTTATGTAAGTTTCCCAAAAGAAAAGAAGCCAATCTGATCTTTTCTCTTTTATTTGCTTTCTTACTCTACTCGTTATATGGCCCAACCTATAATGTGTATGAAAATTGTATTTCTTAGAAAGTACATTGGCAAAGAAATGAATCAATTACCCCCACCAACTAACACCTAATTCAAGAGGAGAACATTTTAAAAAGGATATGGACTTGATCGTTTTGTTAATGGGCCATATATTCCTTTGGTTGAAACTAGAGACCAAATAGAAGAATGTATACGACAATATACATAAAGAAGCAAAGGCTTTCCGGCCCATAGGCCCACTCATTTGCCCACAAATATTAGAGTTTGTCTTGGATCATTTCATAAGATTTTGAAGCCTA…
Chr2	47719070	47719413	47719241	5	344	0	GATATATTTGAATAACAAATATAATACCGATTAGCTAAATATGTAACTTGCCTTCAATCATCTCAAATTAATTCAAAGGGTTTGAGCCCAAAATATTTTAAAGCCCAAGGGTAAACCAAGTAAGCAAAACTTAATATTCATCAGTCCATCGTAGATGTAGGTGGTGGTTTAAGAGTCCAATTTGGTAGTTGGTGAGGATGACTATGAACTCGAAAAAACAGAAAAAAGTAGATCATCAGCCCTATAGAAGTCGAAGCTAATTGATTACTGGGCTATTTATGTTTATATGGGCTCTCAGTTTGAGCCCACCAAAATCTCTTTATTGGGCTGGCAAGATGTTGCCC
Chr2	48144482	48144857	48144669	5	376	2	CAAAGCAACAAAAGACTCCAGAATTGTGGGCTGCATCACATGCACTGCAAAAGCTCCATCTACCTACTACTCTATTAAGAGGCACTCTACACTTATTGGCCTAGGATAGCTCCAGTGATTCAACCAAATTTCTAGGCCCATTTGCCTTCTTTAGATTTGGACCTGTTCAAAATGCAAATGGAGCAACCAAAGCTGAACATCAAGACTAACTTTCGGCCCATAAACTATTTTGACAGGTCAAAGAAACAGACCAACACTGAACAGAAATACTTGGGTTAAGCACACAAATAGCCGATGGAAAAATCAAGAAATGTAGCATGGTGCTAACATTAATTCTCTTACATTACTTATTTATCTCTGAGACAACTTGAAATAG
Chr2	48205156	48205766	48205461	173.8	611	3	TATTCGACAAATTTAATCCATTAAGCTAACTGGGACAGAATCTATAAGTATTGGCCATTTGTGTAAAATGTCACTTCAATTCATTCTTCCACAATCAAACCGAATATTTCCGTTCCTCCCCGTCTTCACACCAACTCGGCCCAGTTTTGTCATTGCAGTTACAAAAGCATTTTGGAATGATTTTGAGTTACTGGCCCAAAGATCCACAGTTCCCTTGGACCTTTTGTCTGTATACAACACTTGATCTGACGTGAATAGGCCCATACCTTGTTGTAAATTTTTGTAGTAATTATTGTCAAATGTCCTTGGAGTTTTGGGATCCATGTCAATGGCTATTCTTGGGTCAACATTCCTTGGACACATCCCTTGTAATTGGGCTGCATATTGCTTGTTAAGGGT…
Chr3	190776	191156	190966	74.76	381	3	GGAAAATAAATGATTTAAATTACTAATCATCATATTATTTGTTAATTAATCCCTATAGCTTGTATCTAAACCAAACAATATATTCAAATCAAAATTCATTTGGGTTGGGCCATAATCCTAACCACAATCATGCCTTGTTGACCTATTGGGCCTGTTGGAACTTTGATACTGGGTTGGGCCCAGATAAAAAAGAAGAAAGACAAAATGGCCCAATAACCAATACACCCCCAACCCAAAGCTAGCTAGGCCTGAAATGAAGTAAGTTAACATGAGTGGCCCAATGGACCACAACTCCCTGTCCAACATGGCAAAAATAGCCACTTCCACAGTTTTAACTTTTTAAATAATAGCCACTAGATATGGAGTACTAAATTCCATGGG
Chr3	508016	508410	508213	87.97	395	3	TAAATGAGAAATCAAAATTAGAAAATAAAAAGATTAAGACAAGTTCTGTTTTAAGTGATTCAATTGTAAGCAAAGGGTCATCAATTTATGATAAGCCCAATCCAAAGCCCAAACTCAAACTTATTGAATTGGAAATGGGGCCCAAATATGAGCCCATAAATGAAAAAGGGCCTTGTTATGACCCACCAACAACTAAAGAAATTGATGAACAGTCTATTACAAAGTCCAGTATGAAGATTTATGGAAATGAGTTTGGAGGCCCAAAAGGCCCATTAACTGAATCAGAAATTGGGCCTTCAGCATCTATAGTGGCTGCTGCTTTAGTTGAAAGAGGATATCTATTGGATGACAAGAGGAGCTCAGTGTTGGATGGTTGGAGCATCGACGAGAGCACC
Chr3	6723915	6724229	6724072	61.98	315	1	CTAATCCCCAGCTATTCCTCTTCGGTTATCCTATTTTTTACTTTTTTCCAATATTATATTTGTTGTTGTTGTGACGTTACACATGCTGGAATTCACCATTTCTTTTCACATGAGCAAAACAATATCACCCTGTTGTTCATCATTTGTCTCCCACCTTCAAGAGCTATAGGCCCATTGGACTGTGCAATACCAAAATATAAATCTAAATTGGTCCATCCTCCTTTATATCATTGGGCCTAGTCCAGTTTCCTTTCAAATAAAAGAGCCTCATACAATGTCATCATTGTCCAAGAATACGTATCCATTTAGCTAACT
Chr3	8513123	8513625	8513374	144.17	503	3	AGCTCCAACAAAAAAAAAAAGAGTCGTACCACGTCCATTAGGATTTCGACTAAATTGATGTGATTCATAATAACGACAGCAGATTCTCGTGAGGCTTCAGTTGTTAGGCCCAAAGGCTTAGGCCCAATGCCTCGAGGAAAAGTCCGAACATATTCCTCTTCACATAGCGTTTCGATAGAACTATCTGGGCCTGGGCCTGGGTCTGGGCCTGTAATCCATAAGGGCTCTCCAGTTTGGGCCATTCTTACAAGTTCTTCCATAGCTGCTACAGCAAGTTCAATGATCATGGGCTTATCAGCATCTATTGGGCCTGAAACTGACCTTAAAAGGTCACCAGCACTGTACATTTCTCCAACAAGGCCCGTTTGAGGCCCAAAACTACCAACACCGATATCGAGT…
Chr3	12060526	12061101	12060813	5	576	3	GCAATTATGCAAACTTTGTTATAACATACAAATATGAATTTTTTATTTGCTATACGTGAAAGTTGCCCTTAATTAAATGCTCCACAGTCTATACGAATATTTCCATTCTTACCCGTCTTCACACCAACTCGGCCCAATTTAGTCATCGCATTAACAAATGCGGTTTCAAAAACTTTAGAATTACTGGCCCACAAATTAACAGTACCTTTAGACCTTTGGTCTGTGAACAAAACTTGATCTGATGTGAATAGGCCCATTCCGTTTTGCAAGTTTTGGAAATACACATTGTCAAAAGCCCTAGGTGTTATTGGGTCCATGTTGATGGCTATTCTTGGGTCCACATTTTTCGGACACATTTGTTCTAATTGGGCTGCATACGTCTTGTTGAGACTTGGATCC…
Chr3	29574389	29574675	29574532	55	287	1	TAAAAATTGTTAAAATTTTCACCAAACGTTAGTCAATCCAACAAATGATAAATAAAAGAGGGAGAGGGAGGAGTATTTGAACTTGGGCTAATTGCCCAAATTCACTAAATTGGGCTTTGGCCCACCTGTCCTACACTAAATTATTCAAGAATGTGGATTTGGGCCATTTTCAACAATTCAAAACCCGCATGAAAAGATTTATGGCCTTTGGGCCTATTCACTTAAATTCTGCTGATGGGCCTTTAAGCCCTTGGGCTCCCTGCTGTTTCAAAAGATATAATACACAC
Chr3	30530192	30530632	30530412	84.12	441	1	AATAGAGGGGAGGGTTGTGCGATCGTACGTTTGGGGGAAGATGAAGAAAGGGGTCGGGTCGGGTCTAAAGGGGGGAAAGGGAATTGGGTTTTGGGCTGGGAATTAAATATAGGGGAATGGGCTAGGAAGGAAATGGGTTTTGAGCCGGAAATTAAGGGAAATAGGCTGGAAACTAATTTGAAGGGAATGGAAATTGAATTGGGTCAATTAGAAAAGAAACGCCCAAATTTGGCTTTTAAAGAGTGGGAGGAGGGAATGGATTAAATGTAGCAGAGATAAATGGGCTGGAACGGTTTTCAGGAGAATTGGGATGGGCTGCTGGAATTAAAAGTGGGTCTGGATTTGAAAAAGGAAATTTTGTAAATGGCCCAAAATTGAATTGAAAATTTAAGATGGGTT…
Chr3	46903787	46904106	46903946	5	320	1	TGCAGCATTTCCTAGAGGCGCGCGCTACGCTATAATTGTGGGAGCTGGAGTACCAGCAATGTTATTCTTAATTGGGCTTCTATGTTTCATAAGTGGAAGGATAAGGTCTTGCAGGAGAAGAGCCCAACCAGTCCTAGAATTCAGCTCTGCGGTTACACCACAACCCATCGTATTTACGGGCCTAGATGGGCCCACAATAGAATCTTATCCCAAAACTATATTGGGAGAGAGCAGACGTTTGCCCAAGCCCGATGATAATATTTGCCCAATTTGTTTGGCTGAATATCAGCCCAAAGAGACTTTAAGGACCATTCCTGAAT
Chr3	49114454	49114745	49114599	5	292	2	ATTATGTAGTTTTTTCTAAAATAAAGAGAAAGAGAGTTTTGGGCCCAAGTCTAGTTTTCTGTCCGCTGTATCAGTACTTGGGCCTAATTTCATTCTTGGGCCTTTAGCCCACTTGCACTTGTCCTAGACTATCATACAAATTGAATTTATTTTGGGCTTTAGGTCTCACCTGTTCTAAACTAACAAGACAAATAATAATCAAATAAAGATGGACATTAGGCCCGATTACGATACAATACGAGGCTGAAATTTAAGTGGGCTGGTTGGGCCCATTTCTACTTATGTACAGTGT
Chr3	49414437	49414862	49414649	5	426	0	ATTTTTATTCAATTGACTATTTATTAAATCTAACCAATTTTCCCTTTAATTCATTTAAAGTACTAGATTTGGGCCTTTGCTTCAAAAACGAGCCCACCCCTCTTCCTCTCTAATCAAAGCCTGAATTATTTTAATTCCCAACCCATTTTCCTTGCCAACCCCAATTTCCTTTCCAGCCCATTTATCTCTTTAAATTAATGTTCCTAGCCTAATTCATTTCCTGGGCCATCCAAATTTTATTATTCCAAGCAGATCAGCCCAAAGCTACTTTCCACCCGACCCAATCCCCTTTTCAACCAAGCCCACCCCCTTAAATTTCAACCCGACCCAACCTTCTTCCTCCCCTACCCGTTTTCCCCAGAAAAAACAGAACAGAACCCAGACGCGAAACTCCCACGC…
Chr3	53606270	53606586	53606428	71.52	317	2	TGAATCATACTACATTCTTTTAAAAAAGTAAAATCATCATATTTGTCTTTAAAAATGTTAATGGGCCTGCTGGCCTGCTATGAGACTTGGGCCCCATAAAGTGCCAATCCATATTGTATTTAGGGCCCATAAAAAACTAAATTGGACCGATGACATCTTAGCGCGGCCCAATATCAGAAAAGCCCAATTATTTGAATTAGGACCAAGCACAACCCGAGTCCAGAGTCTTCACCTCTTCTTCTCTGATCAAAAACCCTATCAAAACCCCAGTGTACATTGTTGCAGAAGCTTAGCTTAGAAACATGGCCATTTCCACT
Chr3	56050894	56051415	56051154	5	522	2	ACGCATGCAACTCCAGATTGCGTGCTGAATAACGAAGGTTACGAAAAGTGTGTTGCGAAAATGAAAAGTGATGTTATTGTGGCTACGGCTTTAGCTTCTATGATTGGGTCATTTGCTATGGGCTTATTGGCGAATCTTCCTTTGGGCTTAGCTCCAGGTATGGGCCCAAATGCTTATTTAGCTTATAATTTAGTGGGCTTTCACGGGTCTGGAAAAATGTCTTATCAGACTGTTATGGCAATTTTTTTAGTTGAAGGCTGTGCGTTTTTAGCAATAGCTGTATTTGGGCTTCGTGGGAGGATAGCCCGGTTTATTCCTCAGCCCGTTAGGTTAGCTTGTGCGGCTGGTATTGGGCTTTTTATTGCATTTGTGGGCTTACAAGCCCATCAAGGTGTGGGC…
Chr3	56839283	56839611	56839447	50.73	329	0	CACGGGCCAGGTCTCTGATTCAAGTTCAGGATGGCTGTCTCTGGAGTTCTATTTGGGCCACTCTTGCATTTAGAAACCCAGTACTTAAATTGAGTAAAAAGGATGTTAGCTCCTGAAATTGGGCCAGTCTGTGGTCTTTGAGGCCCTAATCAAAATCTGATTATTGGTGAGAAAGAATAACAAGACCCCATGTATAGGAAAAAGTGACATTATTCTGACTTCTGTTCACAACTGCTAATGTTAGTCCTACAAGGAGGAATTCCAAATGAATTATGACATAAATACCCAAACATTCTCCTTTTATACCACATTTCATATCTGTTGGCTAG
Chr3	57273259	57273582	57273420	5	324	1	GTTGAGGGGTGCGTATTGGATCGTATTTTTTTGGATCCGATACAGATGCGGCATCATTTTCCGGGAGTCCGAGCAAGGATATAAGTCTGTTGCCAATGCTGGGCtaggacccaAAGCTTCATAAATATCTGGGCCCTAAAAAATTGGGTAGGCCCAAATGCTTCACAAATATGAAATAGAGATAAATGGGCCTCGAGAGAGTGGTTACTGGGCTAACAATTGTCTATATTGTGATTCACTGATTTGTGCATTATTGTGGTGGATTTGTGTCCCTCGATCCCCTTATAGCGCAAGTCATTATAGAGTCCTGAAATGAGAAAATCA
Chr3	59054967	59055546	59055256	5	580	1	CATCTGCTTATTCGGCTGTTCACCCACCGTATACTTGGGCTTCTAACCGTGGGATCGGGTGGACCACTAATGGATCAGCCCGTTGTAAAGTCAGCCCAAATGCTTCCTCCATATTTAACTTATCTGGCAATTGTCCAGTGGGCAAAGCCCAGTTAAACGAATGGATCAAAGTTGCAGTCATCAACTGGACCATGCGGATACCCAAACTCATTCCGGGGCATATTCTTCGACCAGCACCAAACGGAATTACTTCAAAGTCATTTCCTTTTACATCAACTTTGGGCTTTTCACCTCCGGGCAAGAATCTTTCGGGCCTGAACTCTATTGGATCAGCCCATTGGTTTGGATCACGAGCAATGGCCCAAACGTTGACGAGAAGTGTCGAGCCTTTTGGAATGA…
Chr3	60108892	60109634	60109263	109.28	743	4	GACTTATCGAAGAAGAACTCAATCGCTTTCGAGCCCAATACAAAAGATCTATAGTTCCATCAAAGCTCAAAGATGTAGTTCAACTGATCACGCCTAAATGGACTCCATCGCCAGAGCTAGCCACATTAACTTGGTTAGGCGATTGGCGGCCTTCAACAATCCTGGATCTTCTTCAATACTTAGCCCATTCATCTGGGCTTTCAAAATCTCTACCAGATTCAGTGGCCATTGAAGTGGCATTGCCCCAATTGATCAACGAGTTACGAATCGAGGAGGCGGTGATCGATGAAGAAATGGCTGAGATTCAGTCCAATTGCATATTCTATCTCCCATTTGGCCCAAAGAAAGAGGCAAATAAAGGTAAGCCTGCAATGGCTTGTGTAGAATCTGAGTTTAAGA…
Chr3	60208478	60208811	60208644	5	334	0	ACAATTTTCCCTATAGAATTAGCATGATCTAAAAATTGATCAATGAAAGAAGCTTTCACTTTTTTTTCTCCTTTAATGACTCTAACTCGCAATCTTAAAGTTTGATATTGCAGGATGCTTACCTCACCATCCAAATAACTCGCTCTTGTCTTGGACCTTCACATACATGCCTTGGATGGGCTTTGACCCAAAAGTTATGATGGACTTTATAGTGTGTAAACTCAGAACCATGCATTATGGGCCTATATTTTTATTAGTAGGTGTAGTTGATGAGCATTTTCGAGAAATTCTCACAGATGGTAAATTTCATCGACTTTCTTGAACATTGTATAAG
Chr3	61210951	61211397	61211174	77.52	447	15	TACATATGATTAGTTTGGTTACATAAATTCTTAGTAATGAAACCATTTTTTCGTCATTCAATCTTATCAGTCCATTTTAGTCAGGGTTGGCCTAACAAAGTACAATTAGTGGGCCCATTTTAAGGAATTGAGGCCCAATATAAGTAGGCCCAACAATGTCCAATGAGTGGGCCCATTTTAAGGAATTGAGGCCCAATATAAGTAGGCCCAAGTCCAATGAGTGGGCCCATTTTAAGGAATTGAGGCCCAATATAAGTAGGCCCAACAAAAGTCCAATGAATGGACCCATTTTAAAGAATTGAGGCCCAATATAAGTAGGCCCAACAAAGTCCAATGAGTGGGCCCATTTTAAGGAATTGAGGCCCAATATAAGTAGGCCCAACAAAATCCAATGAGTGG…
Chr3	61642319	61642694	61642506	5	376	2	GACATGGAAAATCATAATGTTTATACATGATTAAAATTGTTCTTAATCTATATCTTCGTTTGTTGAGTAACAAAAGATTTCATTTTTATGAGTTGGCTTATCGAATTTAACTGACCATCAGCCTCGATGTCATTGAAGGCACAATTTCCCTGGGCCTTGTGTGTTCCTTTTGGGCCTGGAATCTTTTAGGCCCAAATTTAAGAACAGTGCAATCTGCTTCTAACTGCCTGATATAATTGAATTTGGGCCTTCGGTGTTCGGTATATTGGACTGGACCACACTTTCATGAGGGTCCATTAAGCTGTTAGGTGGCCCAAATTACTGCTTGCTACAAGTGTTAATTAAGGACTGCTTGCTACAAATATTTTACCGAGAC
Chr3	61822203	61822566	61822384	5	364	2	AGCCGTCATCGTAATCGTTGTCGGAGAAATCATCATCGGAATCGAAGGCCATTGGGAATTAGGGATTCGGGTGATCCAAGGTTTTAAGAAATTTTTCAGTTGAATGAATGGTGAAGGCGGTAACAGCTAGTGTTTAGAAAGCTGAAGAGTCAAAGTTTGGGCTCAACAACAGAGAGAGCCCATAAATAAGCATTAAATAGGAGCTAATCCAATGAACGCGCTTTAACAGTGGGCCTACAATCTTGAAACCACGGCCCATTAAGCTAATATAAGTGGGCTAAGAGAAACTTCAGCTTTCTCTGTTAATTGGGTCGTAGACTCATGGCCCATGAGAGTAAAAAAAGTCGATACAAATCAAAAAAAG
Chr3	62851044	62851496	62851270	117.43	453	6	ACTCCAAAATATCATAGAATAGGGGTAATTTTGTGTATTTTTTCCTTTTTAAACTTTTAAGGACAGGGAGGCCCAATGGGCCCATCTGGTGTCAGGTCCAGCTAGACCACAAAGTCGGCCCATTTGGATAATTATCTTAGGACAAGTTTAACCTTGTCCACAACTAACATATCTTCTTTTCTCTACATTGAATTGACTATTCATTTTGCAATTTAGAGTTTAGTTTGAAGAATCTTGTTTAGCCTCTAGGAAACACTAAGGTGGCCCATTTGAGTCATTTGTGGCCATACTGGGCCTTGGCCCATTTTACTTAGGCCCACCAATTCTTTCTGCTCTCCAACCCTAAGCCCAATTTGGCTGCTAGTCTAGTTAAATTGTTTCTTAAGCGAAATTGACATA…
Chr3	64487349	64487621	64487485	56.58	273	1	ATATAATTTTTTACGAAAGTAAGTAAACCATCCGATAGGCTATTTGTGTAAAGATGTGAGGGGTGACTTACAATCAAAAGTTGGTTCTATTGGGTGGGCTTTTGTGTGTGGTGTATTTAATGGGCCTGCCAGAATGACCTTAGTGGCTGATGATGGACTTCATGGGCTTATGCACTTTTGATAGACAAAAATTATGGGCCCAGTTATAATAAAGGAGGGGAAGACGAAGGATTTGATCGCCTAATTTATGTTATTGGTCCTTCGACAAATCAC
Chr4	438141	438542	438341	5	402	0	GATTAGAAAGAATAAATTCCTAGGGTTGGAACTTGGAACTTGGAACCCATAGATGGGCTCATTTGTTAGAAGGCTAGAATCCCAACTTAACAGACTAGTCCAATAACTAAACTTATACTAAATTGGGATTCTTACCCACCCATATGTACTCCCCAAAGTCCAAACAAATAGTTTACAATAAGAATAGCCCAATAACTTTTTACATTTAAAATGCCCAAACATATGTTTAATTGAATTTTCATGAAGCCAAATCGATTTCAATGTATACACATCATGAATACATGACGTATATACACTTTTATACGTTACATATAAATCATTATATACTACTACATTTAACGCATACGTTCTAATATTATACATTACATATTATATATGTATATAGAATATAAGTAATGT…
Chr4	4789382	4789698	4789540	72.07	317	1	GGAGGGGGAAAGAGGAGGGAATGGGTCGGGTCAGAGGTGGGCTGGATTTAATTGATAAAGTCGGATTGGGCCGGGTAAAGATTTAGGGATTTGGGCCTGGGTGAGGAATCACAAAGGGGTTGGAAACTTGGGCCGCCGGATTTTGGAGAGGAGGCCCACATGTGGTCTTGCACATCAAAAGGGAAATGGGTTGGGTTGAGGGGCAATTCGGGATGGGCCTACGAATTAAGAAATGGGCCGCTGGGTTTGAATTGGGTTGGATTGAAATTGGAGGAGGTTGGGCCTGAATTCAGTTCTTCAAAAGGATTAAAGGAAAG
Chr4	5534223	5534590	5534406	5	368	2	GTTTGTTATTATATACGATTTTTCCAAAAATATGTATATATAAAAAAATTTACACTCTTTGTGCACTTGCCACTACAGTGGGCTTTATCGATCACCCAACGGTTAATTTTGGGCTTATTTGCTTGATATTTATGGGCTTGGCCTGCATTTTATGAAGGCCCATTTGCTAGCAATTTAGTCCAAGCAACCTTAATGGGCCTTCATCAGCCCAAGTCTTCTTAATCAGGCCCATATTTATATTTTGGTGACAACATTTCGGGACAGAGAGAATTTTCGGTGGAGCAATAATATCGTTATACAACATTGACAAAATTGCATTAGTCCTAAGTGTTAGCACCAAAATAGTGACAATGTCTAGAGGTTGATGT
Chr4	57059814	57060286	57060050	115.56	473	0	ATGGAATGTAATTATGTAAACTATACCCATAAAATGTAATTTCATAACATCCGTTTGCCATATATGAAATTTAAACAGAGGGAGTAGAAGTTTAAGGACTGTTGGGCCGATGAAGCCCAATTAGAAGACTTTTGGGCTGCGTTCTGAATGATCCTGAAATTTCCTTCCAATTTGTCATAATCCAATTTCTTAGTCTAAAGCATTTTGCACATGCGTGAATATACTTATAAAGTGCACAAACACACTATATTTCACTATAATTAAGCCCACAAATATAGTGTATTTCAATACAGAGATAATTGTATACGCCCGGATACACTTATTTAGTGCCCCAACATTATATTTCACATTATTATGAGCCCAACAATATTGTATTCCTCTACATATTTAACCAACATG…
Chr4	58305438	58305737	58305587	5	300	0	TGACCAAACCGGTTAATTTTGGAAATTTGAGCTGCATTGAAAGTCGACCCAATAAATTGCATATCATAAGCCCAATATGTCAATCTCCCTTGAATCTTATCTTACAACAGTCCAGCCCAATAGCATTTGGGTATCTGTTATCAAAGCCCACATAATTAGGTCTGGTGGATTCAACTTGGTTTTAACTTCAGATATACAGGATTATAATTGGGCTTGTCAAAATTAAATTTTAGATAATTTTGGGGAAAATTGAAGTGTGTGATGGATAGTATTTAAGCAGACTTTACCTTTATGTCAAAT
Chr4	58588958	58589257	58589107	5	300	0	GACCATTTTAATAGCCTTCTGCGTGGGCTCGACACATGCGTTTCCGTAGATTTTTTCCATGATTCCAAGAGGACATAAATCCCAAAATGATCCCGTTCGAAAAATAACTTTGATAAGTGTTGGGCCTGGCTTGATTGGAAAATTAAAAGCCCACAAACTTTATGGACAGAGCAAAATTGGTGAGAAAATAATAGGGCTTGGACCCAAATTAAGAGCCCATACAACTTTCATTCTCTATTCTACGAGAATTTATATGAAAGTGAACTAGAATATGGAGAAACATAGGTGAGCCCATGATAG
Chr4	59340554	59341060	59340807	81.07	507	3	GTCCAACTCAATTCAACCCAATAAACGACAGTAATCGGCCCAATCTTTCATTTTGATTAAGGGCCCAATTCATCGGCAAGTCCAGTTTAATTTTGGAACCCACGTTTAATGACTTAGCTTCTTATAAATGTCAATGCTAACCACTTTAATACATACTATTTAAAGTTTAACCAATTTATTTAATTTTATGTATTTACTCCCATGGAATTTCAAGTAACACACCTGAAACTCTAAGGATATTGTGATGAAGTTTCATCGGTAGAATTTGAAACCCTGTAATTGTGACTATATTTTAAAGACATGGCCAAGAAGTTTCTAAAATGTGCTATTTCTTTAACATAATAACCATTCCTGTTGAATTTTTGCCTAAATTATTTGGGCCACTGTTGTAAACACAAC…
Chr4	59822766	59823124	59822945	57.37	359	0	TATCTATTATGACTTATAGCTATTTGAAAATTCATGAACACCAAAACTTAATGAAGCCCAGAGGACCAAAAATAAAGTTGGGCTTTATGTCACTAATCATCCCTCACTGAATAGGGCCCGTTATGTATGATGCAGCCTGCATTTGAAAACAGCTTATAGATCCAAAATAAAGCTCATACTGGGCCAAAAATAGATGAAGGAAGGTCTTACTTAACAAATGACAAAAAGTAGGGTCTTTTGCACTTTTGCCTCCATCCTCCCCCGCCCCACACCTGGTGTCAAGAGCCCACGTTAGAGCTCTGACTAAATTTGAATGGCATATTGCACCATTTAAATGGTACACTTCCAACATACTTCAT
Chr4	60345877	60346218	60346047	5	342	3	TTAGTGAAACAATATTTCTACAAAATAATAAGATTTTGTGGTTATAATTATATTAATTTAGAGAGATTTTACGGTAAATATTCTTTGTCGCCAAATGATGAACCACACTGCATGAATTGCAGCAAACCCCTAAATGGGCTTTAAGACGTAGGCCCATTTGTTGTTATCGAACACCTACCTGGGCTCTAAGTAAGATGCAGGCCCAGTTTATGTTGAGTTTGAGAAAAAGCACGGCCCACCTATTTTGGGCTTGTGGTTGCATATTGGGCCTTATTCATCTCTCCATGAAGCACAAAAAAGAAAATCATGTTTTTTAAAGCAAATTACATATCTTTGTTTGTT
Chr4	60450010	60450486	60450248	75.33	477	0	AAATTTTCTCTAACTAATATGAGGAGGAGGAAATAACAAATAATTTGAGAACACTGAATATAACTTAAATGATTAGATGATAAGTGATAACTAACCATGAGTGCAATTACTCCAAAGATGGTTCCAATTTTGAGATTATTAAGTTATTGGGCTTAGGGGGATCCAACCTTCCCAAGTTGTTGCTTCTACATCATTTGGTTATAATTGGGCTTAATATTTTGGACTAAGGCCTGTTCAAAATGTTAACTGTTGGTCCATCTATTAACACCAAACAGAGTCATGAGTTGATCTTTCAAAATAAGTACACAAGACTTGAGCCCAATGTAAACCCAACCCAACCCAGCAATCACTGAAGACATTGGACATTTACTTGCTCCATTTTTTCATTAAATGAGTTGA…
Chr4	60592650	60592965	60592807	5	316	1	ATAATTTTAGATATATCGTGTTTGAAGATTCATATGACAAATATGCGGACATTTCGTTTTGAAGTTTCGACAAAAATGATTTAACGGTCGTACAGAATTGAGTTGAGCCCAACCCAATGGTCAAATTCCAGCCCAACAAGGATTATCACTTGTCAACATGGGAGAAAGCCATCAAAGAAGAAACTCAAATGGGAAATAGCTTGTGCATTTTGAGGCCCAAATTTATTGCGATATCCACTATACATTTTTTATGAAGTTCAATAGAACACATTAAAAAGAGTATCTTAATATATAGAAACTTTCACATATAGCAAGT
Chr4	61041498	61041788	61041643	75.49	291	0	AGCCAAAAACTCTATTTATCTATTTTAACATGTTTTAACTAATTGTTATGTTATTTTCATACTAAAAGTGTGATTAAATGGTAGGTAAATGTTGATTAGTGCCTAGTGGTCTAAAAAGTGGTACATATCCATTTGAACTGTTTATGGGCTTCTTGGGCCGAACTGTTAGGGGGGAATTGCAATGTTAATGGGCCTTATGGGCCAAGCTGTTATAGAGAATTGCAATGTTTATGGGCTTGTTTGGGCCAAACTTGCCCAGCCCAAATATTAATAGACCCTGAAGTAACCAAC
Chr4	61620568	61620947	61620757	5	380	0	CAAACTTCGCTATTAAATACAAATATAAATTTTTTATTTGCTATTTGTAAAAGTTGTATTTTTTTATTTCTCTCCAATATGGACCATATGGGGCAAGCCCAAATATGGCATAGTTATAGCCCAAGAGTTCTACTGCCAACGCTTTAGACCGGCTTGCCAAGGCCTTATCGTTGGTAATATAGCAATCTTGGGCTATTTTTCTATCGTTCACTACCAAAACTTGATGGGCTCCAAATTTTACTGTGAAAATTGGGCCATATTTGTCTGCCATAAAACCCAAATGTTTTGTGAGGCAGATTAGATCCACTGAAAAGATGGAGATGGCCAATTATAGGCCTTGATCCAACAACTTTAGGGGGTGTTTTACCTTTTTTGTTACT
Chr4	61633234	61633561	61633397	5	328	0	TTATACTAAATACACGTGATTCACACTAATATGTCTAAACATTTGTACACAATGATTAGAGAGTAATTCGAGTACAACTATTTTCTCCATTTCTCTCCAATATGGGCCTTTCCCAAAACGGCTATGTTATATGCCTAGAGCTCTATTGCCAACGACTTAAGCCGGCTTGCCAAGTCCTTAATGTTGGTTAGTAAACCAATCTTGGGCTACCTTCGTATCGTTCAACAAAATTTGATGGGCTCCAAATTTTACTGTGAAAATTGGCGCATATTTGTCTGCCATGAGCCCAAGTGTTTTGTGAGGCAGATTAGATCCAGTGAAAAGATGA
Chr4	61819081	61819463	61819272	74.53	383	0	AGATCGAATTTATGTGTCTTCATGAGCTTCTTTTGTTTAACTTTGAATCGTCTTTGGAAGTACCCTTCAAAAGTTGGCTCTGTTGATGTTCTTAAGAAGAATCCATATGCAAGAACAACGTGAAATGAAGTCACAAAGAAGCAAATGGGCTCCATCACATCCCAAGTCAATTCCCAAAATGTTAACCTCATAAAGCCCAATGTTTGGAGAATTAAAAAGCCCAGCCCAAAGTAAAGTTCACCTCTTACAAGTGATTGGGCTTTTTGATCAATCAAGGCCTTTTGTTCTTCCATTTGTTCAAACTCTCTTCTTCTTGGGTCATTTGGTGATGCAATGGATTCTGATATTATTTTGTTCATTGATTTTGCCACCTGAAATTGCAA
Chr4	62356274	62356663	62356468	5	390	0	CATCATACTTTTTATTGGACGTTCTTCTTGCTTCTATTATCCTGTCCAGCAAATTCATAATTCTTTTTCTGGCCTGCAATTAATGTTAATGGGCTTTAAATGGGCCTGTTTACAAACTCAATGGGCTTTAGATCGGCCTAATTAAATCAGAAATGGGCTTTGATAAATGGGCCAATATTACCTGTAGGCCTTTGTAGAATCTAGTCCATGGTAGTCTTAATGGAAATGACAACATTGCTTCATAAATCAACCCAATATCCTTATGCAACATTTCTAGTTCCTCTTTGTTTTCCAAACTCATTAACATTTTGCAAATTGCTTCGAGGGTTATCTACAAAGTACGAAAAAAAATAGCTCATGAAAATATGACTCGTTCAAGTGGATTCGTTG
Chr4	62419609	62419928	62419768	5	320	0	CTTCTTGATTTATATCGAGACTTTAGTTTACGCAACCCGAATGCCGATCCGGTTTATTTTATGAATTAAACTTTCTATAGGGTGATAACAATTGTGTTATTTTTGACAGGAGTGTGATACCTACTCTATGGCCAACTGAGGAAATCCAAATGATAGAATTTGACACACTTTAAAGCCCATTTGTAAATTGACTAGTGGGCTTGCTTTACAAACACATATGGGCCTTTGTTGACATTGATAGGGCCTCAAAAGCCCAAAATAACTTCGAAACAAATCCGACAAGAAGAGTGTCGAACTATTTCATTAGCTCATGTTTGATC
Chr4	63395718	63396037	63395877	5	320	1	AAACACTGTAACATAAATAGAGAAATAAAAATTGAGGAGAAATCCACACAGGACTGGATAAAAAGCCCAAAGGAGAATCAACATGAAATCTCAAGGGTTCTAACAGGCCAATATCAATTGTAGAGTCCAAAGACCAGTCTTATTGGAGACCACATAAACATCCTAGTACTAAAATTTAGTCTTGGCCCATTTTTAAAACCAGTATGGGTATATTCTAAATTTCTTACAATTGCAGCAGTGGGCTTTAATATTTTAATTTTTCTTATCTGTCCGAGTTCTATTGAACATAATAATTTGATATTTGCAACAAGAATTATGGT
Chr4	63434688	63435041	63434864	5	354	0	CAATACATTAAGCCATTAATATATGAGTTTTTCTATAATGAAGTCATGGGCTATAATACAGCCCAAATATCGCAATGGGCTAAACCTATTTGGGCCTGAAAGAAATATAGCCCAAATTTGTGTAAAGATCTTTGATATCATTTTAGTAGTTACACTAAGGTCCAATAAGCAATCATAATACATGATGGACAAATAAAGCCTCTATTCGAAGGTAATCGAAGCCCAAATGATCTAATGGATTAGCCCATGCTTGACGATGAACATAATTCTTGAGAGAAGTGAACAAATATCCACTTTTGGACTTAGGTTTAACTTTAAAGTATGGAAAAATACATGAATTAATATATTTTAAAA
Chr4	63778690	63779089	63778889	5	400	2	TTGTTATTTTAAACGATTTTCCGTAAAATTTAATTGTTAATTGCAGAGCAACAAAAGCCCAATGGAGTTTGCAAAAGGGCTGGTGAATGAAGGGAATGAATACAATGGGTTTAATTTAATTTTGGCAGATATTGAAAGTAAAAAAATGGTATATGTAACAAATAGGCCCAAAGGAGAGCCCATAACAATACAAGAAGTCCAACCAGGTATTCATGTGCTGTCCAATGCAAAACTGGACTCTCCTTGGCCCAAGGTAAGAATTCTAATGGGCTTTTTTCGATCGATATACATAAATTATACAAATGATATGCTTTTGGTTGTTCATTTCAGGCTCAAAGACTGAAGTTAAATTTTAAGAAAATGATGGATGTTTACGAAGTGAATGACGAGAAAATCTGCG
Chr5	2115167	2115470	2115318	5	304	0	AATGACTTCAGCGAGTTGCTCGGAGGGTGACTACCTCTTGTGTTTAACTTTAAAATTGTACGTTCGAATCACCAAATGAAGCAAAAAGATTGGAACTTTTAGGAGTGTTAGGGTGTAATGGGCCTTATTTGTGAAGGGTTTATTTGCACTGGCTATCCATTCTTTTTACAGCCCAATATTGAAAGATAAAGCAACAAAGAATAGCCCATACTAAATTGAAGAGGCCTTGTGAATCATTCTCTCTAATGATCAACAGCTCATACTACATATTGTGGTCCAAAATATATACCAATCTTATCAAAAT
Chr5	2476805	2477097	2476951	59.49	293	0	TATTTATAAAGAACTACAAAACCAATGGATCTAGCATTGAATACCATTTAAGTGTGCATAATGTAGAGAGACTTTGTACTAGTGGGGACTAAGGGTAGTTCTAGTAGATGGTGAAATGAAAGAAATAGCATAAGAATGTGGGTGGTGGGCCAAGTCCAATGGGCCAAAGAAGCCCACTTATTTTGACTTGCACATTCAAGAGAGTGACTTAAAACCACTTCACTTGGACCATACCTTTGTCACATTTTTTCCTTTATGTACTATACCCTATTCACTTGCATCTCATTGTCTTT
Chr5	2498370	2498928	2498649	125.52	559	4	ATAAAGAGGACTTACGAAACAATAACAACAACGTATCCAGTATAGTCCTAGAAGAACTTATGAGATACACGTTGAGAGAGGTTTTAACGTTTATAATACAAATAGAAAAGAATCTCAAATCGAGGGTTTTTTGGGTCCAAATACTTGGGGTAAAATTTTGTGAAAATGAATGAGATGTAGGTTGGCCCAAATTTATTTGGTAGGCCCATACAAACATGACGAGAGTATTATAACAAATGTAAGCCCAGGCCCATATCAAATTAAAGGCTTTCCTCTTCTATTAATGGGCCTCAAGACTTGGATTAGTTATAGGACTCAAATTTCATGTTCAAAATTGAGTAGCTAAGGACCTTCAACATATTGGGAAGCTTTGATTAATGATCTTTGTGAGAAGCAAAT…
Chr5	2505883	2506238	2506060	5	356	1	AGAAGTTAACCGATACAAGTATTTCTTTTCTCCACCCCACCCCAATCTCGGTCGGACCAATAGTGTTTCTATTTCTCCTCGAACATGACTCGAACCTTCAACCTAACCTATACAAATACAATTGGGCTTTACTACAAATTCTAAAGGCCCATCTTTAAATTTTTTTTTTTGCAGGCCAGTATCAGGAGCATCAATGAACCCAGCAAGAAGTATTGGGCCAGCAATTGTGATGCATCATTATAAAGGGCTTTGGGTTTACATAATTGGGCCTATATTAGGAACAATATGTGGTGCTTTCACATATAACCTAATTAGGTTTACAGAAAAACCACTTAGAGAATTAACTCTTACTAAAA
Chr5	3000518	3000986	3000752	75.27	469	2	ACCTCCGCACCTTCCTATCTTCTCGAACATATTACTAAAAAATATGAAAAATCACAAAATGTTAAATTTAACATTTAACTAGAGAGGAAAAGGAAATGGGCCTTACCAGCCAGTAATCCAAGCAGCAAATGGGCCAATCTTGTTTCCAGCCAATTTAGCACTCCAATAATAAAGCCCAGCAGAAGTTGGATAAGCAGAACATATTTCAGCCATAGAAAGGCCCACAATAAGTGTCATTAATCCAATTATGGGCCATCCACAAACAATAGTAACAGGCCCACCAAAAGTTAGGGCCTGGTTATACAATGTTGATATACCAGTAAGAACTGATACAATGCAAAATGTCAAAGAAAAGTTTGAAATGAGCCTGTTCATAAAGCCCAAAAAACAACAAGTTAG…
Chr5	4907997	4908831	4908414	235.12	835	4	AGCTCGATGGCCCAATATCTCCACTTGTGGGGCCCAACCCTTTATTACTAGTCCTCTCCCTAATACTCTCTCCTCAAACCCTAGCGGCACCGATCCGAAACCTTGTTCCTCTTGTTGGGCCGTCAATTGTTTCGCTACCAATATGAACCTAACTTCACTTTTCTCAAGCCCAATAGTTAAAGCCTCCATTTGGGCCTTTGTTAATAACTTTTGACTTCCAAAAGCTACATAAAGAACAGACTCATTAGGACACTCATTAAGCCAAGTGAAAATTTTCTCATTTGCATTATCATCACACTTCCCATTTCTACCCGGCCCACCAACTAAATTTATCGGTCCAATCGAATACACGCGTTCATGGCCCATTTGCTTCTTCAAAAAGCCCAAGTACTCACTATC…
Chr5	4911430	4911771	4911600	5	342	2	TAGAACATTAGATGAACAAGGTCAACTTGTCTCATTTTCCTTCCAAACATTATCACATAATTTTTACATAAATTTATATTTAAGTTTAAGAATACTTATCAAGAGTTCATCTAGGCCCAACTTGAAATAATTAGGCCCATTTGCATGAATTTTCAACTTTTTAGTTGGGCCAACTCTCTTACAATGGAATCTAAATCCCTTTTAGAGCTCCCTCCAATTTTGACAGCTTCAAGTGCTTCATTACTCATTTTTTTGGCCCTCTCCTTAAACAAATCACTACTCATTGCCTCACTAATTTTTCGACCCAACTCCATCGGGTCAGGCACTGAGTCTGAGCCCTCA
Chr5	4911834	4912728	4912281	236.06	895	3	CTCCATGGGCCATCCCAAAATTAGTTTACCAGCCACTATCGCTTCCAACACAGAATTCCATCCGCAGTGACTCAAAAACCCACCAACGGCTCGATGGCCCAATATCTCCACTTGTGGAGCCCAACCCTTTATTACTAGGCCTCTCCCTAAGACTCTCTCCTCAAACCCTTTTGACACTGATCCAAAATCTTGTTCCTCTTGTTGGGCTGTCAATTGTTTAGCTACTAAAATGAACCTCACTCCACTTTTTTCAAGCCCAATAGTTAAGGCCTCCATTTGGGCCTTTGTTAGTAACTTTTGGCTTCCACATAAAGAACAGACTCATTAGGACACTCATCAAGCCAAGTAAAAACTCTCTCATTTACATCAACATTAGACTTTCCAATTCCAAATTTATTG…
Chr5	7513778	7514006	7513892	51.42	229	0	AACCCTCCATTTTGGGCTTCCAAGTTAATCCAACAATTATTATCTCCAAAGTCCAATTCATGGTTGAGCAGGTGCTCTCCATTTTGGGCCTCCAAATGTAGTCTTTCAACCTGTCAAAATTGTGTAATTATGGGGAAAAAAATTCTATTTCAATTTGGGCTAATGAAATAATCACTGATTTTGATAACAGATAATATATAGGGAAAATTTCATATATGGCAAATTTAAT
Chr5	62276325	62276583	62276454	58.25	259	1	AGTTATATATTTTATGTAATTTTTCTTCTTCCATTAATCATTTGGTGGGATGAATGCATTATTTGTGTGGTACTATAAGAAGTCCAATGATTGGGCTTGTTGGGCCATATGAGATAATAATTGGGCCATAGAATCGGGTGGTTTAAGATCTGAAATAGTTGGATCCATGTGACAAATGGATTGTCAGTACGGAGTCCAATTTTGTGAGGACGACCCGTTTTTATGGCCCACCAATATTTTTTGAAGTTATGATTGTATA
Chr5	62780620	62781098	62780859	83.95	479	0	TGAAAAGAGTTTAATTGAAGCATTCCAACCGTTAGGCATTTCTGATTGGAATTCCATCTTTTGGATCGCGCACCCTGGTGGGCCGGCGATTCTAGATCAAGTTGAACTAAAACTGAGCCTAAAGCCCGAAAAACTTCGGGCTACTAGGCAAGTTTTAAGTGACTATGGAAATATGTCTAGTGCTTGTGTTCTATTTATTTTAGATGAAATGAGAAAGGCCTCATCCAAAGAAGGGCTTAGTACCACAGGTGAAGGCCTTGATTGGGGTGTACTTTTTGGATTTGGGCCTGGGCTTACTGTTGAGACTGTTGTGCTCCATAGTGTGTCTACTTAGTATATAATATTACTAAAGGGGGTTATAAGTTAAATAGATTATCTATGTAATCTTATATTATATTT…
Chr5	63515836	63516392	63516114	135.5	557	9	CATAAAACTTAAACTCGATTTTATTAACAAGTTTTTTGATTTTGATGTATACAGCCTCTTCCACAACCGCAACCGCAACCGCAACCACAACCAAGAGGCCCAATTCCTGTGGCAAAGCCAGGCCCAAAAGTCCCAGTCCAACCAGCCCCAAGACTACCATCCCATCCAGGCCCAAAACATTCAGCCCGTCCAGGCCCAAAACTGCCAGCCCAACCAGCCCCAAGACTGCCAGCTCAACCAGGCCCAGTATTGCCAGGCCCAAAACCTGTAGGCCCAATGGGGAAGAAATTTTGCATGCCCAAACCACAGGCTACAGATGCACAATTGCAGGCCAGTTTAGATTGGGCCTGCACTAATCAAGGTGTGGATTGTGGCCCAGTTCAAGCTGGAGGCCCATGT…
Chr5	64678282	64678791	64678536	5	510	0	CCATTGCTAGTTTTTGAGGAAAAAGTAAACTCTCTTCAGTCTTCTCTTTTAACTGATTCATACTCTCTACTCTGAAAATTCAGCACTGATTTTGGGCTTTCTGATATTTGGGCCAACAAGCTTTGGGCTTTGGATTTGGGCTTTATGGTCTTTGGGCCAACAAGCTTTTGTACTCAATAGACTGGGCCAACAAACTTTTGGACTGGGCTTTATGATATTTTGGGCCATCAAGCTCTTGAACTTTTGGTTCATGGGCTTGGGCCAACATACTTTTGGCCTTTGGGCTTTATGTTTCTTGGATCACACATACTTTTGGACTTTGGGCTTCTATTTATGGTCTTTGGGCCAACAAACTATGGAAGTTTGGGCTCTATGGTACTTGGGCCAAACATATTTTGG…
Chr6	398097	398428	398262	5	332	2	AGAATTTGGAAAGGAAAGATTTCACTTGTTAGCTACTGGTTGTGTTCTACGAATCCTGTATACATAAGAATACGCAGAATATATAGGAGATATACATTAATATACAGAAACTGTATACAGTCACGAAAATGAGGCCAAAGCCCCAAAGATTTCCAGCAACAGATTTTGAATGAAATGGGCCGAAGTCCATTTATTTTGGCTGCCTTTTGTGTTAGGTTTAGGACAGGGATAGAATAGGCCGAAGGCTCAAAATCAGAATTAGGCCCAACTACTTGCTCAGATGGCCAAAAACAAGACTTGGGCCCAAATCTCTTTCTTTATTGTATTTTTAA
Chr6	1822384	1822767	1822575	5	384	1	CCTCAAATATTGGCAACCTTCTTGATTTGGGCTGGGCCCATTCATTTATCAAATGGTCAAGCCCATTTACAAAATCATCATCCAAATCGAGGCCCGGTATGTTTTGTAAGAAGGGTGGGGGTTGCTTCAAGTCCAATTCCAACAATAATTCTTCGACTCGATTCTTTGTTTTTGTATCATCAGAACCTAAATAGTTACCTCTCCAAACATCTTCGAGGATATAACGGGCCTCGTCATATCGGGCTTGCTTGATCAAACATTGGGCCAAGTTGCAGGCCTTATTACTGTCTGCATAAATCATTTGGGCTTTCTTGTACACCACTTCTGCAGCCATAAAACTTCCTTTTTGCATATAAGCCCAACCCAAATTACCCTACAAAAGCA
Chr6	4670102	4670419	4670260	5	318	0	ATAAAGAATATGGTTCGTCTTTTGTGGAATTCAATTAAGTTAAACCAAATCAAATAAAAGATTAGTGTTAGCACAGGTAATAATAAGCAAATAGTAACAAAGAAAGCCAATGAATATTCTCAAACTTGGGCCCTTTGCCCAAATTCGAAATTATTAGGATTGACCAAACCTGAACCTGTCCTAATTCTAGGTTTCAGATCTTTTAAGATTGTTGCTTCTTGCGTTTTGGGCCTGCCCATTTGCAACAAATACAGAAATTCATGGGTTTCGCACATTTACATAGTGTAAAGATTGTTCGTATACGACAGTATATCATAT
Chr6	5836653	5837041	5836847	50.8	389	0	TAAATATTGCACATTTATGTGATTTACCCAATCTAAATAATGGCAATAACAAGAGAATGCCCAATTTGGGCCAAATCTATTGGACTCTTGGTCCACTCCTGCCGTAAATTCATAACTCTTGGTCCACACCTGCCATAAATTCAGAAGTGTGCTAACTTGAAGTTCAACTGGATTCCAGCCCATTTGTTTCATATTCAACCTGCTACCTGATCACAAAAGAATTGGGCTTCAGACCCATTTTCGCCACCAAGACCTGTATATACAAAAAAGTGTACATTGATGCATATAGGTCATAATTTTACCCATTTTCATGTATATATGACTATATACCAAGTGTATACAGATTTTTTCAAGTTCTTAGACCTGTATTTCAATTATTATCCTTGTAT
Chr6	8162755	8163101	8162928	78.83	347	0	AGAAGGAATGGGCCTGGGGTCAATTGGGGTTGGGAATTAAGGTGGGCTGGGAATAAATTTAGGGGCTGAAGATAAGGAGTGGGCATGGGGTCAATTGGGCCGCTGGGAATTAATGGGATGGAGTGGGAAGTAATTTGGTGTTGGGTTGAGAGAGTTGAGGTGGGCCGCTGAAAACGTATGGGCCTGGGAGTTGAGGAGTAAGGTGGGCTGAAATTGGGAGTGGATGAATTAATTAAAAATGGGGAAAGGAATTGGGTTAGTTTAACAAACAACCAATTAAAATGACGAATTTGTCCAAAACCTAAATAAAATGAATTTGTATTAATTAGTCAAAGAGCTTCTTTATT
Chr6	21290387	21290812	21290599	5	426	2	TTTGTAATTTGTTTCGATTTTGTACGCCGCTAGCGTAAAGGAATTTCAGGTAGTAATTAACATTTTGAAGAGTGATCTAACCTGATTGGCTATCCTTGCAAAATTATTTGCCATTGTGCGTAACCAATCCAACTCCAAAGGCCCACTCGAAGCTTCAATGTAACTTTCAAACTCAGTAATACCAACAACTTGAATGAGGGAAACTTCAACAGGTTTAGGAGAAGGAATAATGACAGCATTCATTGGGTTATCAGACATACCCATACCAACCATGGGTTGATCCAATAACACAGAGATACCATGGGCCTGTAGTTGTTCTGCTGGCCCAATACCACTCAACATTAACATTTGTGGGCTTCCTAATGCTCCAGCTGACAAGAGCACCTCATTCATGGATCC…
Chr6	35851354	35851810	35851582	58.65	457	0	AAGGTGGCCTTTCATCATCAAAACAAGAAGTGGAAGTGTGAAAAGAAAGAAAAAAGAGGTGAAGTTTCACATCTTGTCAAGAATTCCTACCATTACTTTTGTCCAAACAAAAAAGATATTCTTGTAGATAAGAATATGTTATTTAATAGTAGTAGGCAATAACCATTAACAATTGGAATTTTGTCATAAACCACCAAACTCCAAAAATTTTGGGCTTGGATTTACTAGCCATATTTGAATTTTGGCCAGTTTGAAATTGGTGCCAAGTGATCACAGAAGCCTGGTTGAAAAGGAAGGGCTACGGCATATTATGGGCCTGAGTATTAAAATGGTCCATAGGACACACAATTGGAAGAATGAACAAAATATGTTGGTGTTGGGCAGAAAATAACTTTACTA…
Chr6	38174476	38174830	38174653	67.59	355	3	CATTTACACACTCCCTTTAATTTCCAGGCCCATTTTTTTTGTTCTTCTTCTCCCAGCCCACTAGATTAATTCCTAATCCAGCCCACACCAATTACTCCCCTCCATCCCAACACACTTCAACGGCCCACCAAACTAAAATGGCAACCCAAAACAATTCTCAGCCCAACACTCCCTTAAAGTGGGTTAAAACCTCATTTCTTATAATAGAAATACAATTGTAAATCTAAAAGGATTGGCCCATAGATACTACAATTGATGAAAAAAAGAACTCTAAAAATTCTCCCTCTATATAAACTCCTTCCGTTTTCGGAATAGAGGTGGGAAAATTTTTAGTTGAAATTTCGTTGTAAGGGTC
Chr6	40841933	40842386	40842159	5	454	2	CATAGCTTTTTTGTTTATGTTATTTAAAAGCTTACACAAGTCAAAATTAAACAAGTCGCAAATACATTTGAAGGGGGCTAAGGCCTCTTAAGAAAGCAAACAAAAAGACCCAAACATACAAACTTCACAAACAAAACAAGTCCTCCTATTTTAGTAATCTTCTGGAGCCAAAGGCTGATGATGAGTATGAACTGGAGCTTCATCATGAGCCTGTATGAGTCCAAATTCATAGATAATTCCAGCTATGGCTGCACCAATGAATGGGCCTACCCAATAGATCCAATGATTCCTCCACCTCCAGCCCACTAAAGCAGGCCCAAAAGCCCTTGCTGGGTTCATGGATGCTCCTTCAAAAGGCCCACCAACAAGGACATTAGCTCCAACAATGAAAGCAATAGC…
Chr6	41067933	41068318	41068125	5	386	0	CATCCCTTTCTTTTTTTTCTTCTCTTTTTCTTTCTCCCTCTTTTCTTCTTTCTCTCCACCAACCCCTAACAATAAAGAAGATGAGGATTATTTATAAGCCAAATTATGGCAAAAAGAGGGGGAAATTTGTTAGAATTTGAATTTTGAATTTTGAATTTTGAAAGGTTGGAGGGAAAGGGAAAAAGGGAATTGGGTTGGAAATTAATTAAAACGAAATGGGCCATGTAATTGGGCCCGGGTGTCTGAAAATAAAGTGGGCCTGGAAGGGAATGAGGTGGGTTGGAAATTTATTAGGCTTGGGGTTTGGGAGAAGTGTTGGGTTGCTGAAGTGGGCTGGGAGAAGAAGAAATACAAATGGGCCTGGAAATTAAAGGGAGTGTGTAAAT
Chr6	41195995	41196596	41196295	5	602	0	AAAGTGAATGGATATGGAAATGATTAAAGGGAAGAAGAATTCAAACGCGTCGATACTCAAGAAGTTGGAGGGATATTTATTGATGAAAAAAGGAAGTCGAACGATGATGTTGTCCAAGAGCAAATCATGGCATGGTAGTAGCAAAACAAAGAGTCCAGTAGTACTAGCACCGCAAGGTTGTTTTTGTGTATATGTTGGGCCAGAGAAAGAGAAGTTTACAATCAAGGCCAAATATGCAAACCATCCATTGTTCAAGATGTTGCTTGAAGATGCTGAAATGGAATATGGTTATTGTAGCCAAGGACCTATTTTGCTACCTTGTGATGTTAATCTTTTTCACAAAGTATTGGGCCAGATGGATAGTGAGAGAGAGATTAATGGACCTGGGTGTGGGCTTGC…
Chr6	42731499	42731898	42731698	5	400	0	CAATATTATATACTGTATTTAATTTGAAAATCCTTTCATTCTTGGTGTCATAGATATTCAAGTTTGAGATGAAAAAAAATAACAGAAAAGGGCTAGCCCACGGCCTTTTTAGGATTGGATTGAGTTGATTCAGGTCCTTCCAAATAAAGAGCCCGCCCACCCTAGCCTTCAAATTTTTTGACTCGCAAAGCTTAGGCCAGGTGGAGTTGGGCTGACCTTTTTTGACAACTCTACGTTTCAGTCTAGGATTTCAGGTTTGGTGTTTGTTGTTTTTTTTTCTTTTTTGGGCTTTGGGTGCAACTGCTTTCCTGAGTCTCTTTTTGGGTCTTTAGTTTTTATTTTGGGCCTTTAGTGCAACTGCAGACTGTTTACCAAAGTCTCTTTTTGGGTCTTGTTTTTT
Chr6	45705299	45705642	45705470	5	344	2	TTTCATGTATCTATGACCCATAAATAAATAATTATATACTTTTAGTCAGACTTGTCCAAAATGATTGGTGAAGAAAGCATGAAATTCATGAATTACAAATAATTATGGGTTATGAGAATCACATTCACGTGAACTCCCAATTAATTAGGCCCAAATGCACTGGTTGTACATTGTCGATTAGTAAAATGGGAATGTTATGTTGTGCCATTTAATGTTGTAGCTAGAGACTAGTGGTCCAGACATAAATCGCCAAATATTTAGGCCCAACACCGTTTGGATTTGAGCTTTTTTTTTTTCATCATAATTTTTGAAGGAAAAAATTATTCGTGTATTATTTTTGATAC
Chr7	802308	802716	802512	102.7	409	1	ATTAAGCGCGGATCAAAAGTTCAAAATCATCGTTTACGAAGGTCATTCATGTAATTTGCTCATTGAAACATCTACATGTATGTCTAAAGGCCCATATGAAATTTGGGCTTTAATTGGGCTATATGCATGGTCTTGGACAACTATGTAATTGAGCCCAATAGGCCTGTTTTTTCTTTGGGGCAATTATGAGATTGAGCCCAATAGGCCTGTTTTTTCTTTGGGCCAATTATGAGATTGAGCCCAATAGGTATGTTTTTTCTTTGGGCCAATTATGAGATTGAGCCCAATAGGTACGTTCTTTCTTTGGGCCAACAATGTGATTGAGCCCAATAGATAAGCTCTATATGGATTTCAAAACTAAAAAAAAAAAAACTGAAATACACGTCTTATGTTTTCCTT…
Chr7	1194442	1195252	1194847	286.97	811	7	GGAACCTTGAAATTCAATGAAGCCCAAAGCTCTAGCTAGTTTTAAGAACAAGAAACATGAGTATATAGCTAAAAGCCCAACTCCAAAGAACTTATCAAGCCTCATATCTCTCTTGGGCAAGATTACCAAGGCCCAAAGTAAGCCCAATAGTAAAAACCCAATGGTCTCATAAATAGTTGAATCTATTGGCACAATATAACTTGAAGGAAATGCTTTCCAAGTTGTGAAAATGAGTGATGAGCCCAAGCCCACTAAGGTGTTGAATATAGGCCCAGCATAGCATCCACATAAAGCCACTTGGGCTCCTATAGGCCCACCTGTTTTTGCAAGTGTTACATTAGCTACCAAGTCTCCTAATGAGTTACCCCAAGCAAGGACAGTTAGGCCCAAAATTGATGG…
Chr7	1202246	1202655	1202450	5	410	3	CCTCCCTTTTAAATGAGCCATATATATGCGATATAAATTAAGATTAGTCAGGCAATGAATTTCAAACATCGAAAAGACAAATAATAAAAAAAGAAAAAAATAGAACTTGGACAACATGGCCTTGTAACATTATAAACTCAAATAGTATATGTTAAATTTGTTAAAACAAAATGGGCCAATTTGAAACGCAAAGGCCCAATCTTGTTAAAACAAAATGGGCCAATTTGAAACTCAAAGGCCCAATCTAACATTTATTTTCATAGGCCTTATTCAAATTTATTTGTTTATTTGTTGGCCCACTAAAATTTGAACTTTTTTAGGTCTTACTCTTATTTCACTACCTATAAATAACCTCCATTGTGTTATTTGTTTATTCACAAATTTAAATTACAATCTTTC…
Chr7	2213091	2213492	2213291	5	402	1	TCTTGGGTGGTTTGGGTGTCCAAGGTAACGGGCGGGCCTTCTCATTTGGTTCAGACGGCCAAGGTTCCGGGCGGGCCTTCTCGTTTGGTTCGGGCACCCCAGGTTCTGGGCCGGGCTTCTCATCTGGGCTGAATAATGGTGGGCCATTTTTTTGGAGTTTTAATGGGCCTGAGGCTGATAAGTGTTTAGCAACTTTTAAAAATACTCCAAATTGTGTCCAAGAAATATTTGGGTCATTGTTCAAAATACCATTTAACTTTATTGGGGCTCCATTTCACTCTATTGGGCCTCAATGTTGCAAAGTTGTTAGAGATATTGAAGATAATTGTTGGCCCAAGATTTTTCCAATAAGCCCGCTCTTTCCTCTCACTCTAAAAAATCTTTGTAACTCACAGGGTC…
Chr7	4356650	4356997	4356823	5	348	1	CTTGGGCTTGATTGCCCAAATTCATTCACTTGGGCTTTAGTCCACCTGTCCTAAACTAATTTCAAAATGTGGACTTGGGCCCTTTTTTAACAATTTAGGATCCTGCAGAAAAACATTTGTGGCCTTTGGGCCTGTATTAAAAAAACTGTTGAAGGGCCTTGGCCCAATTTCCTGGAAAAAGAAATAATAGGGTATACAAATTGATGTATACAGTGCATATCCAGTCCATTTTGGACCTGCACTTGTTCGAATATGCATTCTCGCTATTCACCCTATATTTTCCATATTGTTCTGCGTATTTGTACCTTTACCATTTTTTAACCTGTTTAACAATTGTATATCGCTGCC
Chr7	5669904	5670363	5670133	5	460	3	ATGCAATTAATGATAAATAAGCAATTGTAAAACATATGTAAATAAAAATGGGCCCAAATTTGTTTTTCTGTCCGCCTGGGCCAGAACATGGGCCTAATTTCGATTTCTGGTCCAAAGGCCCAAAGCTTGATATATGTCATAGTCTAACATAAAAGAAATATTTTCTCTTTAGAACTTAGCCCAATTCTTCCACCTGTTCTAAACCAACAAGATGATAATTAAGAAACGGTAGGTCCAGCAACAAAATACAAAAACTGAATGTGGGGCCTTTAGGCCCATTTTCATGTACGCTAAATGTATACTAGCGTATACAATCCCCTATATCAACTCCAAACACCTGTATATCAAATTCGTGGACTTTATTACTAATTTTGATGATCCAGTTGACTCGAAAAGGAA…
Chr7	50177344	50177676	50177510	60.01	333	1	GGTGACAAGGAAATGGGCTGGGAAAGAGAATTGGGGTTGGGCTGGGAATTAAATTAATTTGGGCTGGGAAATGAATTAATTTTCAGAATTTGGTTAAAGGGAAAAGAGAAGGAAGCAAAACTGGGCCTGGGGCGGCTGAAATGGGGGTGGGTTTTGGGTTGAAGTGGGCTGGGAAAAGAAAAAGAAAAAAATGGGCCTGGGAAAGATGAAGAATTAGTAATGCGCTGGAAATTGTTTGCTGTAGCAAAATTGATGGGCTTCTTTTATTATAAGGTAAGAAATTGGATATGGGCTGGTGCAGATTAGAGAAAAGGCCCAAAGCTAAAACCTTTG
Chr7	50893664	50893933	50893798	5	270	4	ACTTAATTTGGGTTATTTATTAAATTAACCCTCTCATTTTCCAATTCTACTTCTGGCCCAATTCGCTGACTTCAGTTGAAATCCCCCCTTTCCAGGCCCATTTTCCTTTTTCTATCTTCTAGTACCCAGACCATTTCATTTTTTTACTTTCCCAGCCCACCCCCAATTCGTCTCCAAATCATTCCCAGCCCATTTCACCAAACCCCCAAACAGGCGGCCCATCACAATTGACCCCTCATCCGCAGATCGAGGCCCAATTCTCCCTACTCT
Chr7	52591769	52592107	52591938	58.89	339	1	TTAAACTCATTTTAAAGGACCAGATTTGGGCCTTTTCTTCAAAAGCGAGCCCACCCCTCTTAAATTTCCAATTTAATTCATTTTGGGCTGTTTTCAAAATCTCCTTTAATTCCCAATTCCAGTCCACTTCTTTCTGGCCCATTTCCTTTTTCCTCCTCTCCCATTCCCATCTTAAATTCCCAGCCCAATGCATTTCAACCCAGCCCAACCCCCTTTCCCTTCGATTGACCCGACCCGACCCGTCTGCCCTCCTTCTTCCCCTTCACCCCGCGACCCCCCAGCAGAAATAAACAGAACCTCCCAGCACTCCTACGCACAGGAAAAATTCCCAGAACCTCC
Chr7	56872524	56873047	56872785	5	524	3	AACACTTTTTTGTGTAATACTATTTTATTTTATATTTTAGAAAGATGCAATTAATGGTGCACTTAAAAAATTAAACTTAGCAAAAATACCCACAAGAGGTGCTGTATTATATGTACAAGCCTCTGTTTGCACATAATTTGCTCTGTCATCATTAAATTCATCTTGATTGTCAGGCCCACCAACAATTGCCCCAATTAAAACATTTGGGTTTGGCCCATTTTTGTTGTACCAATAATCATACCCTTGAGTACATCCAATAAAGCCTTTATTCTCTCTATAAGACACAATTGAGGCCCCTCTATGGTGTACTCTTTTTGGATAATTTGGCCCAAAACCCACTAGATAACTCATGTTTTTTGGGTTTGAGCCCAATATGTAATCCACTTGAGATTTAGCAAA…
Chr7	58325224	58325741	58325482	5	518	6	CTACAACTAGTAAATATGCAAACTATAGCTATACATAGCATAATTGAGTAGTAGGTATTTGCGAAAATATGTAAATAGAAAATATATTGTAGGTTTGTCTAGTGTCATGTTTGACCAATCTTGGGCTGGGCTGGGCATAGGTTATTGGTTTATTTGGTCTTGGGCTGGGTTAACTAACTTTTGGTCTACAGTGATGTTATTGGGCCCAGTTGTTTTAGGGCCCAATAGCTGTTGAGGCCCATTCGTTGTTGGGCCCAATAGTTGAGGCCCAATATCTGAAGGTTGACAGACAGATATGGGCTTTTTTTCTGGAAAAACACACTGCTGAGGGTGCCCCGTTGAAGGCCCAGTTTTCTCTATCAATCTAATGCCATGAGCTTCATCTTGAGATTGGGCCTG…
Chr7	58680457	58680922	58680689	5	466	0	CGTTTAGAACCATATAAGAAAGTCAAAACAACAAGCTATATGGAGCATCCCGAGCATGCCAAGATTCTCCTATTCTATTTTCTGTGTTATACCTTTAGATTAGACATCTAGAACGTAAACAATATATGACGAGAGTGCAATATCAAGAAAACAAAAACTTGAGATGAGAGCCCAAAAGTTCCTGATTGGGTTGGAGACCAGTTTTATTGGGCCTAAATAATACCAACCTCATTGTCCAAACAGGCCTTGGATCCAGTATCCAACATATTCAAATTTGGGCCTGACTGGAGAAGTGCAAATCTGTCTTTTGACATCCCTATTTAACTTGTGGCCCTTTTTTTTGGTTATTCTAACAACTTTAGAATAAGGTGTTTTGAAATTAGTATTGATCAAATTTAA…
Chr7	60267244	60267546	60267395	79.98	303	1	AAGAAGGAAGGGGAGGGGAACGGATTTGGGTCGGAGCGGGTCATAAGGTTAATGGGTTGGGTATTTAAGTGTTTTGGGCCGGTTCAGTGATTGGGAGAGGATGGGCTGCTGATGGTGTTAAAGAGTTTAAGGGAGTTGGACCTGGGGATTAATTTCAGTGTTGGGTCGAGGGGGATGGGTTTGGGCTGGAATTAAAAGTTGGGTTGAAGATTTAAAGTGGAAGAGGGTTTTTGGGCTGGGAGTGAGTAAACGAAAGTGGGCCTGGGATTGGAATAAGGTGAGGGGCCCAAATTTGGCTCTTCC
Chr7	62244154	62244634	62244394	56.58	481	2	ATGAATATCCTAGTAAAACTCTTCACGTTTCCAATTTTCTTGATGAATTTTTGGATAATGGTATTGACATTACCATTAAATACACTCACTTATGCCAAAAACAATTTTAAAAAACAACTAATGAATCTTGGTACAAAATCTTGGTTAAAAATGATGTCTTTTGTATTCAACCAAATTAAGGCCCAAAAATCTTTGTTAAAGTTGTCAGTAAGGTTTTGTTGGGCTTTGTTTTGGGCTGCTTATGTTTGTTTTCTTCTAGTTGGGCTTTTCATTATGGGCTTTGTAGTAAGTGGGCTTACTATGAGACGTTTGTTGGAAGAACCAATTGAGACTACAAAGGCCTTAAATTTTGATTATACAAAAACAAGCCCAGTTGCTTTTGCACCTCTTGCATCTAAT…
Chr7	62571907	62572399	62572153	134.54	493	4	AAGTAACCTCTCTGCTTTTAAGATGAAATATAAAATTTATATATATTGTATTATCTTCGAACCTCACTTTTGGACCAGAGAGAAGGGGATATCACCGGCCCATGATAGCTGATACAGGGCTAGAAGCCCAACAGAGCCCAAATCAACAATTATCACCAAAGCCCATGATAGATGATACAGGCCTAAAGCCCGAAAGGGCCCAAAGCAACAGTTGTCACAAAAGCCCATGATATCATACAGGCCCAATCAACAATTTGCCCAAAGCCCATGATAGAAAATACAGGCCTAGAAGCCCAACAAGGCCCAAATTTAACATTTGTCACCTAAGCCCATGATAGATAATACAGGCCTAGAGCAATGGATAGAAGGAATTATGCCCTTTAACTTGGCTTGACGAGC…
Chr7	63262470	63263208	63262839	115.29	739	3	TGAATTCAACTTATTCGTTGAATGAATGCTAGTGGTTCAAGTGTATGTTAAATAATTTTTCATTTGCCAAATATTTGCATTATGAATGAATGATTGAGTGGTACAAAGCTACAAAGTCGATATGTGAAAAAAATTTAAGATCCAGGAACAAACTTAGTTGCGTAAACCCATGCATTGTTAGCAACAGGGTTGTCAAGGTGATCCAATAGATTTTCAAGTGGGCCTTTGCCGGTGACAATAGCTTGAACGAAGAATCCAAACATGGAGAACATAGCTAATCTTCCGTTCTTGATTTCCTTGACCTTGAGTTCCGCGAAAGTTGTTGGGTCATCTGCTAGGCCCAATGGGTCAAAGTACTGTCCACCTGGGTAGAGATTGTTGCCTTCACCAACTCCAGGA…
Chr7	63805546	63805823	63805684	5	278	0	GTTTTGGGGTTCCTTGGGCTGAAGTTTTGGGCCAAATGGGTCAAGAAATTTGGACCAAAATTGAAATTGATTTGGGCCTCTGGGTCATAACTTGGTCAACATTTGTGGCTACTTTTGTACCTAATTTGGGCCAGATTTAGTGTCACTTTATTGGGCCAACTTTGATCTTCATTTGGGCCACCATTAAGTCCAGTAATCCATGTAGGTATTGGCCATAATACGACCCTAAAATGATACAACAAAACATATTTAAACACTTTTATTAAATATTTAAGATC
Chr7	64890300	64890693	64890496	5	394	0	CTCTCTCCTCCCTATAAATGTAGCTACGAATTATAATTATCAAATTACAATTATGAAGAGTAATTAGACTATTTTTTAATGGCTATATGTGAAAGTTCTCCTTTTGTAAATGATTTGACTTTATTTATTTTTAGATTACATGTGATTGGTAAAAATCCAAACATGTTGGGTCAATATTTGGGCTTTAGCCCGAAGGGTCTTAACCTCATTTCACACTATGCGCTCAAGACTCTAATTGGACTTGCTTCATTTATGTAAGATGGGCCTGGAGTAATATAAGCCCAAATATTATGGGCTGCTTTCTAAATCATCGAAATTTTGCACAAATAATATAATACTATATTATTGTTATTATTTAAATTTTATCGTTCTTGAATAAACTTATATAAAAATG
Chr8	90383	90857	90620	74.44	475	6	AATCGGGGACGTACGTCTAGTCGCAAGCATAAAATATCACTTGTAATATATTATGATGCGAAAATATAAACTAATATCTTCCAAAGAAATTAATGATCCTGCAAGATAAAAATTAAAGAGCAACACAAAATAGGGCAAAAGTGCAAAATGACTCATGTCAATTTTGTATGAGGTAACTGGAGAGGCCCAAGCCAGAATAAACTGGGCTTAATTGGTGGTACTAGGGCCCAAAATAAATCCAGAATAAACCTTATTTTGAAAGGCTCAAATTGGAATACTTTGGGCCCAAAATAAATTTCGTAAAGCCCAAATTGGAATATTTTGGGCTCAAAATAAATTTGGTAAGGCCCAAATTGGAATACTTGGGCCCAAAACCAGAATAAGTTGGCCCATTTCTTC…
Chr8	2818405	2818758	2818581	5	354	3	TTGGATGATTAATAAGGAAATAATGGGCTTAATTGGGCCGATATCTATGCAAGTGAGTTTAAAGCTCTGGCCCATGGGAATCCAATGGACATGGATGGGCTTTGTGGCCCAAATTATATGGGCACCGGGTGCTTTTTCAAAACATCGGGCTTTTTACGGTGGGCCGTCATCGTTCGTGCAACAAGAAATGGTTCAAGATCATGTTGTGAACAAGCCCATTAAGGCCCAAACTATTTTAGAGCAAGCTCACCAAATGGCAAGTTTCAACTATGAGAACCAAACTAATTAGGGTTTCAAGGTATGTTGTACAAGTCATAGTTCTTTATCTTTTTCATCATAAGTCGGGTTCAGAAT
Chr8	2847175	2847523	2847349	68.26	349	0	CGGTATTGATGAAGGTTATAGTGAAGCCTTTTTGTGCAAGTTTGATTGCTAGTTGTATTGTGGGAACAACATGGCCTTGTAGTGGATAACATACTGATATTGCATGAAGTATTGGGCTTGAACCCACCATTTGTTGGACTATATGCAGTTGGCTAATTAAAGTTTGAAGAGGCAATGAGAGAGGAACTAAGTTTTGTAATGGATGAGGATGAACATAAGCAAGAATAAGCCTTACTTTTGAAATGGTACTACTATATGTAGCCATGAGTATGGAGGGTATCATGATATGCTTGGCGTAGCTAGTAATTTTATCAAAATAATAATATACTCTGTCTAATTTCATAAGTAG
Chr8	55928334	55928758	55928546	79.23	425	1	TGAGTCAATTATCAATCCAGCCCATTCCAAATTCAAGAGAAACCCATCCAGATTCCAACATCAGCAATACCCGACCCCACCAGTAATAAAATGATTTATATACATTGGTATACACTGCTGTATACACAGTGATACTTGAGAGAAAATAGGCCTAAAAGGCTCAGGTGCAATAGCAGTTCCAAAAAGGACTAGACAAATTTCAGAATGAAAATGGACTGAAAAAGAAGGGCCCAGATGATGCAGTCTTAATAGAATTAAGACAGGTGGAATGTGAGCCTATTGGCCTAATAGCATGAACATTGTCAAAAGCCCAAATTCTACCCTCTCCTCTACTTTGCATTTCTTATTATATTGGATTAATTATAAAAATCTCACTTTTTAATTTATTTATTACCATTA…
Chr8	56368864	56369259	56369061	5	396	1	CGTCTGGGTTCTGCTTTTTTCTGGCAATCGCGGCTGGAAAAGGGAAGAAGGAGGTGGAGTTGGGTCGGGTCAAATTCGTGGGCCGGATAGGGAAAAAAATGGGCTGGATTTATTATTAGTTGGATGGTTGTTTAAGAGAATTGAGGTGGGCTGCTGAAAAAAGTTTGGGCCTGGGAGTTTGGGTTGAGAATTAAAAAGAAAAGGGTTGAAGTGGGCTGCTGAAAGGGAATAAAATAAAGGCCCAATTCTGGTCTTAAAGGGAAAGGTGTTGGGCCTACGAATTGGGCTTAGGGAATTTGTGGGCTGCTGGGAAGGGAATGGGAAGGAGATTTGGGTTAATTTAATAAGTAGCCAAATAGAGTTAACATGATAAATCTGGCTAAACCTTAAATATTG
Chr8	59454476	59454771	59454623	5	296	3	TTTTATTTTATTTTTTATTTTTAAAAAATGCCTCTTAAGCATAATCTTGATAGTTCAGAGAGGCCCATAAATAAGCCCAATTAATCCACCACCAATTAGAGGCCCAACCCAACAGATCCAGTTCTGTGAGAACTCTCCAATAACCACAGCAGGCCCAGATGATCTAAGCTGGATTCATTGACCCATTACTAAATGGGCCAGCAGCCAAAATATATTTGAAAAAAAAATAATTTAAGCACACAACTTATTTTATCATATTCTCTAAGATTTTCTTTCATTTGTAAAAAATAATAACA
Chr8	60387664	60388043	60387853	5	380	3	ATTAGGCTCAAAGTGTAGGTGGCTTTTTAAGTATGTCATCAATCCCAGGGCTCAACCATGAACAGACGATGTGAACTATAAGCTGGAGTCCGGTAGGGGCAAAGGAAATTTTCGGTGGAGCTGTGGAATGCATAGAGATCGAAAAAAATACCAACGAAAAAGCACTATGCTGGCCCAACATGGGTGGCCCACTTCTCGGATAGCCCATTTACCTTTACTCAGTACTATTCTGGGCCTAAATAACAAGCTAGGCCCATCGTACTCGTATCTATTTTTTTTCTGGGCCTGAATCACAATCTAGGCCTTCTCTACTCCATCCTTTTACAAGGCTATTATTTAAATTTTTGTTCATATATCTTAAAAATGGAAAACTACCTTAT
Chr8	61689109	61689518	61689313	5	410	4	ACCATTTCTATTGGGAGTTCAAAAGGCTAGTGGGCTCATACTACCAATGGCCCATTTGGGATAATTAGCTAGTGGGCTGATGTTGTTATGGCCCATTAGGGATAATTGGATAGTGGGCTGATATTGTTATGGCCCATTTGGGATATTTGGATAGTGGGCTGATGTTGTTATGGCCCATATTGGCTAGTGGACTCATATTGTAGATGACCCATTGAATTTGGGCTGAAAAGCCACAAATCCCAGGTCATGACAGGCCTAATCCACTGGCAAGTAGTAACGGATGAATTGCCGAGTAAATAGATCAGATCCGGACACAGCCAGTGACGGATCTGGAATTTTCACGAGGATTCGAACTTGGGTTTACTTGTAAAATTGAACCCTCTTCACCTATCGGCCAAG…
Chr8	61869092	61869619	61869355	5	528	2	GTGAATCCTTGTATTTTTTAGCAACAATATCCAATCCTTTTAACCATTCTTTAGGTTGAAAATCCTCATCTCCCCAAAATCCATTCCCATCATGATTCCCACAACACCACATGGGCCTACTAAGGTGATTATCAAGAATAGACATAATACCATGACGGCCCATTTCTTCAACCACAGCCCTTTGGGCCTCAAAAACACTGAGGCCCAAAAGTTGTGGATTCTTTTGGGCTATTCTTGTAAGAGCATCATGAAGCCCATTATTAGCAAAAGATTGGGCCACAGTGAGATTTGAATATCGAGTGAACATATAAGTAGCCCATGTAAGACGAACACAATTAAAGCCCATTAAGGATATATGCTTAACAATTTTACTAATGGGCTGCTGATCTAGGCCTTCTG…
Chr8	62209666	62210111	62209888	5	446	0	CTCTGGATATGAACAATCTTACTATGAGAAAGAAAAGTGTTACGAAACCAAACCTGGAATGATGGGCTACGGCTCTAGCCATGGCCATCAACATGGTAGCAACCCATGTGGGCCGATGATGGGCCATAACTCGGGCTATGGTACGGGCCATAACGGTACTTCTCATGGGATGGGCTATGGAATGGGCTACGGTACGGGCCACAACAGTAATTCTCATGGAATGGGCTGTGGTACGGGCCACAACAATACTCATGGGATGGGCTACACGGGCCACAACATGCACAAACCCAAGCCCGGTATGGGCTTGGGCCTCGGAACGGGCACAGCTTTGGGCCATGTTATGGGCTTTGGAAAGAAACATGACGGACATAGTAGCTATGCAATGGGCTCTTCGGGCTG…
Chr8	62539488	62539928	62539708	78.15	441	2	TGATATGTACTCTAATGATCCATCAACACCTCAACGGGCTCTATGTTACTTCTTGGACCCAACATTACGGCCCAATTTAGCCTACGTTCAGTTTCCTCAAACTTTTCATGGGCTTAATGAAGCAGATATTTATGCAAGTGAGATAAAAGGCCTATTCTTTAGTAATCCAATAGGCATGGATGGGCTTAATGGGCCTAATTATGTTGGAACTGGATGTTTTTTTCGTCGTCGGGCCTTTTTCGGGCCTCCGTCTTCGTTTGAGCAGCCCGAAATTCCAGAACTGTTTCCGGATCATGTTGTGAATAAGCCCATTAAGGCCCAAGAAATCTTGCTGCGAGCCCATTATGTAGCAAGTTGCAACTATGAGAGGGAAAGTAATTGGGGTGCCAAGGTGAGGTT…
Chr8	62540249	62540608	62540428	5	360	2	ACAATTTCAAAATTATGCAGATGGGCTTTAGGTATGGATCACTTGTTGAGGATTACTACACAGGCTATAGACTTCAATGTGAAGGTTGGAAATCAGTATTTTGCAACCCTAAAAGGCCTGCATTTTTAGGAGATATACCAATTTCTCTCTATGATGTGGTCAGCCAAAACAAGAGATGGTCGGTTGGACTTCTTGAAGTTGCTTTATCAAAATATAGCCCATTGACTTTTGGGGTACAGTCAATGGGCCTTGTTATGGCCCATTGTTATACTCACTATGCATTTTGGCCCATTTGGTCGATACCACTTACTATATATGCCTTCATCCCCCAACTTACTCTTCTCAATGGGGTTACCATCT
Chr8	62550223	62550409	62550316	68.75	187	0	TTTCCTCAAACTTTTCATGGGCTTAATGAAGCAGATATTTATGCAAATGAGATAAAACCCCTATCTATAACTAATCCAATGGGCATGGATGGGCTTAATGGGCCTAATTATGTTGGAACTGGTTGTTTTTTTCATCGTCGGGCTTTTTTCGGGCCTCCGTCTTCGTTTGAGCAGCCCGAAATTCCAG
Chr8	62640584	62640901	62640742	5	318	0	GAGGCGCGTTGGGTTTTTTTGGCGTGAAGAAGACGAGATGGGTCGGGTCGGGTTGTTGTTGGTTATTGTTTGGACTTGGGCTGAGAATGGGGATAATTGGGCTGGAGTTTGGATAATATAAAGTGATCTTCAATTGATCCGAAAAGTTATGTTGATGGGCTTTCTTGTACATATCCAATAAGCCCAAGTAGTACCAGCCAACAAATCCATGTTATCATAGTCTATATTGTTATTGATTGTTATCAATTACATTATATAAGGTTGTTTTTTTAACAAAATATGTTCATTTTAAAATGATAATACAGACTTAAAGGTATT
Chr8	62845539	62845905	62845722	66.29	367	1	AATTTAGATGCAGCTAGCTTCTACTTTTTCCAAACATAAAAAGATATAAGAAAATTAGCTCAAAACAGTGAACACTAGGTTGTAGAAAAGGCCCATATAATGAGATTGAATATATGAACTTGGTTGGGCACTTTGATATTTAGAGATTGAATATGTATGATACATAGAATACCAAGTTGACAATTTGGGCCAAGCCCACCAACTGTTATCCTGCAAACTTCCCCTTCCCTAACAATGTAAAAGAAAAGTATATAGGCTCAGCTCAAGTGTTTGTTATAGTCAAAAAGGAATTATAGGTGTTGGTCAACCTAACTTCTTTCTCTCTTATGAATCAAAATTTGGATTACCTACTTACATATTAGCTTAT
Chr9	1326177	1326490	1326333	5	314	4	CGTCAAAAGTTCAAAACCACCCACGTCCACGTAAATTGCCCTTCATCAACATGGGGGCCCATTAGTTAAGCCCACTTAGTCCTTTTAATTACTGCAGTTAATGAAATGGGCCCAATAGTTAGGCCCACAATAGTCCTTTAGGCAAACTGTTGAAAGGTCATTTTCAAACAATTCATGATTGGGCCATTATTTTAGTGGACCTAATGGGCCAACTGATTAATCTCATCTACGAATCTCTGTCGGTCTGGGCCCATATAACATTCGTGGAGAGAAAAAGCCCATATATCCTCAATGGGCCGGACCCACTTCATTTG
Chr9	3288336	3288717	3288526	5	382	1	CGATGTACAAATGTTCAAGAGTCCAAAAAAGATCTTGTACACGACAACATGAGCGATACAACAATATACAGAGGTATACACCAACTAACTGTATACACTGTTTATAGTGACAGAAATGGGTAAGAAGCCCAACATGATAATCCAATTTTGTATTGTGTTGTAATTAGGTCAAAGACCCATCTATTTTTGGTATTATCTTGCTAGTTTTTGGACAGGTAAAAATTGTATAAAAAGCCCAAAAGAAAGAAAATTTCTATATTAGTTTAGGACATGTACAAATGGATCATAACGTAGCAACTAGGCCCAATTTAGGAAACACTTTGAAGTTTGAACCCTCACCTTTTTTATGTTCGTTGATTATGCAACTCGAGGGCTAGATAGT
Chr9	3477012	3477665	3477338	5	654	0	ATGGTAAGTTAGATTATTTTTCATTTAATTTTATCAATAACTCAATGATATTATTGATTTTCATTTTATTTTTCAAACAGCACCAATGTATTATAATGGAGTGTATCATTTATTCTATCAATACAATCCAAAAGGATCAGTATGGGGCAATATTATTTGGGCTCATTCAGTCTCAAAAGACTTGATAAATTGGATCCATTTAGAACCTGCAATTTATCCATCCAAAAAATTTGACAAGTATGGTACTTGGTCTGGATCATCAACTATTTTACCTAATAACAAACCTGTTATCATATACACCGGAGTAGTAGATTCGTATAATAATCAAGTCCAGAACTACGCCATCCCGGCTAACCTATCTGATCCATTTCTTCGTAAATGGATCAAACCTAACAACAA…
Chr9	3610343	3610754	3610548	5	412	1	AGTCGTTTTGTAGGATGTATATACGAAAATAGCACTGGATATGATATATTAGTAATGCTGACATTAGTAATACTGCAGTCATGCACGGAGATGGTTATGCCGACCGACGGGAACAACAAGGAGAGCATATTTCCACCCTCTAAGTGGGATTACAATGAAAGAGCCCAATTTTGCAAATCAATATTTGGTGTTGAGCCCAGACCAAATTGGGTCACTACAGAATTTGGTGGATATGTAAGTGGATCTTTACAGCCCGGCTCAAAATGACAACTTTTCAACCCAGGCCCAAACCACCTTATAACATTTTATTTTATTTTTTCAGAATATTGAAAGGGTGTTAAAGAGATTTGGAAGCAACATAATCTTCTTTAATGGGCTAAGAGATCCATGGAGTGGTGC…
Chr9	4315702	4316286	4315994	230.55	585	1	TATAATAATTTTCCTACAACACAATATATTCTATAAGTATCATACATACAATAATTTACTAGTAGTAAAAAAAACACTAATTATTTGACCAAGAAAATGAAGGAGAAGTTGGTGGAGATGAATAAGAGCAAGATGAAGAATATGAGTTTGTGGGCTTATTAATAGATGGGTTTCTAACCATTAATGGCACCATATCTTCAAGTAACCCTTGTGAGCCCATTCTATCAAGGCCCAATCCTTGTGAGCCCATTTCACCAAAGCCCAATCCTTGTTCAAGGTCAACAATTGAGCATGGATTGACCAGTGCTGGGCTTTCATCAACTCCACTTGTGTTTTCAGATTCATAGTTATGGGCTTTTGAATCTGTTACTTTGGGCTTTTTGTTGGGCTGATTAAGAG…
Chr9	4857443	4857771	4857607	50.3	329	0	CATTTACCTCAAAGGGAGAAAAGAACCACACAAAAATTCCCTCAATTAGTAAAGCAAAAACATAGTTTACTAAAGTTGATAGATGGGAGATGTTAAGTTGCTTGGTCTATGGTATAGCCCTTTTAGTCATAGAGTTGAATGGGCTCTCAAGTTTAAGGGTGTCCAATATGAATTTATAGAACAAGATCTACAAAATAAGAGTCCAATACTTCTTGAATCCAATCCAATTTACAAGAAAGTACCTGTGCTAATTCATAATGGCAAGCCCATATGTGAGTCAATTGTCATTCTTGAATACATTGATGAGGTATTTGAAGGTCCTTCAATCT
Chr9	5600826	5601104	5600965	55.89	279	0	AATTTTACGAGTTTTTATAATGATCTCAAATTAATATAAAATGTAATAATTTTGATCACATTTTCATCGAAATTCATTTATTAAAATAGAGAGTGAAATTGGGTGATTCCAATGTTTGGGCTATTTCAAACCAATGTTGCAAGAATAAAATGCACTTGGGTTTGATAATTGTCCAAGCCCAATGTCAAAACCTTTGGGCTATTTGCAAGTTTGGGATGACTGTTCAAATATAAAAATAACACCTCATACACATTTAAGGCTATATATATCGAGTTATAA
Chr9	10712405	10712849	10712627	77.73	445	1	GTCCGGTTCGAGGAGCAAGGAGGAACCATCATCAAGATTGTAACATCTGGATTATTCCCATAAGAAGAAGACAAGGGATAGAGAGAGAGAGATACACTCTGCATTGGGCTCACTGGATTTGGGTTTGCGATTCTGGGTCGCTCTGAGGTTCTGGGTTTCGTTTTTGGGTTCGTCCTGTAGAAGAAGAAGAAGAAATGTGATGGGTAGGTTGTACGTGTTTTTATGATGGGGATTGTCTTTTTAGTATTGTTAGTGGGCTGGGCTGACTGGATGATGGAGTGGGCTTAGCTGGATGTAATGGCTGAAAAAATTGGATTTGGTTGCTGGAAAGTGTTAAAGAGAAGGCCCAAAACTTGGTCTTGATGGGTTTATGAAGTTGACGGAAAATTGTTAATGAAA…
Chr9	11057509	11057833	11057671	51.11	325	0	TTTTCTAAAAGAAGGAGAAGAACATGGGCTGGATTGTATTGGATATTTGTTGGGTTATTGAATTAAGGGCTGATGGGCTTCTCGTAATTGAAACAAATGGATTGGGAACATTGGGTTAGTTGAATTGTCTTGGAATGAGTTAGTTGATGGTATTGCATGAGAATTAAAGAGTTTTGGCCGGTTCGGATTTGGGCTGCTGCAAAAAGGGCCAAACAAAATGGGAGAAATGTCCCCAAACATAAACTTGTCAACAATTTAACTAGGTTTCGACCATATATATTTAAATTATAAACAATTAGAAATTTAAAATGTAGCCAAGCTCGAT
Chr9	55792229	55792768	55792498	5	540	1	ATTTATTTATGTTCACCTAATTTGAAAATAACTCACTTATTTCACATTTATCTATCCAATACCCACATATCACTAACTATTGAACAACAATCAACAAGCCAATTGATCTTTGAAAGTAGATATTTCCTCAAATATTGGTAGTCTTCTTGATTTTGGAGGAGCCCATTCATTTATAAGATGTTCAAGCCCATTCATAAAGTCATCATCCAAATTTAGGCCTGGAAGATTTTGCAAAAATGGTGGTGGTTGTCTAGAGTCCAATTCCACTAGCAATTCCTCCACACGTTTCCTTGTTTTTGGATCTTCGGAACCCGCATAATTACCTCTCCAAACTTTTTCAAGAATATTACGAGCCTCATCATATCGAGCTTGCTTTATTAAACAATGGGTCAAATTACA…
Chr9	58915814	58916418	58916116	184.69	605	0	TTTCGTTGTCAAGTTTGAGATAACTTATCTCACCATTTATATCAAAGCGATGAATAACTTATCTCATATAAATAATAGGATAACTTATCCCAAATTAACTTATTCAGAGATAACTTACTCACAATCAAACGACCCCCTTAATCACCACCAAAATAAAATCACAATGCACTAGTTAAAATCCAACACATGAGCAATGAACAATGGGTAAAGCCCAAAATTCTTTTTTAATACATAAACTTCATACCCTACAACATTGGGCTAGCCCCTAATACAAATCAAAACACATAATCTGCACCAATGACAATCATGAACAAAGTAAGCCCAAGCCCAAGCCCAAGCCCATTATTAATGAAGAATGAAGGTGCATTACTCTTGGCTGGTGCTGGTGCAGTTACATGG…
Chr9	63102186	63102634	63102410	67.71	449	0	TAGAAGGACAACGGAGGGAGAAAGGAGAGAGGAGAAATACATTTGCTAGATACATTGTATCTACAGAGAAATACATTATACATACTCACATATATAGTGTATCTAGAGTTAACTTGAAAAAGAAATACGTAAATATTAAAATTATCGATATATGGAGTAATTATCACATATACTAGTTAGTGTGTTTTATGAAAGTTTCTCTACTAGTTATCTTGTCTTGATAGAAGTCATAGTCCAATGGCCAAGAGATACATTTGATATGCACTAACATTTTTGCAGGCCAGCCCAATCTTTTTGAGCAAACTAAGATTAATTTGGGCCTTTAAAAACTAATAAGTTCTAATGGGCCGCAAACCGAACTGACCCATTGGGCTTTAGTAAATTCTGTTGAATAATGTG…
Chr9	65082899	65083223	65083061	59.49	325	1	GTGGTGATCTTGGATCGCCACACCTTGCGAGCTGATAATGCAATGAACATCATCGACTTAAATTATGGCATCGGCTCGATCACGTTGACCAATCTTAGGAACCCATCACATGTGAGTGTAGCGAATGGCGTTAACTCGGTCCATGGTCCTTTATCTATTGAGCCCATCGTAAATGTTTCAGTTTGGGCCCTTTAATTTTTGGGCATTCACAAATGGGCTTATGATTTTTTTGTATTGGGCTTTTAGACTGGCCCAATATAATAGATCCAGCCCAAAATAAGCCACCGACGAAAATGATTAGAAATTGACAGCTTTCGTTGAAGTC
Chr9	65238058	65238379	65238218	5	322	0	AGCAATCCGTCAAGCTTTTACTGGACTTGATAGACACCGACTCGTTATCCTTCCACTACACAGAGCGGGAGCTGTTTACTGCTCTATGAAGCCAGCCTCGTGCGATCCGCCCCACTTTAGGAATCAAGAAGCCCATACTTACATTTGGGCCTCATTATCCAACACTGTGCTTGGATAGGGCAGGCCAGAAATAAGCCCATCAAGCCCAACCATTTGGTTAAGCCCAATATTCTACCACCTTAATGCCGGGTTACAAGCCCACGTTACTAAGCTCGACGTGCAACAAAGTGTCATAGATTATTATAAATTCATTAACATATGG
Chr9	65673619	65674188	65673903	5	570	3	CCCTCAACGCTCTCGTCCAAACTCCAACCATCCAACATCGAGCTCTTTTGATCATCCAACGGGTATTTTTTCTCGGCCACGGCCGCCGCAACCTCGGATGCTGAAGGCCCAATTTCTGAGTCAGTCCAATGATGAGCATTTCCCTTGATTGGGCCTCCAAATACAAATTTTCCATTATGTCCTACCCCTTTTGGGCCCCCAAACTCATATCCATTATAATTTTGAATGGGCTTTCCAATAACTGTTATGGGCTCTTTGGGCTCATCAACTTTGGGCTTTGTGAGAGATTTTTCTTCAACTTTGGGCTTTGTGAGGGATTTTTCATCAACTTTCTTTTCATTTGTGGGCTTTTCTTTGTTCTCAAGCTCTAAAGCTATAAGTTTGAGTTTGGGCTTATCT…
Chr9	65811945	65812363	65812154	67.32	419	0	TTTAATTGGAGCAGCCCATCAGGCATTAATGGAACTTGGAAGGCACCGGTCCGTTATCCTTCCACTGCACAAAGCGGAAGTTTTTCGTTGCTCTGTGAAACCAGCCTCACGCGGTCCACCCCACTTTAGGAATCTAGTAGCCCATTCTTTCAATTGGACCACATGATCCAACTCTGTGCTTGGATAGGGCAGGCCAGAAATTAGCCCACCAAGCCCAGCCATCTGGGACAGCCCAATATTCCACCACCTTAACATCCCCACTTGGGTTACAAGCCCACGTTACTAAGCTCGACATACAATATTGCATCATAGATTATTATAAAAATAAAAAGAAATATGTCCACTAACGATGTGGGAATTGGAATATTGCTTGTTCTCTATAAACAAAGCATATACTAT…
Chr9	65812860	65813216	65813038	74.18	357	1	AAAATACATTCGAATGAAAAAATGGTTTTATAGACCAAAAAGTGGAGCAGCCCATCTGACGATTCTGGGACTCGGAAGGCATCGACGTGCTATCCTTCCAACGCTTAGAGCAGGAACTATTCGTTGCTCTGTGAAACCAACCTCACGCAGTCCGTTCCGCTTTAGGAAATAGCAGCCCACTCCTTCGATTGGACCACAAGGCCCAACTCTGTACTTCGATAGGGCAGGCCAGATATAAGCCCAACCATTTGGATGACCAGCCCAACATTCCACCACACTAATGCCCCCACTTGGGTTACAAGCCCATGTTATTGAGCCCAGCAAGCAGTGTTGCTTCATAAAATAATAAAAACAAAG
Chr9	66124689	66125145	66124917	86.34	457	0	CTTATCTCGAAAAACATCGAAAAGAGCCTTCTAGAAGCATTTCAACCTCTAGGTATATCTGACTGGAACTCTCTATTTTGGATCGCTCACCCTGGCGGGCCTGCGATTTTGGACCAAGTTGAATTGAAGTTGGGCCTAAAGCCTGAGAAACTTAGGGCTACAAGAGAAGTACTAAGTAACTATGGCAATATGTCAAGTGCTTGTGTGTTGTTTATTTTGGATGAAATGAGAAAGGCCTCTACAAAAGAAGGCCTAGGAACTACTGGTGAAGGGCTTGAATGGGGTGTCCTTTTTGGATTTGGGCCTGGGCTTACAGTTGAGACTGTTGTCCTTCACAGTGTTGCTGCTTAGTGGGCTGGGCTTACATTGTGGGCCTCTAAAATTTCTTGGTTATTAATG…
Chr9	67440366	67440683	67440524	5	318	1	CCACTTGTTCAAATAGCAAGTGAAATTCGAACAAGAGCTTTGATGCAATTTAGGAAGCAAAGAGGAAAAGGTTTCTAGATTTTAAGGGCCCAACCCAACATCCTAATGGGTCATCTGCTGAAGAAAATCTCAAAGGCATTCACATAAATGGGCCTACTTTTGGGGTGGTCTTTTGAGTTTTGCTTGTCGTTATATTTTATAACCTTTGATTGTTTTTAGTAAAGTCCTTTATATATGAATCTATGGCACAAAAGAACCTATTTCTATTACCTATTCGGTTTGCATAAGCACAAGGATCAAGAACCAACGGCTGAGTCC
Chr10	253583	253920	253751	5	338	1	ATCCAAACTCAAAGCTCCTCTCAAATTTTTTAGATATAAAATTCTGTTGATATTTCGATTTTTTTGATATATTACTCACCCAAAACAATTCACGCAGTTGAACCCACGGCCCTCTCAAAAATTGTATTGGGATAACCATTTAAGGCCCACACAAATATTAGGCTGACCCATTCTAGCCCATCATATTTAAAGGGCCTTATTTATGTGATGGGATTTTCTTCCACATACAAAATCGATTGATTTACAACATATGAAAATAAGTTAGTAACAAGATCCATTTATCATTTTGATTCTACATTTCCCCCCCAAAGCATGTCTCTACATTTTTTGTTTCACAT
Chr10	5451931	5452481	5452206	117.97	551	3	ATACAATGCTTGTCTGTCGAAGCGGAAGTAAAGACCAAGACATTGAGGATTCTGAATCCGATCAAATTGGTTTTTTTTTTTGCTTTTCAGAATGATATGGGAATGTTCTTCCTGTAAAAGAACTGACCAGAAGGCCCACCATCACGCAAAAGGGCCAGGCCTATTGGGCCTTTAGCAGCTTCTTCTGGAGTCGTAAGCCCAGTATTGCAAGTAATATCTGTTTTAGCAAAGCCTGGACAAATGCAGTTGACACATATAGAAGAATATTTTTGGGCCACAATTCTTGTGTGTGCATTCATGGCCACTTTTGACACTTTATAAGCTGCAAGATCAATGGGCCAACCTTTTTCTTCTAATACACCCTCTTTGAAGGCCCAAAGAAACTCATTCACTATTTCA…
Chr10	23108657	23109068	23108862	5	412	1	AGGGTAGAACGATTTGTGCCTATCACTGCTTTTTTTGAGAAATCACGTTCTCGCTGGAGAGGGTCGTACGGGCTGAATTTGGGTTTTCTTACATTGGAGTTGGATTGGTCGGGGCAGTTGGGTCTCTATTTGGCGTTTGGGTATTCTTGGAAAATAGATTTCAATTATGGGGGAATAATTGGCGGGATTGGACTGGGCTTTGAGTTAGTTTTGCTGATGGATTTGGATTAAAAAAAGGCTAAAGATTTGAATTAAAGTATGGAGGAAATGGGTTGGGCTGCTGAAATTATTGGGAAAAGATTGGGTTTGAGCAATTGAGGCCCAAAGTGGAGCCTTAAAGGATCCAAGAAATGGGGCAAAGAGATGGCTGGTTTTGAATTAGTAAAGTCATCAAATCGA…
Chr10	48861108	48861423	48861265	5	316	1	TTTTAACCCAATTCCTTATTTCCCAACCACATTTAAAGCCATAGCAATACCCAGCCTACTCTAACAATACAAAACCCAAAAATCCCAACCGACCCAACCCACTATTCAATTCAACCCGGCCCAAATCCCTTAACCTAACCCACTTATCTTCTCCTTCCTTTTCTCTTCCTCACGCAAAAGATGGATCAGAGAACGCGACGAACAACAGATATCAACCCAGAGTTGCACGTCCACATCTTGTTCACGTGTGAGGCGAAGCAATTTGCATTCTCATCGCAAGCCTGGCGTGACCCAAGTCGCGGGATTCCTTTCTCTT
Chr10	51426550	51426972	51426761	72.39	423	3	AAGTATTTGATTTCTGTTCTTTGCCCTATGGCAGAAAGAGAAAGAGAAAATTTATTGAAACGTAATTTGATAAAATTAAATTTTCATAAATTACATCGAGTGGATACTGGCTAGGCCCATTATTGAGTCCGGGCTATAAAGCTAATACAACACCATAGGCCCATTATTGCATTTGGGCCTTTATACATTCGATCCAACCAAAGCCTTAACAACTCCAACAAAATCATGCTTGTATCCATATTCTGCATTGAAATGCTTTGTTGGAATGATTTTTGTGTATACATAGAAGGCTACACAACCAATAATAGGCCCAACCCAAAAGATCCAATGTCCATCCCAAAGGTGACCTCCTCTAACGATAGCGGGCCCGAAACACCTAGCTGGGTTCATCCCTGCCCC…
Chr10	51430295	51430677	51430486	74.53	383	3	CTTATTGAAACATTGATAAGTTTAAGAGTAAATTACATCAAGTTGAAGGGAAGTGGGTAGGGACAATATGATCTGATATTCTATTACTAAGGCTAGGCCCATTACACATTAGTTATTGTTGGCCCATAATAAAGAAATCCAAAACTAAATACATCAAATAGGCCCATTATTGATTATGGGCCTTTATACATTGGACCCAAACAAAGCCTTGACAACTCCAACAAAATCATGTTTGTATCCATATTCTGCATTGAAATGTTCTGCTGGAATAATCTTTGTGTATACATAGAAGGCTACACAACCAATAGTTGGTCCAACCCAAAATATCCAATGTCCATCCCAAAGGTGACCTCCTCTAACAAGTGCGGGCCCCAAACACCTCG
Chr10	51447392	51447778	51447585	52.69	387	2	TGTCGAATCATTCACAAGTTTAAGCTTAAATTACATAAAGTGGGTACTAGGTAGGGACAATAGGATGATAATGTTCTATTTACTTATTATTCAAGTCTTATTACACATTTAGTTTATTATTGGCCCATAAAGGAAACCCCATACATCACCATAGGCCCATTTTTACATTTGGGCCTTTATACATTCGACAAAGCCTTAACAACCCCAACAAAATCATGCTTAAATCCATATTCTCCAAGAAAATGCTTTGGTGGAATGATTTTTGTGTACACATAGAAGGCTACACAACCAATAGTTGGTCCAACCCAAAAGATCCAATGTCCATCCCAAAGGTGACCTCCTCTAATAATAGCTGGCCCCAAACATCTCGCCGGGTTCATCCCCGCC
Chr10	60016228	60016651	60016439	5	424	3	ACTTGCCCCAACAACAGCAACATGCACAATACAGTGGAGCAGAATGTACGCAGACCTTACTATAACTTTATGAGGTTAGAAAGACTATTTCCGAAAGACTCTCACACTCGGCCTTTGGGCTATCCATTTTCATATGTACCAAATAGAAAAGTTTATGTATAACCTTCATTTGGACCTTTGGGCTATCTATTTTTACAAGGCCCAAACAAGAAATTAGTCAAATGGAGCCCATGAGTCCATTAAGGAGACTACATAAGTGGGCCTCTTTTTCTGGCAAGTGTCTATGAGTGATCTTCAATAGAGAGACAAATCAGATATTTGATGTACAGCAACATCATTGGCTACTTTTTTCTGTATGTACTATTTAAAACTTAGCATTATTAAAGAATGGCCCATTGG…
Chr10	60474522	60474898	60474710	53.67	377	0	CAAAACATCAAAAATACCAGACCATTCTCTAAATTAATTTTGTATGACAATGATCTAGTAATCTGAACCAAAGTTTGTTCAGTGGGGCTTTATCTTATCAATCTAACCCAATTTCTCAATATTGGGCCTTTTCTATGTTCCAATTATTTTTTGAATTCTTTGTAAAATGGCCTTTGCAAATAATAGCCCTTTTACATTTTTGGGATACTTATTGGTATAGGTGTCAAAAGGGGCCGGTCCAGCTACACCCGATCCAAGTCTCGTGGGCCAAGGATTTTAAAGGGCTAGGGTGGGTCGGCTTTTCATTTTGAAAGGGCCTGAAAATGCTTAATCCAATTCAACCCTACCCTAGACGGGCTGCGGCGGATTAACCCTTC
Chr10	60807285	60807658	60807471	5	374	0	CGGTAGAAGAGAGAGGAGAGAGAAAGAGAGAATTGGGCTTGAACCCGATAAAACCTAACTGGACTCTTTTGTTTAATGGGATTTTTAAGAACGAAGTCCAAATTTTTATTTTTTGAGTGTGTGTAAATTGAAGGTGAGCCACTGTGTGTTTTTCTTTTTTTGGTCAATTTGGGTCGGACCACACAGCCCATTGGGTATAATGGACTTTATGGGGCCTACATTGGCTATTTTTGGGGACAAGTTTGTTATTTAGCCCATAATTGTGGGGGCAAAGTTTCAATTTTGATATAAAAGGGGGATGTAATTTCATCCAATTTGCTATTTGTTCAAGCCCCCTTTACCAAGTAAATGGACCTCTCACTTTTTGTGTTTTT
Chr10	63656556	63656875	63656715	5	320	0	AGAATAGAAAAATAATGTAATTAACTTTATAAGATTTATGTAAATTATACAAAAGAAAAATAAATAAATGAGTTGGGCCTTACTGAGGAGAATTTGGGAACTTGGTAATTAACCCGCCACATGGGCCAAACTAACCTATGGGCTTTGGATTACAATCTCAACCCATACGTGCAAAGAAAATGGGCCAAGTCTGGATCAGGTGGAGCAAACCGATAAATTCAAAAATTACACGTTTCATATCACTCACCTAAAATTTTATTTACATACTCAAATTATAACATGCATTAACACCTTGAATTTATCGTCATGTCATAAAGATT
Chr10	64629635	64629931	64629783	64.07	297	0	TCATTATGCTAACTACCAAGAAGACGACTGGTTTTGGGTTAGGTTTGGTATTGGGCTGGTTATATTCGGGTCGGGTATGTTGTTGAATATTTGGGCCGATGGGGTTTTGTTGGGCCTGAAGAGTCAAGGAGGTGGATACAAGATACCGAGAGGTGGGCTTTTTGATTATGTGAGCAGCCCAAATTATTTGGGAGAGATAATGGAATGGTTGGGCTGGGCTTTGATGACCTGGTCTTGGGCCGGGCTTGCATTTTTTGTCTACACCTGTGCTAATTTGGTTCCTCGAGCTGTTTCGAA
Chr11	2832641	2832873	2832757	50.94	233	0	GTGCACTTTTACCTAACTAAATTTGATTTAAAACAAGCCCAATCAAAGTGACAGCCCAAAAGGTTACCAATTTGGACCCAATGTTTGAAACACCATGGTGAAAACTCAAAGTGGTTAAAAGGCAAATATCAATAGCCCATTTAGAAATGAAACAAAAGAAAATTTCATAAAGGGCTATAGTATCACTTTATATTATGGCGGACGGTGACGACGTTATTGATATTTACATAACA
Chr11	5058917	5059343	5059130	89.82	427	1	TCAAGATGTACACGGATGGTTTAGATACGATCTCTCTTGAAGGAGAAGGAATCCGCTACTTCGTTAGCGGAAACACGGAGAGTTGCAAAAATGGGCTGAAAATACCTGTGAAGATTCAGCCCAAAGAGCAAATTATGGCCCAAAATAATGTTGGATTAATGGCTGTAGCTGATGGGCCTACAGTACCTTCTGCTTCAACAAACTTAAATGGGCTTTCATACATTTTGGCTGTTGGATTATCAATCTGCTTATTGGGCCTTTAGATAAAAATAGCAATTATGGGTTGTCTAAACTTTATTAAGTAGGATAATTTACCACTTTATTTGAACTACTATTGAATATCTTAATTTTGAATTATGATATTGATATATTGTCTTTGTTTTGGCATAATATATTGTT…
Chr11	12931552	12931875	12931713	5	324	1	GGGCCCTTATAAAATATTTTATGGCAATCTCATTTGCCCATCCCACATTCAAATGCTCATTTGTTCTCAAATGCAGGCCCAATGCTTTTTCTTGTTAAATTATCAGAAGCCCAAGAATTTCGAGACAAGCCCATTTCTTTTATTCCCATCCCTTAAAGCAGCAAATTTCATTTGTCCAATTTCAAACCCAATTCTCCAGCCCATACCCCTTTGAACTGGTCCACGCCTGCTTCTTTCTTCCAGAGAAGAGCAGATACGACTTTAGAGTCAACAATAGACGCGTGAAGAAAAAGGGGCAGCAAACGCTGTGCTCCTCACGCTCGG
Chr11	15235911	15235976	15235943	5	66	0	TTTGAAAATTCCAAAAAATTAGTAATAAATTAATAAAAAATAGGGAAAATATCGAAAAAATATGAA
Chr11	22391077	22391411	22391244	59.31	335	0	CTCGTTTTGTTGTCGTGTTTACTGCTGATGCGCTGAGTATTCCATTTGCACTTCGATGTTTGCTAGGAATATTCACGCTAAAGAGGGGAAAATGGCGGGTCGGGTAAAAAAGAGATTGGGAAAACGGGTTGGGCAGAATTTTGGGCCTGTGACTTGGGCTGGGTCAGGGCAAACGAAGTGAGCTGCTGGGACTTGGGCCTGGGATGATTTGAGGAGGAGAATGGAATGGGAGTGGGCTGAATTCCTCTGACACTTTGTGATGGGTTTTTTATGCTGCAGAAAAAGAAAGCCCTCACATTTGTTCTTTTAAGATGAGTTTTGAAAGGGGATTGATT
Chr11	32857909	32858307	32858108	72.17	399	0	CCCTCCGTGAACTAGTCATATCGTGTCACTCACGCACCCCTATCATTGTCACAGCGCCTCTTTGTCAGTTTCTTCTATGTTGACACTGCTGATAATATCCCTTTGCTGATGGGCCGAATATGGGAGGACTGGGTCAAAGCAGAATGGGCTTGGATTTGTCGAACCTGGAAAATCAGGAAATAAGGGTGGGCTTGGCATATGGGCCTGGGAAATAAAAATAGGGCTGATTTTCTCAGTGAATTGGGACGCTCTCATTTGGAGTAATGGGTTGGAGAGAATCAAAATGATATTGGGCTAGGAATTACGGAAAATTTTTAAATTACTCTGAGATGGGCTGCTGACAAACAAAAGGGCCAAGTTTATCTAAAAAAAAGTCAATCTAGCCAAATTATTGGCTAA
Chr11	37106389	37106756	37106572	5	368	2	AAGTAAAGAAGCTCGTTAATTAATTAATACAAATTCGTTTATTTAAAGCTTAACCTATTTTACCTTTTTATTTAATCCAACTCATTTGCCCCTTTTAACACATCTAAGACGTTTGGGCCTCTTTCCAACTATCCCAACGTCTAGGCCCAATCTTTCTATTCCCAGCCCACACGTTTTCTCCCTCTCCAGCCCACTTCAAGCTTCCCCTTCTAATTCCCAAACAATCCCCAGGCCCAAGTCTCCCTCAGCCCAAACCAAATTAAAAGAACAACCCAACTTCAGCCCAAATCCCCTCTTGACCCAATTCTCCCTCATCCAGCCCACTTTTTTTTTTACCCGACCCAGCACCCATTTCCCTTGACCCGTCC
Chr11	42080153	42080594	42080373	5	442	3	GAAACTCGTTGGTCAATTAATACAAGTTCGTTTATTTAAGGCTTAACAAATTTTCTCATGTACTTAATCCAATTCTTTTTCCCTTTAAACACATCAAAAGCTATTTTTGGGCCTCTTCCCTTTTGTTCCTTTCAGCCGAAGCTTACTCCCTATTCCTAGCCGGCCCAAACCTTCTTCCTCCTCTCCCACTCCCTAATTCCAGGCCCAAGAACCCATCAATTCCCAGGCGACCCAACACTTTGGCCCAACACCCATCCCATTTCTATCACTATACCCAGCCCACATCTCTCTAAACCCAACCCAATTCTATTCTAAACCCGCCCCAATTTCCTTTTGACCCGACCCGACCCATCTGTTATTACCCCCTTCTTCCCCACAATTCCCACAAATAGACGGGAA…
Chr11	45142744	45143175	45142959	5	432	3	AATCCAACCCATTTTCCCTTTAAACACATCAAAAACCAAATTTGGGCCTCTTCCCTTTTGTTCTTATTGACCCAAGCTTTTACTCATTATTCCCAGCCCACAAACTAATTCCCTGGCCCAAACACGTCATCCAAATTCTCCTAAATAACCCATCCAACTAATATTAAAATCCAGCCCACCTTTATATCCCCTCTACCCAGGCCCAAACACGTCATCCCAATTCTCCTAAATAACCCATCTAACTAATATTAAAATCCAGCCCACCTTTATTTCCCCTCTACCCAGGCCCATTTTTAAAAAAAGAAAAGGAAAACAACAGCCATTCTCTTTTCCCTTCCAGCCCACCTCCATTTAAATTAATTCCCAAGCTCAATCCAATCCCCTTTCCATTTCAGCAGC…
Chr11	47412239	47412618	47412428	5	380	1	ATTAGGCTTCCATAATGCTGAAATTGTATTTATCATATTTCCTTCATTGTTCTCTTTTCTAAATGTTGCATATCTCACTAGCATTCCTTTAAATTTTTGTATTTTGGTTTGCACAAACACATTCCCTTCATTTGTTTTTTGGGCAACACCATTTGAAGTGGACTTGAGCTTTGGCTCTTTTGTTCCAAAAAGCAAGTTCTTGGGGTTCTTGGATTCTTTTGTGGTTGGCCCAATAGTCATAGAATGGTTTAGAACCCATCTTCCATATGATGCTCCTTTGGCCTTAGACTCTATGGGCTCTCTTGTATTTGGGCTTGAAGGTTGAATTTCTTTTCTCATCTCCTCAATAGTCCATTCCAAATTTTGTGTTCTAAATGGTG
Chr11	47752466	47752739	47752602	5	274	0	TATGAGATTAATTAATTACTTTTAAGTGATTATATGTGAAAGTTTTCCCAATAATGATACGTATATGGGTATCTGGTTGGGCTTATTAGAAAGCTAAAAAGGGAGTTGGGCTGGGTATTTATTTGTTGGATGGGCTGGAGCTTTGACTTAAAAGTGGGCTGAAAGAATTGTGAATTGGAAGCAAAGGGAATGGGCTGAATGAATAGAGTCCAAGATTGAAGGCAACAAAATGGTCTAGGATTGCAATAAGAGGGATGACCTGATTATTTAAGCA
Chr11	49425153	49425496	49425324	5	344	4	CCGTTGTGAGAAAAAAAAAAAGTGACCCGATTCTCAAGCCCATCTTTTAGTATTATTGGGCCATACATTCTCGCCCATTATCTATTGTTATGGCCCAAAGTGGTGACCTCAAGTCTGAAGCCCACCTATTAGTATTATTGGGCCACATATTCTGGCCCAAAATGGTAACCTCAATTCTAAAGCCCACATTTTAGCAATATTGGGCCACAAGTTCTGGCCCACATCTATCATTATGGCCCAAAATGATGATCTCAATTCTCAAGCCCACTTAGACGAAGAAGCGTATATAGATATATCAAATATTGACGTTATAAAAAAATAAACGGATGAGATAATTTTAGCCA
Chr11	51556838	51557418	51557128	165.87	581	2	CAAATTTATGTCCACTCCAACACATGAAGTTCAACCAAAAATCATGCAAAGTCCAATTCCAACAGAAGAAGACACAATTCATAGATGGCCACCAAATAAATTATCAGAAAACATTATGAAATGTTTGGTGTTCATTTTTATAAGGTTGCTTAGAACAACACGTGCAATGGAGTTAGAAAAATCAGGCCCAATTGCTAGTAGATCAAGCAATTTTTCATTGAGTTTTAGGGCCCATATTGAGCCCAATTCAAAAAATAATAGTAGTAGCACAACAAGCCTTTTGATCCAACAAAAAGATTCAAGACAACAAGATCCATATGGTATTTTTGATTCAGAAGAGTCCATTCCAAGAGATATTGGGCCTTACAAAAATTTGGTTAGATTTGCATCAACATCTAT…
Chr11	52341194	52341534	52341364	69.18	341	3	CTCCCATTGAAACGGAGCCTTTTGAGTTTCACGCTCCGATCCCAAAATGTTTTACGGTTTGATGCATTCAGAATTGGGCTCAACATGATTTCAGCCCACTGTTTCTAAAGGCCCATTGGGCTCAATATGATTTCGGCCCATTGGTCTCAATATGATTTCAGCCCACTGTTTCTAAAGGCCCATTGGGCCGATGTATGAATCTTAAGCGGGTTAAGTGCACTACTTGCACAAGTAGCCACTTTAAAGGTCGTGGGTTGATTTACAATAATGGCCTTAAAAGTGGATAGTCTTGAACTTTTGATCCCACTTTTATGAATGTTTTTGTCTATAAAATAAATGAG
Chr12	911766	912248	912007	114.22	483	1	TTCCATCCACAGTGCGTCAGATAACACCCTACGCCTTCATGTTGTAGCACATCCATTTGTGGTGCCCATGACACAATTTTCCCTTGCTTTGAAATCCTCTCCAAATAGCCCTTTTGTAAACCTTGTCTCCATAATGGGCCTAACACCCAAATGAAAGGCCTTTTTGTTGCTTCAAGTGCCAATGCCAAACTATTCACTTTTGCTTCACCAATTGGACTCACCCAACTCCCAAAAGAGATATACAATACTGAATGAACAACTTGTTTATCTAGCCAATTCATGCAACTTAAATCCTCCTCCCAAAAACTTGAACTCTTGATTGTTACATGAGTGTTCAAAGGCCCAATTGGGAGTATTTGTGTGCTAAAATTTGTTGTATTTTGGTCTTTATTATTGTGA…
Chr12	1275637	1275905	1275771	67.62	269	0	GGACTTCAAGTTAATATACAATAATAATTATGGTCAAAGTCCAATATTAATAAGTGTTTGGTGATTTTCTTAATAAATATATCAATCGTGTTGAATTTGATTGGGCCATAAAATAAAAGTGTGCTTAATGGGCCATTGTTACAACTTATCAACCCAACTCCTAAGTTTCATTGACAAAGATAAAGCCCATAGTGAAATTTCATTATTAAGTAGGCTTACACAATACCACTAATTTGAAGCCCATTTCATAATAAGATTGACGATAATGG
Chr12	1554515	1554933	1554724	54.68	419	3	AATTTCCTCCGTTTATCTAAACGTTAGTGGTTGATGTTAGAAATATCAAATATTGGTAGAGGATAATAGATGTTAAATAAAGTAAATCAGCGAACGCACATATCGACCCCACTATAGCCTATTTGTGGAAAATCTTTGGGCTTGAATATGATGAGTAGGTGCATAATGGACCATGCTTTGGCCCATGAATAAATTAAGAAGCAAATTAGTAGGCTGAATTTGGTGAATCATTGGCCCATCACTAGTGATTTGATCTAAATGGGCCTTTGCCACTTTTAGGTGCCAAAATTGGGCTATTTGCACTTCTCCAAAATTATTAGGCCCAGCCCATGAATAAATTTAAGCATCAATTAGTAAGATGAATGATTGTTACGTAATGTTTCATAATGTATCGTATTG…
Chr12	2935814	2936182	2935998	56.41	369	1	ATTGCTATTAAATGTTTCTTTTGTCTAATGACTCACGGTCAAGTCATAATACAGAAACTATTTTTGTAAACTTATCCAAATGTGGTCAAAACTTAAACAATGGCACAATAATAGCCTATTTGTGCAAAGCATGAGGAGAAATTAATGGGCCTGCTACTTTTATAGGGATTAGTATTTGGGCTGGACTTTGTTATCCCTAAAAATGGGCTTGAAAAATCTTCTATGGCCCAAATTCACTCCAACCATCACTAATTCAAAGCCCAATATAAGTCAGATAATCGAAGAAAGTTAAGTTCCACTCAAATATGATATGGATATGTTTGGTTATTTTGGCACAGGAATACATAGTTCGAGCCCAAAGTAATGAGT
Chr12	6381611	6381991	6381801	64.82	381	0	TGGGGGGAAGGGGATGAAGAAGGAAAGGGGCCGGGTCAAACGGGTGCTGGGTCGAGTAGGATTAAGTTTAGTGGGTTGAAGATTTAAAGTGGAAGAGGGGTTTTGGGCTGCTGATTTTAAGTGGGTTGGGTTGAAAAGAGTTGGAAAGAAATGGAGTGGGCTGCTGAAGAGGATTGGATTGGGTTGAGGGGGATGGGCCGCCTGGGAATTGTTTGGGTTGGGAATTGTTTGGGTTGCTTGAAAGGGTGGGCTGCTGAAACTTGTTGGGCTTGGGAATTTGGATTTGGGAGGGGAAACTTGGGCCTGGGGTTAATTGGGAGGGAATTAGATTAATTAAATAAATAACCAATGACGAATTTTGCATTAACCAATTAACGAGCC
Chr12	6609432	6610083	6609757	5	652	4	CACAAGAAATTATCAAAATCAATGGTTTGAAACATTTTAACATGTATTTACCTATGGCTGGTTCATCCTATGGTGTTGGTTCTCCCTTCAATTTACCACCTTATGATTCACTTCCTCCAATACCAAATACCCCAACAACACCTTATTGTGTCAATCCACCACCAGCCAATGGCAATTCTGGCCCAATTATAAACCAACCTTCAAGCCCATCAAATAGCCCAATAATAAACCAACCTTCAAGTCCATCATCTGGCCCAATTATAAACCAACCTCCAAGCCCATCATATGGCCCAATTATAAACCAACCTTCAAGCCCATCATCTGGCCCAACTATAATCCCAAGCCCACCACCCCAATTTCTTCCTCCCATAATAGTTCCCAACACACCCCAATATGTTT…
Chr12	34798493	34798967	34798730	115.29	475	4	TTATCAATAGTTAGACCCATTTCTTTATCAAACCAAATAGAGAAAAGGGCTCAAAATTGAAGATAGTGGACCCAACTTTAGATAAAATAGATTAGTTTGGCCCAAATAGTTTACTTATCATTAAAGAAGAGAAGAATCACCCCATATATAGCCTCTATATTTGGGTCGAGGCACCTTAGAAAGTGAAGCTCATCAGTAGTTAGCTCATTTTCTCTATCAACCAAACAGAAAAATTGGGCCCAAAATTAAAGATAGCGGACCAAACTTTAGAACAAAATAGATTAGTTGGACCCAAATAGTTTACTTATCTTAGATCTTTAAGCAATCACCCCATATATATCCTCTATATTTTGGACGAGGCACCATATGAATTGAAGGCCCATTTTCTTGATCAACCGA…
Chr12	35523082	35523425	35523253	5	344	1	TGGTTATTCTGTGGCTGCATATTTTCTTGTGAGAAAGACAAGAGAAACGGGTCGGTTGAGGAAAGATAGAGTGGGTACTGAAATCGATGAAATGGGTATATGTATTGGGCTGAAATTTTGGTTGGTATGGAAGGGAATTTAAATAATGGGTTGGGCCAAGGTTATGGGATTATGAAGGGCTGATTGGAAAATTTTTGGGCCTGGGATTTTATTAGAATGGATTGGTTGCTGCTGAAAATTGGCCCAATATTTTGTCTTTTGAGTAGAATGCTACCAATTTAGTGAAACTAGATTTTAGGATAAGACGAATCGATATAATTTACTAACAAGCTTCCTAAGGCTAA
Chr12	45292363	45292696	45292529	5	334	2	TAATTCGTCTTTTTTTTAAAAAACTTTAATAAATTTGGCCAATTACAATTTAATTTGGCTAAATGGGTAATTTTCTTATGACCAATTTGGGCCATTTATTAACAAAATTCCAGAAAATCCTAGCCCACTAGTTTTTATCAAAGGAAGCTTGCACTCCCATCCTACCCACTAAACATCAGTGGCCCAAAGCCATTACCCCAAATAAACAGGCCCAGATTTTCAATTCCCAGCGACCCAATCCCCTTTAATCCAGCCCATTTACCCCCAATTTGACCCATTCTTCATCTTTGTGGGCACCAACAACGTCTTAACATGACGCACTTCGCAATACCAG
Chr12	45739445	45739966	45739705	5	522	1	AAGCTCGTTAATAAATTTATACCAATTTCGTTTTGTCTTAAATCAATTGGCTAGTTATTAATTTGAACTCATTTTCCCTTTTAATTTGGAAGAATCAGATTTAGGCCCTTTTCCCCAATTTCCCTCCCAATTTTCAGCCCAAAGCAATGTCTATTTTATTCTAGGCCTACTTTATTCCTATTTTAATTCCAGCCCATCCGTTTTATCAGCAGCCCACAACACCCATTTAATTCTCAGTAGCCCAATATCATTTTTCTCTTCCCCTGATCCAACCCATTCCCGAATTCTTTTTTATTTTTTCGTCACCTTTCAATCTTTCATTCCCAATTTCAGCAGCCCAATACCTTTACCCAATTCTCCCTTTCCAACCAAACTAATTCCCAGGCCCAACCCCCCTTT…
Chr12	62358671	62359102	62358886	5	432	0	TAGAATAATTTTTCAACATGTATATCAACCGGCCTAAATTACATTCAGACTCTATCTTCTGAATTAAATTATAATTTTAAGAAAAAGTTATAATGATTTCTATTCCTTTTTTTTGACCTCCAAAGAATTATGGATTGTGTATGAACCAAACTCCAAAAAGGCTTGGGCCATCATCTGTCCAAGTTGGGCCTCTGCTTGTGTACTAAGATGCACATAATCTGGGCCTACTTTGAGCCCATTAGCATCAACTGTTTTCACATTAGGAAGGTTAATCCGTAATTGGGCCTTTCTTATCTCCTTCATATAAGGCCCTAATGTTGTTGCCAATGCCACCTGTGGATCCATTAAAAAAAAGCCCAAAACATACGAATAAGCACCGCGATAGCGAGGTGAGATATA…
Chr12	64009107	64009667	64009387	173.51	561	5	CATATGATGAAGAAAAAAGGCAAAGCAAGTTCTGTTATAAGTGGTGCAGAATTAAGAGAAAAGCCCAAAACAAACAATAAAAAAGGTAAATCTGGATCAGTATTAAGTGATTCAATTGTTAGTAAAGAATCATCTTCTTATCTTCATAGGCCCAAGCCCAAAGATTATAGGCCCAAGCCCAAAGATGAAAAGCCCAAACTCAAACTTATAGAGTTAGAATTTGGGGATAAAGAAAAGCCCATTAATGAAAAGAAGGCCGGAACCGATTCACCGACGACTAAGGTAGTTGATGAAAAGTCCATTACAATAAAGCCCAATAAGAATTTGGGCCATGATGTAAGCCCAAAAGAGAGACAAACACCAGTTATTGGAAAGCCCATGTTGAGAAATAATGGTGGA…
Chr12	64009733	64010075	64009904	68.4	343	1	AACCGAACTACCGCCATTATACGACCGGGGGATGGCGTCGAGTAGCTATCATTCAACGGGCCGGCACACGAGAAGGCATACTGATGGTGGGAGTGGGCTTTTTTCTTGTTTTGGCAACTTTTATGGTTATGAATGTCAATGTGTTTGTGGAAAGCCCAAAAGGAGAAGAGTGAATCCAAAGTTTCAAAGCCCATCAGTTGGAAGCAGGTCATGGGTGTAAAAAGCCCAAAAAAAAGATTTCAAGGCCCAATTGTGACAAGGGAAAGGAATATACATTATTTGCAAAGAGTAAAATATTCATTATTATTGTTTTTTAAATTAATAAGATGTTGTATTAATATAT
Chr12	65049831	65050221	65050026	54.4	391	0	GTTTAATTCACAATTGATAAATTTTAAGATAAGGATCGAAATGGTCAATTGAAGATAAAATTTCTTGTCGACTCTCTGTAAGATATTACTCGTTTTGTGAGGACTTCCAATCACATCGTAAGCTAAATCGGTGCTGCGAAATCATTAATGGGCTTATGGGCCTAATGTTTTTGAAAGGTAAATGGACCAAATATCCGAATAGGCCCTTTTGAGCCCACAAGCCCAAATGTTACATTTCTTAGCAAGGGGTTAATGGGCTAATGGGCCTACTCCTTTGGAAAGGGAAATGGACCAAATATCCGAATAGGCCCTTTTGAGCTCATAAGCCCAAATGTTCATTTCTTAGCAACGGTTTAAGGCGGAGTCGGAATTTCATATATAATGGGATTTT
Total -->						356

## Sheet: TGGGCC
chr	start	end	posPeak	score	seqLength	cantidadHits	secuencia
Chr0	13636209	13636595	13636402	68.12	387	1	TATATATATAGTATAAGAGAAATGACAACTTTGGGATTTAATTAAGTTAAAACTATAGGATAAACATAGTTAGGCGAAATAATACGAATAAAAGTAAAAGGAGGAAAATATTGAATTGGGGCCTTAAAGTCCAAATTTTATGACCTGTCCTAAATCTAAAGTGACCCAAAATGGATTCGGGCCCAAATTCAACAAATGGCTGCTGGAAATTATTAAGGCTTTGGGCCTATTTCCCTTTGAGAAACCAACGTATACATTTTATGTATATCGTTATATACGAGCAGAATTTCGAACGTTTTTTTCTGCATCATCCCTGTACATCGATTTTTGAATGTATTTTCATCAAAAATATGCACCCCTGAATTTTCTAAGACTTATAATGCGTAT
Chr0	16878780	16879456	16879118	112.52	677	0	CGACATATAACAAGAGTTTTAGAAGTCATTTATTCCTAAAACTCGCCTTGGACTCAATACAGGATATTGTTAGGTGTGCGAATAAAGTTTTTCATATTAAAAGCTAGAAAAAAAGAAGAAGCTACGTTTATACAAGACTAGTCATGATATATATATGATATTTGGCTAAAAGTATATATTTATAGCACATTATCATAGCGTATATCTAATTCATAATTATGTTGATACATCGTTATTTTGGATGTCTTTACATTTGTTACAAGTTCTATGTGTAAAAGAGTACTCGCTCATGAGTTGTGAGCATTCAAGCCTGTCAAGGACGCAGCCAAGTCTTTTGGGTCAGCTGGAATTAAATTGGGCTGAGACTTTTGGTGACTTAAAAGTGGGCTGAAAGAAAAT…
Chr0	19257032	19257386	19257209	50.8	355	0	AACCCAAATTAATTCCCCTCAAGCCCAAATCCCTTCCCATGAATTAATCCCCACTCCACCATCAGCCTACACCAAAATAATGCCCAAACCAAAAGTAATTCCCAGACGGCCCACTCCCCAATTTTCAGCTCTCAAATTGATCCCAGGCCCAAATTCCTCTTAACCCAACCCAATTCCATTAAATACCCAACACCTCTCTGACCCAATTAAAAGAACAGCCCATTTCAACCCCAACCCACTAAATTAATAATAACCCAACCCAATCCCCTTGACCCGACCCAAACCCAAACCCAATAACCCATCTTCCCTTTTCCTTCATCCCCCTCTTCCTCACGCCTTTTCCCCAGAAAAACAG
Chr0	19491409	19491760	19491584	5	352	2	GTTCTGTTTTGGCTGTGTATCGTGGGGAGAGAAAGAAGGAAGGGGGGAAGAGGGGATTTGGGTCGGGTTTCGGTTTGGGGTTGGGTTGAGGGGAATGGGCCGAATATGGGCTGCTGAAAGGGAGATGTGTTTGGGCTGACATTGGGTTGGAGGGGAAGAAGGGAATTGATTGGGTTTGGTACAGAAGTGGGCCTGGGAGTTAAGTGTGAAGGTGGGCTGAAAAATTGGAAAAAGGAGAGTGGGTTAGGTTAAAAATAGGGCCAACTTTAGTTAAAACAAAATTAAAAATTGGCTAATTCTTAAATAAAAAATGAACTTGTATTAATTAATCGACGAGCTTCCCTTTTTAGCA
Chr0	19717231	19717635	19717433	71.53	405	2	TGGGTTGTTCACTTGGAAAGATTGTTTAAGTATTGGAGAAATTCACAACTTAACGAAATCCAAATTGCATATAAAAACAAAACTTCGACTACATATTAATTTGATTTCATACGCATGTTCAAACGCAAGCTTAACACACATGTGATGGTATTGGGCTGTAAAAGTTGGGCCGAAGAAGTAGAGTAGAGGTTTTTGGTCTTGTTGGATCCTAAATTTGGGCTTTATTGTTTATTGGGCTCAACACAAAATTCTACTTTGTCAAAGATAGGGCCCATTGAGTTATTGGGCCCTTTTCTCTTAAGTATTAATCAACGGCCCAAGACAAAAACAGATGGGTCCAAGTACGGTATACGGTTATCATTTTACAATTCCGTGTAAGTAAAAAATGACATGTAGAAT…
Chr1	1057860	1058167	1058013	5	308	1	ATACTAAATTTTCGTAAATTTTTACGCACTACATGTATGACTTAAATGGTGACTCCAAACTCGGGTGTCGATATACTTGGGCCCAAAAAAAGGAACTAAGCCCAATAACATTCTTTAGGCCCAAAAGTACCAGGCCCATCAGATCTTCATTTCCCTCTTTAAGGCCCAATAAGATATTGTAGGCCCATAAATATTAGGCCCAATAAACAGCTATTCATTTCTCTCTTTAAAGACTCCCAACAGAAGACAACTACTAGCTATTACTACTGCTGTTAATGCTGACACCAAATTTGTTTTCTTTAAAAGGA
Chr1	2757498	2757963	2757730	5	466	2	GTTACATATAAATATTTACCTACCAAACGCTAGAAAATAAGTAACAAATCGCATAACATATTGTGTACCCTTAATTGGGCCTTTTGGACTGCAGGTTGCCAGGTTTAACTCAAGAGGCCCAAGACAAATGGGCTTCACAATGGATCCAAGTCCATATAGATGACTCCAAAATGTTGAAAAAGCCCTTATTAATTGCAGAATTTGGCAAGTCTACAAAAACCCCAGGGTATACTGTTGCAAAGAGGGATAATTATTTTGAAAAAATATATGGAACCATTTTTAATTGTGCCAAAAGTGGAGGCCCATGTGGTGGTGGGCTTTTTTGGCAAGTATTGGGCCAAGGAATGTCAAGTTTTGATGATGGTTATCAAGTGGTCTTGCAAGAGAGCCCATCAACTT…
Chr1	24320285	24320616	24320450	5	332	0	TGGTTATTCGTCAAATTAACCCAATCACATTCCCCACCTTAATTAATTCCATTCACTACAGCCCACAAGCTCAAGTCCAACTCCCAGGCCCACGTTTTTTAGCGGCCCACCTTAACTCTTTCAAACCCATTACCAATTTTATTCCCAGCGGCCAATCAATTCGAGCCCAAATTCATAGGCCCACGCCCTTCCGTTAATTCCCAGCGGCCCAACACCCACTAAATTAAATCCAGCCCACTTAAACTCTTTAACACCATCAGCAGCCCAATAAAAAACCCTCAACCCAGCCCATATCCACGCCGACCCGGCCCTCTCCCCTCTTTCTTCTTCCC
Chr1	36169195	36169478	36169336	5	284	1	TAAAAAATGATACAGGTACAAATACGCAGAAACAATATGGGAAATACCGAGGAAATAGCGGAAAATATGTATTCAAACAAATGCAGGGCTTAAAGGTCCAAAAAATGGATTGGATTTACACCTTATACAGCAGTATACATCTTGTGTTTATTTCTTGTTTCTTACAGGAAATGGGCCAGGCCCTTTTCAGCAAAAAAAAATTTTAATAGGCCCAAAGGCCAATTTGTTTTGCAAGATTTGAACTGTTGAAAAGGGTCCAAATTTTGAAATTAGTTTAAGACAGG
Chr1	56353227	56353728	56353477	5	502	0	AAATTTGACTCCAATTCTCTTTAATACTAAACCCAAAACCCATTCTTCAACAAATCCTATTTAATGACTAGTCAAATTTACTAATTTAATCAATTTGACTAAGTTCTTAATATTGATTGGCTATAAGTGCAATTCAGTTGGCCATTTCATTCCTCTTAAACTCTCTTTCAATACCAAGTTTTTGGATCCACTTACTCACCAAATCAGCAGTCGATTTCAAGCCCACCATCTTCCTCCAAACTTTAGCACGACATTACATTCATCAGCAAACATACAGCAGCAAAAATTTGAGCCCAATTCTCTTTAATACTAAGCCCAAAACCTATTCTTCAACGAAGCAACCCAACCCACTTCTTGAAGCCCAAAAAATAAAATAAAAATTCAATACCCAACAACAAT…
Chr1	71854411	71854761	71854586	68.04	351	1	CTTTGATATAATGTATCTAAAACAAATTACACCTAATTTTGATCTCATGATACATACAAGTAATTGGACGCATCAAGTACATTATATCCATAATCCAAATCTGATAAGATTCGTAGTATTACAAACTAGTATGAATCCAAGTAAAACCCAACGGATGATTGGGTCAAAATAGCAGATTGGGCCCAAAAGGCCAAAACCTGTTAGGTATGCCTCAGCTGCTTCCTGCCAGGCCAACAAGCATGGACCTGGAAATTACGGATTTCTTCATGAAAAGCAACAGTCAAGGCCCATATGAAGTGCATGCAAAATGTGTACCGATAAAATTGTATATAATGTTTATAGAATAAATTT
Chr1	74874986	74875660	74875323	168.41	675	4	TATGAAAATATAAGTAATCGATTAGAAGTGGTCATCTTTTGGCGAATTGGTTTAGGAAAAACCTTAAAATTAAACAAACAAATAAACAAGCAATAACAATCAAAATAAATACAAGATGAAGAAGAGAAATTGGGCCCGAGTCTGGTTTTGTCCATCTGGGCCAGTACTTGGGCCTAATTTCATTTTGGGCTTTTGACTCATGTATATGTGGCCCAATTCTTCCTGTCATACCTGTCCAAAACTAACATAACAATTTGATTTTTAGTGGGCTTTAGGGTCAATCCTCCACCTGTCCTAGTCTAACAAATAATAATAAAAAAACAAAGGGGCTTAGGCCCGAAATAACAAAATACAATTTCTGAAATTTTGCGGGTTTGTTGGGCCCATTTATGCTGCATT…
Chr1	75054417	75054678	75054547	5	262	2	AGAAGTTGTATATTTAAATAATTTTTTCATCGACTTGGGCTAACGAAGCTGATCGGTTTACACACTGGGCTAAATCTCCTGATCTGCTAATGTTCAAGTTGGGCCTTTAGTGGGCATTGGGCTCGTATCTCTTCTGTAGCATGTTCTACACTAGTGGGCCACTTATTATTTAGAGACCCATTTACCAATGAACACAAAAAGGGCAACGTTAGAGGTGTTAAATGGGCAGATTAGACTGAATTATATTCGGATGGGGTCGAAT
Chr1	76438827	76439515	76439171	251.83	689	4	CACAAACACAATTAACAAAACTTCAATTAATATCTACAATCATAAATGGGCCGTGGAAGAGGCTTTGCATTCATGTTGGGCTCTTTTTTTGGAGTCTATGTTGCCCAACACTACAAAGTTCCAAGAATAGGTGACTGGGCCCATTCTGGTTGTGTCAAGGCCCGTGAACTTGAACAGGCCTATCGCAGGCCCGAGCAGGAACATCAACGGGCCCACGAGATTGATCGGGCCTATCGTAGGCCCGACTATTTCAATCCTGATGAAGGTCACCGGGCCCATGATTGTTGGTTCCGGGCCAAGCATCATGAGAGGAACTATCGGAGGCCCGATAATTTCTATGGTAATGAAGAGAACAATGAAGTTGTCCATCTGAGCCTGTCTAGGCCCATGGATCTGAAT…
Chr1	78134884	78135433	78135158	5	550	1	ACATAATTAAGTAATTAGTTAAACCAATCCCCAATCCACACACTTAGGACTAAATAAATTTACAATTTTATGCTCAGACTATTGTTTGAGCGTCTGAATGAACTTTACTAACAATATGTTTTTCTTTACGGTTTATAATGTATTTGAGCTTCTTATTTGACGATTTAACGGTGTTTATTCGGAACAGTTTGATCTATATGGTAATGTAATGGGCCTCCTTTCAGCCCATCCAGTTGCCCCATTGATTTCTCTTCATCATCTTGATAAAATTGAGCCCATTTTCCCCCACGTAACCCGAGTTAAAGCCTTGAAACGTCTCAAGAAGCCCATTACACTGGACTCAGCTGGGCTTATGCAACAGTCCATATGTTATGATAGGCCCAGAAAATGGACCATTTC…
Chr1	81771115	81771548	81771331	5	434	3	CACCAAAAGAAAAGAAGAAAAATAGCGAGCTCAGATTTAGAGCTTCGGCCCAATAAGAAAAAAATAGTTGGGCCAATTTCGTGAATAAAATTAGAAATTTAGTGGGCTTCTTTGAGGCCTTTTTCAATATCATGTACATTGTGTGAGCCCAAAGAAGATGGGGTATTTGAGAGAGTCTTTACTAGTTTTTCACTATATTGACGAACTAAGGATGGCTTGGGCAGGCTTTTCCATTTGTGAAGATTTCTACTGTTCTCATTTTCATGGGCTCCATTAACATCTTTCATTTGAATTTCTCTTTTCATAAGATGGGCCGAGCCTTTTTCTTCTGTGGATTTTGTTGGGCTTGACTTGTAGTACATAAAGTACAGGATTAATTGGGCCGCGCCCAATATGAAG…
Chr1	81815928	81816328	81816128	72.87	401	2	ATGTTGAACAGTGAAAAAATTAGCCGATGAAGGATCTTTGATAATGTGGTAACCGGGCCACGTAACCCGACCCGAAAGTGATGATCCAGGCCCATAATTCTTATACTCACCATACCACAAACTATTCAAAGCAAAGTTCCCATACCACTCCAACCATCCTCTGGGCTGGACCATTCCACTCATGTAAGTATTCATGTAAACAGTCCTTGAATACATTTTCCAGGGCCGGCCCAAATAAGTGGGCCTAGTGGCATAAATGTAACTATCTTGAATCGAAAATCCAGTGCTTTGATCTGGGCTTTTTCGACCTTGGGCCGTGATTGTTACCTTCTGTAAAGGAAGTGGAGGTCTAGTATAAATCTTGCAGTTTTGAAGAACTGCAGCACCATTGCCAAAAAT…
Chr1	82955709	82956371	82956040	306	663	0	AACATTCTTTAATCTTGAACACAGACAAGAAGCAACCAATTTTATTAATTTTTATCATGTGACTCATGAAAATACAATTTAATTTGTTTTATTCTATTAAATGTTTTACATTATTATCCTCAGCTTGCTGCTGCTGAATTTTCATTAGCTTCCTCAGTTGGCCCATTTGATGATTCTTCAATTGTAGGCATTGCATTTGTACTTTCACTGGGCTTCAGCAATGGTACTCCACTCACTGACACTGATTTGGACAAGCTGATGGAATCACCTAAATTGGGCTTGGTCTTGGGCTCAACAATCTCATCTGTTTTATACTTATACCAAGAGGCCCAATAGAGGTAGTTCAAAAAGTTAAGCCCACTAAGAATTGCCAAGAACCAATAGAAGAGGTGCAAATTA…
Chr1	84077009	84077451	84077230	77.94	443	3	CAAAACAAGATATCTCAATTATATTCCAAAATTAATTTTTTATCTCAGGACTATTTATTCTTATCGCTCGGAGCCAACGATATATGGTGTACCTATTTTGTGAAGTAGATCAAGCAAAGGTATTGGCCCGTATTGCGAATGTATATGGGCTTTTATTAGTTCTAGGGCTCTCAACTTGGGCCTCGTAATAGCTGCAATTGAACTCTGTTGATTGTGTGGCTTCTTTGTCTGTTATTGAGTACTGGGCTTTTATTAGCCCTTGGGCTTTGAACACTATCAAATATGTATTATGGGCGCTGTTATCTATTTTGAAAAAACTGTTTTGTGGGCCAAAATTCAGTACATCCACCATCTTAAGATGGGCCAACCTGAAGGATGTATCAGATTCACCTGTCTGTT…
Chr1	86667904	86668188	86668046	65.54	285	0	TTCTGCATTGTGCACTTGTCATAAACAATTGGACTTACTCGTATCGGACTCAAAAATAGTATTTAGCCCAACCCTATAAAATCGTATTGGGACGGCCCAAGTCCCCATGGAGTAGGCCCAAATTATGTACCTATTCTTTGTAGCCCAAAACAATTCATCCACCTAGCCATAACCGGTTGTAGCAATAAGATGATAATCACTCAATATACATACTAGAGGAACTTTAACAGATAACCACTACAAATAGTTTAATTACTCTCCTTAACTATAGTTTGATAATTATGA
Chr1	86687448	86687796	86687622	78.58	349	0	TGTATAATCCAAAAACACAAAACAATTGATGTAGTAACATGAGCAAATATGGTAAAAATAGTACATGTCAAACTTCTATTCAGTCTTTCAAGGCACTGTCCTTTATGAGCCTCAGCACTCAAGCCCAACTTGGCTATAATTAGAACATTGCCCAATTCAGCATTTAGTCTAGGCCCACTACTACACCTTTCCAGTTGAGTTAAGTAGATTCTTTGATTGGGCTGCACAAAGTAGGAATGAGACCTCCTCTCATTTTAATCTGAGCCTGTAAATGATGTGTCTAACCAAGTAGGAAATTAGCCTATCATTGCTAAAGCTTAAATGGTGGGGAAATTTTTATGCAAATAAT
Chr1	86970719	86971126	86970922	5	408	2	CTATATTTTTACAACAACAAAAATTCTCTTTTGCATATAAAATCTAAAAAAAAAAAGTTATTTTCTGGACAGGAGATTTCCTTGTTTTTAACATGTATCATGGCCCAATAGCCCATATTCATTTGGATGCGTAGCTAAGGCAGAGATCCAGAACTTGGCCCATAATTATATTGGGCCTACTCTGCAATCAGCCCAAAACTGGAGTATAATTTCTTAGCTTAAGTTGGGCCAAAATGCACATCGAACCAGCCATTCTTCTGCGAGCCCAGGTACAAAATCCTTATGATAAGTCATTGGCCCTATTCTCTCTTATTATGATTTATTTATGTTCTAACTTCTACCAAACGACCCCTCAGAGATATTGAGATATCGTTAGTGGTAACTTGTAAGTACTCTAGT…
Chr1	88070635	88070907	88070771	56.58	273	0	AAAAATCATTGAATCGTTTAAGAAAGAAAGTCAATTATATAAGAGAAGCCCAACGTGTATGATTTAGCGGAAGCATTTGCAAAAATGGCCTTCTGTGAGGCCACAATTTAAAATTGTCCCCTCTTAGTCCAGAGGGCTAAATTTGGATAAAGAGGGACACAATTTAAAGAGTAACATCAAGAAAGGCCATACGATGTAAATGATCCAAAGGATGGACCTACCCTTTTTGGCCCAACAAAACTTTCACTTTGGGCTGCCATTAGCCTAACTTGA
Chr1	88315400	88315722	88315561	61.09	323	1	CTGTAATAACGTGTACTCGATATAGTGAATATTCATCTTTACCAATGAAAGGCCCAACTACAAATTTGAAGAAGGCAATAGACATATTTTGTGGGCTATTCAGGCCCAAGTCTACGCAGTATTGTTGACGGATCACTAGGGCCATTTGGGCCACTTGGTTAACCATTGGATAAATCAAGAATTTGTCAAGATGCTAAAACAATTTATTTGGTCGTTCTTCAATAAAATATAAATTTGGACAAAAACAAAGCTAAGTCAGAGAAAATTTTTGAACTGTGATCAATCAAAATCCAGGAAAAAAATTATGGAGTTTGAGAAATGAG
Chr1	88671086	88671520	88671303	66.83	435	3	GTAAATGTGATGGATATCTTTGGCGGGAAAATGCAATGCCTTTTGGCGCCAATTCGCTTAATGAGGTCGAGTACGTTATGGGCTTTTTCATTCTGGGGTCCTATTGTTTGCCGAAAATGGACTGGGCCCGTTATATTGGGTATCTTGAAAGTAATGGGCCTAAATGGACTGGGACCATTATATTGGACATCTTAGGCGGGAAAATGCAGTGCCTTTTGGTGCCAATTCGCTTCATGAGGTCGAGTAAGCTATGGGCATTCGGTTGGTCTTGGGCTTTTTAATTCCGTGGTTCAGTTGTTTGCTGAAAATGGACTGGGCCCATTATGCCTCGATGAAGGGAAAACTATCTAACGAGACATGCATCCCCACCATGTATACTAAATTTACCTTTACATTTTA…
Chr1	88697547	88697902	88697724	5	356	0	AGCCAAACGTTACGGTTCTCATCTCATGATACCGGACCCACATCCCACAATTATTGGGCTGGACTAAGTTGAACTGTAACGGGCTTTTGGTTCTTAACTCATTAAGACCATAATGCCCCACTATTATTGGGCTGGGCTGGATAATTATCCCTGACCAAGTTGAACTTTAATGGGCTTTTGGTTAACTTTTTGTTTGGGCTGGAACATTTTCCGTGACGCAGTCTAAGTTGAACTGTAATGGGCTTATGGTTTCTTAAGCCCATAACGCCCCACTATTATTGGGCTAGGCTGGACAATTATCTTTGCTCATCAACTAACTTTTATCTTTTTTTCCAAGGACAACTTTCACATATAGC
Chr1	88701498	88701888	88701693	53.92	391	0	CTTTTCCCTTTATATATTAATTTTTTGCTAAAAAAAACTAATTCTAGACCTAGCTAACACAGGAGAACCTCTTTGTCATTTTAAAATCTTTTTAAACTTAGTCACGGATAATTGTCCCAATAAGTGGGCGTTATGGGCTTAATGAGTTAAGAACCAAAAGCCCAATTACCGTCTGCGTCACGGACAATTGTTCAGCCCAGGCCAATAATAGTGGGGCGTTATGGGCTTGATGAGCTTAAGAACCAAAGCCCATTACAGTTCGTCTGTGTTTAATTGTCTAGCCCAGCCCAATAATGGTGGGGTAGGGGCCCGGTGATTACGATCAATTTTATTCTGATTGTTATTCATTTTTGGAAAAATTTATATAATGACAAACTAATAGTTCAAATTT
Chr1	88887840	88888160	88888000	61.31	321	0	AAATAAAGCTAGTGTTATATACAAATAACAATAAGCAAATAATAGCAAAGGAATGAAGGAATAATTTCAAATTTGGGCTCTTTGCCCAAATTCAATTTGTTGGGCTTGGCAGCCTAAACTTGTCCTAATTCTAAAATGGGTCCTGCTGAAATAAGGCAGGCCTCAACCCTTTTCTCTTCTTTCTGGACCTGCCTTGCAAAAAATTGGGTCTTGGCCCATTTTTCGTCTCTGTCACGCTGTGTGTATATTGAGTATAATCTATGTATATGAGAGATAGTAAGTGAATTTGGCTAAAAAGTGAATGAAACGAATTAATATAAC
Chr1	89187456	89187990	89187723	214.65	535	2	CAATGTGTTGGTGCTATTTTAGGTGCACTAGCACTCAAAGCTGTGTTGAGTAGTACCATTGAACAAAGATTCTCTCTTGGTGGTTGTACCGTTACGGTAGTTACGCCTGGGCTCAATGGGCCTGAAATTGTGGGCTTGGAGATAGCCCAAGCATTTTGGCTTGAGTTTATGTGTACATTTGCTTTGCTTTTTGGTTCACTTTGGATGGCCTATGATCATCGCCAGTCCAAGGCACTTGGGCTTATTACTGTCATGTCTATTGTTGGGCTTCTAGCAGGGATTCTTGTGTTTATTTCAACTTCAGTTACTGCTAAAAAGGGCTATGCTGGAGCTGGAATGAATCCAGCTAGGTGCTTTGGAGCTGCTTTTGTTAGAGGAGGCCACCTGTGGAATGGGCAT…
Chr1	89413680	89414062	89413871	74.53	383	1	CAAACAGACACATTTTTCAAAATCAATCATATAATGTCTAAAATTTGCTTATGGCCAAATCAAAACATTCTCTTCCATAGAATTCTTCTATAATTACAAACGGGCTAGCCCATGATAGTCCTTCCCATGTCTCTCTCGATTAGACTGGGCCTCAAAACGATTTTTGGGCTACTCCTATAAAGCCCATTATGTTACTCATCAAATTGGGCTTATATTGCACAACCTCAAACCTTTGCCCTGCCCGACTTGAACTGTGAATATAACGTTCTTTAATTAGCCAATTTGAGTACATTTAAAATTGAGAAATTAACACTTCGTACCTATTTTCCAAATTATTTACAAAGTGGTTACTCCTTACTTTCATATCCTATTTTTAATATTAA
Chr2	28419923	28420250	28420086	5	328	0	TTTTAATGGGTTGTTTGTTAAATTGACTCAATTTCCTTACCCATTTTAATTAACTCAATCTCCAATCCTTTTATTTTATTTCCTAGGCCCAAATATTTTTTTTAACAATCCACTCCAACTTCAGCCCATCCTTCCTCAACCCCAAATCAATTTTCCAACCCAATTCGTAGGCCCAATCTTCTTTATTTCCATCACCCTTCGACCAAATTGCTTCAGAAACCCAATTCCTCCGACCCAGCGGCCCAAATCCCTTTCGTCAGCCCAACGTTTCCCTCCGCCCCAAGCCCACTTCTTTCCCATAACCCATCCAACGACCCGACCCAACCCC
Chr2	30055431	30055816	30055623	5	386	1	CTGCTTTTTACTTCTCTGTTAATTTCCTACATTGTATTGCATCTTGATGATGTCAACTATTTAAAAATTTTCTAAGTATGAGAAACAAAAAATGATATTTCTTACTTGGTTACTTTAGTCATGAGAACAAAAGATGGGCTATGGAAGTCCAGTCCAGTCCTGGTCCAAATGAATGATGTAGATGGGCCCTTTAAGCTTTTGTTTGCTAAAGCCCATCAAAGTTTAGATTCACTCAATTGAGTCTGAAGGCCCATTTAAATACAACGGGTCCTTACCCGTTACAGAAAAAGTGACTTGACTGTACTATCCATATTGGTCAAACCTTTTTTGCTATATAAAGGTATCAAATGAGTTCAATTTTGTTATATTGACAAGTAAATTTGTAT
Chr2	30113843	30114099	30113971	69.27	257	0	ATTTAATCTATCAATTTAACATATTCACAAGCTAAAATAAAACAATTAGTAAAAGTGAATCGAATCAACAATAGTAGGCCTATTAGAATGAGCAGGCCCATTAAAATATTTAGTGGGCTTCATGTTTTGACATTCCCCAGAAAAACTCAGAACTCAGAAGTAGTAGAAAAACGATTTGATGGACCCAATTGTCAGTCCAGATAAGTGTTTGATAAGTTGTGTCTTTGCAAAAACAATGTCAGCCTATTGTCACAGTT
Chr2	31870868	31871530	31871199	143.75	663	2	GCCCACACCATTCACGAACCGGAAAAAGGTTGTATACTCATCGCTACCGAAAAGCTGGATGGCGTTCACATATTTGAACGGACTGTAGTTCTGTTGTTGTCAATGGGCCCAATAGGCCCAATGGGCTTAATTTTAAACAGGCCTTCACTCATGTCCATTAAGGAAATGAAACCGTCGGTACTTGACATGTCGGGGACATTTGCTAATAGGCCATTGTTTTTTGGTGGGCCTTTAGAAGATGAGCTTTTCTTAGTAAGCCCAAATGAAGATGGGCTTGGAAAAAGTGGTGTTTTTGATGAAGTAATGAGAGGTTTGTACTATGGTACAAAAGAAAGTGTGGGATGTGCTTCTGAAATGGTGAAAAGGGATGTTGTTGGGGTTGATAATTTTAGGTTTTTT…
Chr2	33765908	33766303	33766105	5	396	1	AATACTCATATTTATTATTATGATAAATATAATATAATAACATCGTTAAATTCTTTATTTGTCGTAGAATAGTGAGAAGTAACTAGAACATGCTTTGTTTTCCCTATTAGCTTTGGTGCTATATTATGAAGTTGATGAAATATAAGTCTAAGCCCAAGAGACTACACATCATTGGGCCACATATACGATTGTCCTTCCGATCTATCATGTAGAATCAAGCCCAATACGGTATATGGGCTGAAGCCCATAACACTGGTAAACCCAAAAGGTAATTATTTACAAGTGTGTACCAAAGCACAAAAACAAAGTATTCAACTCATACTTATAAATAAGCATACCTAGTACATGAAATACTCATCCAACTCAATATATCGATACTTAAAACTCGAAAAGTTC
Chr2	33766410	33766717	33766563	5	308	0	TGTGATTATCTCTATGTCACACATGATGTTGAACTTCCCACAAATGTCCATCATTTCTTGTGTTTCTTTTATACTTCCAATCATGCTCCCTTTCACTGTTCTTTTACCAAATATTAATGGAAATGATGGAAGGTCCATGGGCTTATCTGGTGCACCCACTATCACAAAAGTTCCTTTAATTTTAAGCAATTCCAAGTAAGGCCCAAGAGAGTGATTGGCTGAGACTGTGTCCAATATGAAGTCCAAACTCCTATGCCTTGACTGATGATAGTAAATGAAATCCAACACAAAGAAAATTGATGAATAAT
Chr2	33929841	33930355	33930098	80.29	515	0	TGACTTTTACAAGAAGAGTGAGGACAATAGTGTTGATCAATGATGATAGGATTTTCAACATAATTCACATTAATATCAACAAAAGTGACATTGAAAACTTTGCTAGGAGGTGAAGGTGCCCAACTCTTTATCCTTAGACCATTTTGAGTTTTCCCAATATTACAATTTGTCACAATAACTCCATTCACATCACCTTCATTTTGGTATTTTCCTAAACTTCCAATGCTAATGCCATGTCCAGGCCCACAATTAACCTCAGAAATATGAACATTAGAAGTACCAGGCCCAATTGAAACACAATCATCTCCTGTTGAAATATTTACTTTGTTAATAATTATATCGTTGGAGCCGCCTATATGAATCCCGTCAGTATTTGGGCTTTCGCCTGGCGCTATTATG…
Chr2	33930881	33931269	33931075	54.58	389	3	TTTTATTTGTGATTTTATTTTTGTATTTAGTACGCAAAATAAACAATTAGAAGGGAAGAAAATATTTAATATGCAATAAAAATATTATTTTTTTTACCGAAGGAGGATTTGGGCCGTTATCATTATACATGGACCATGCAGATGGGCCTTGACCATCTAACGAACCTTGTCCATTAATAGTCAGCCCATCAATATGTTCAAATAATATCCAATAATCATCTTTGACTTTCCCCAAAGGAGCTTTTAAAAGTCCGTTAATGTTAAAAAACATTGGGCCTTTGCATGGCCCATTAAATGTTAATGTATTCAACAAAAAAGTTCCTATTGGAATAAGGACTGTGCCTCCTCCATTGTTTTGACATGCTTGGCCCCATGCCTTCAAAAATGCC
Chr2	34857253	34857524	34857388	5	272	0	CACAATTTAATGGTTTAATTTCATAGTTTTTGGTGCCATAAAGAAAGTTGGAACTCCAAAATTAGAGCAAGTACAAAGTAGAGAGTCCACTGCGACAGAGTCATTGGGCTTTTCATTCTTTAAGGGCCTTAAGCTACGTAGAATCGTTTTGCCGGCCCATCCATCCCATGACGAGCGGCCCAAATGCATCAAGCATTGTCAAGGAATTTTAAAGGGAAAAACGATATGATATTCTTCTTAACTTTGTCATTTAGAGTTTGTTTAGAAAGTCA
Chr2	35772764	35773376	35773070	126.41	613	3	CTAAACTAACACATAAAATTTGATTTTTTAGTGGGCAAATCCTCCACCTGTCCTAGTCTAACAAATAATAATAAAAAGACAAAAGGGCTTAGGCCCAAAGTAACAAAATACAATTTCTGAAATTTTGGGACTTTTTGGGCCCCATATATGGCTGATGTATATCGCTGTATATCAGTGTATTTTTCGGCTCCGGACCTGTCCTAAACTAACACATCAGTGTGAGTTTTTAGTGGGCTTTAGCCCAGTCCTCCAACTGTCCTAGTCTAACAAAAAATAGTAAAAGACAAAGGGGCTTACGCCCAAAGTAACAAAATACAATTTCTGAAATTTTGGAGGCTTTTGGGCCCATTTGTGCTGCAATACGCAATATACGGCTGATGTATGTCGCTATATATCAGT…
Chr2	36290215	36290674	36290444	5	460	2	ACGCTTTATTTAAGCAAAAAGATATCATCTTTATTACTCATGACTTCAATTTAAGGTTAATGGGTGACCTTGTTAAGTTCTAACATATATTTGAGCTATCTTCAATAATAGCCCAGTAATGAATTATATTGGGCTTTTGTGATAATCATCCAAACTATTATTGGGCCATGGCCCAGTAAAGAATTTATTGGGCTTTCTTGTTAATCACCCAAAACTGTTATTGGGTCATGGACCAGTAGTGAATTATATTGGGCTTTCTGTCAATCATCCAAACTATTTGGGCCATGGACTTGAGTTTAACTGAGTATTTAGCCCATTTTCGCCTGTTAAAATTGGACTGATATGCAATCCAAATTGACCTACGAAAAATCTGGCCAAATATTTCAAAAAGACAACTTT…
Chr2	36526196	36526660	36526428	84.75	465	1	AAGCATAATTTTCACCATACTCTGGCTCACAATAGAAATCAAAATTGGCTAAAGAGCCTTTCCCATTACCAAAATCATCTGATTTGAAATACGGTAAAGGCTTTTGTGAATTTACACTTGTATAATACATGGCCCAATGTCTCCCTTCTAGGACAAAACTATAAGGCCCATCAACAGGTTCTTTACTGGACATTCTACTAACAAGCTTATATGGGCCTGTAGCCCTTAAACTTTGGCCCACCAATAGTGTATCCGTTGGGTGATCAAAACTTTGCCAAACAAATAAATCATTTTTGTCATGTAAAACCAAGTTCCCATTGGGCAAAAGTTTTAGCCCAGTTACACCTTTGTTGGCAGTGTTTGTATGCCAAGCTACCGTGCCATCGACATCAGTTAGTA…
Chr2	36956522	36956853	36956687	5	332	1	ATATAAAATTCCCCGTCTAACCTATACATTTAAGTCTCGTTCGAACTATTGGCACAAGCAAAATAATCATAAGTTCATTACAATCAAGCTTGGCCCAAATTTATGTGACCCGTGTCCGATCCATGAATAATTTAATGGGCCTGTGCATGAGATGATTTACTGACGGGCCACATTTGCAGCCCAAATCAACCCGTGATTTTGGACGGCCCAAATCAGCCTAGGAATCGCCCTTCCCAATAAGTTATGAAACAAGAGGATGTGGGCTTAATCTATTTCATCTAGGTTAACTTTGAGTGTGTTAGCAACTTTTCATTTATTTGTTGAAAATAGTT
Chr2	37287799	37288113	37287956	83.07	315	1	ATGGGGGTAATAAGAGAACTTAAAAGGTCTGTTATTTATCCCATTTTTTATGCATGAATTGACCTGATGAGTCCATATGGATTTGATCCTTTCCTGCATTATGCATTGGGCTTCTGGCCCAACATATATTCCGTGTCCGGCTTTCTTTGTCCAGACTCCAGACGAACAGAAAAGAAAAGAATCTGGGCCTAAAGCCCAAGTAATTCAGATTTAGTTCAGAGATAGAAGAGAGCAGTTGTTGGACTCAAAGGCCCACTTCTTTACTTATTTCTTTATGTACTAATCTTCATTTACTAAATTTTTTATTGGGAAACT
Chr2	37431800	37432330	37432065	162.38	531	0	TTAAAAAAATTATAATCCAAGATAAACGTTAAATATTTGTGTGATCGTAAAATCCTTTTAGTAATAACTTTCCTTTTCTATTGCATTGCCAGCCTGATTTATGTTGTTGGTTTGTACAAGTTGACTGGTGGGCTGGATAGGCCGGTATCCATCACGGTCCACGATTTGAAAAGGCTTAATGGGCTGAGCGTTAGTAATTGGGCTTGCATCTTAGATCACATCTCTCTAGCTTCTTTGGGTTTCACTGTGGGAGGAAAATTATAGCCCAATGGCTAAGTTTTGAAGGAGAGTTTCATAGTTTATTGAAATCATATGGTTGGTTGCAGGGGTGTCAAATGGGTGGGTTGGGCTGAAATTTGAACAAGTTAAAAATGGGCTATCTGATAAAAAACGAGTTGA…
Chr2	37502481	37502819	37502650	59.38	339	0	ACTAACAAGATGCTTGAGACAAAAGATTAGGATTGAAGTTGTTCTTTTAAGAAGTAAAAGCATGATTTTAATTGGGATTTCTAATGAAAAAGCTCTTTCAATAGTCCTGATTATTGTTGGTGGCCCAACACACAGCATATTTATGTATTTGAACTCAATAATTTAGGCCCAGTTTTGGTTAGTTGATCCAAATACCAAAATTGATTTGTGGGCTTTGGAGACCATACTGTATCTACATTTTGAACAATAAAGCCCAAAACATACTAGAAACAATTCTTGAAAAAATTACACTTTAATAAATAATTATTGATTTTAACAATACTTTTTTTTGTTTATTAT
Chr2	38074209	38074556	38074382	5	348	2	GGTGGGGTGGGGTTAACAATAAGCAAGACATTTCTTCTTGCAATCCATAGTACATCCACCAGATCCACCACCAAAACCATAACCTTTTCCAGCACTAGAATATGATTTATAACATTTTGCTGGACATATTAATTTCATACCAAAACATGGGCCTTTTACTTTACACACAACACTAGACCTTATGACTCCACCTTTTCCATATCCACCTTTTGGGCCTCCAAATCCACCACCAAATACTCCACCACCAAGCCCAGGAATATTAAACCCTCCACCAGGCCCAAATATCCCACCAAAACCCACATCGCCACCGTTATTATTTCTGACTTCGCCACTGCCTTTCTTTGTTTT
Chr2	38528657	38529039	38528848	74.53	383	1	GGATTCCTTAAATTTTTACATATGAAATTTGAGACTAAAGGCATAAAGTGGGCTTTACCCAATACCGGCCCAGCTTTGGGGCCCAAGTATCTAATTTGGGAGCCCATTTGATAATCACTTGAGAAATGGGCCTATTTCAACGTTTTCTGAGGAAGCCCAACAATTTATTTCGGGGCAACGTGAAGCTTCGGCCCAAACAAAAAGTCCACTTTAGGTGAAAATGAGCCTTCTTGATCCACACACGATGGTATATTAGGAAATGTTCGTATGTATATCAACTTATTATCCCAAATAAGAAAATATTTATGAGTAAAATTTGTTTTTTTAAAACCTTTTTGCCGGCCCTAACGAACATATTACTATAATATTCTATTTATTGAAAA
Chr2	39585275	39585568	39585421	5	294	0	ATGAACTTAGATATGGGCTTGTGAAGAAAAATCAGATTCTACAAGGAAGACCCAAGAGACGTAAATTGAAGCCCAATCGTGCACTTAATTACTTCCCTTTTGGATTAATACCTATTAGAAACCCATAGCACATTTGCCAACTGCAGACAAAAATTAAAGACTAAACATCTGAAGTGAAAAATCGTGTCACTTTATGAGTATTATTCTGTAAAACTATTCGGTCCAATAGGGATTATAAAGCCCAAAAATGTGTTCAGGAAATAGTACCTTTCTATCCGGTAATTGTGTCATTTA
Chr2	40450615	40450917	40450766	53.29	303	2	ATTTATTTGCTATATGTGAAAGTTGCCCAAAATCTAATGATCCAACAGTAACAATCCAATAACGTTTGATTTTTAGACACTCCACTGAACATGGCGCTACCTCACTGATTCTGCACAATGGGCCAAACCCGACTTCCTGCACAACGTGAACTGGGCCAAGCTAGCGAAATGAGACAATCTCCATTTTCAGCCCACTCATAAATTTTCTTTTAAAGCCCATGGGGATGTGTGCTACAAAAGTAAATTGTACGCGTAACGTGACATATATGGAATCGAATAAAAGTACAGGTGAAATTTTTGAGG
Chr2	41146330	41146619	41146474	5	290	3	TATATGTTGCCAATTAGTAAAATGGGATATCATGCTGTGCCATTTTTTCTAAATTGATCCATGTATGATATGTTGTGTGATATTTTTTGGGCTTTAAGTTTCAATCCCCGATAGGCCCAGTGGGCCAGGGGTTATTAAATAGGAAAATGGGCCTTTGTAATCCAATGGGCCAAAATGACCCGTATCTGTACTTGGCATTTCTTCTTTGGCATGACGGAGATCGAAATGATAAACCCTTGCAGAACCCTAATTTTGTCCTCACAGAAGGAAGAAGTGGTTACAACAAGACG
Chr2	42855522	42855926	42855724	53.18	405	0	ATGATTTGTTATGATTTGAAAATGATCGATGAATTGATCATTAAGTATGTTTCAAATACTTTATCCTTTATATAACAAACTAAATAATTGTTCAAGAACTTATCTAATTGAACAAAGAAATTCAGATTCAAATATTACTCCTCTCAATTTTAAGGTCCAAAAGCCAGAAAATATGAAAGGAGGCCGAGTAAAGAGTTGGATAACAGGCCCAAATTAGTATACTCATCAAGATTGGTCTGAACCACCACCATTTTATTGGTGGTTTTTTGGAGCCCAAAGAAAGTGGGCATTTGAGAAGACAAGGTGTCATAAAGAAACCAGGCCAGTCAAATATCTAGGCCCATACTGAGACACGTTGGTTGACACCTAAATTACATTATCTCACCAAAGTTAAATTAT…
Chr2	43031757	43032168	43031962	5	412	2	ATTGTTTTTCTTAATATGTTAATAGTGACAAGTACAATGAAAATTGTAATGATTAAGTTAATTATCTATCTGAATTTTCACCGTGAATATTAAGAAGAAAAAATTCTTGTTTACATTAACAATACTCCCTCCTGTCGAAATGCAAAAAAACAACACTTGTTTCAGCCCATGGACCAAAGGCCCAGTAGAATTAACAAGGAGTCTGGACAATTGATGTGAGAAAAATGGGCCTTTTCATATCTTTTGAGCCCATAGACAAACTATCATTTATTGGGCCCAACTGCATGCAAGGAAACCCACAGTGACCTTTCTAATTGGACCACCAATCTACCAAGCCCAACACCCTGTTTCACTAGACTTGTTTGTTACGAAGGTTGTCGTTTATATATTTCGTTTGTC…
Chr2	44433447	44433826	44433636	5	380	2	CCAAGTCCAATTCCAGCAAACCACGACTGACGTATACTTTCTCTTAGTGGGCCTTCTTGGGCTTTCTTGAGCATTTGGAGAATCCGGGACTGGGAGGAGAAGGCTGTTACTGTTCTGAGATTGGAAACTGCTTCAGCAGCCAACTTGCTGCTTTCTTCTTGGGCCTTGATGGACTTTTTAGACATGTTTTTTAATAGCACCCTCTTGAAATAGTAGCACACTATGATGAGAGGCTGGACCGCTATCATGACCCATGCAAGTCTCCACGCGATAACTAGGCCCATGGTGCAAGCTATAGTCACTGCAGAAACCGTTTGAATGAGTAATGCCATCCTGTCCCCAACCAATGATCTCACCTGCACATTTGTATAACCAGCAAC
Chr2	44712708	44713071	44712889	5	364	1	GCGAAATATATATATTTTTAAACTATAGCTATAGTACATAATATTGGCTAGTTGTTTGCTATTTTACGTAGTTTTTCAATATTGGTATTGTTTTAAATTGGTAGGCGAAATACATAACTATTGGAAGCCCGATTCATGAAGTAACTCGGTAAGGCCCAATAACAACTATAATTAACCGGATGCAGAAGTAACTTATAAAGCCCATTAAAGTGAAATTTTTTGAAAGTTTAGTTTTAGTATAGAAGGAAAGAAGATGGGCCTTTGGCCCAATAAAAAAGTGGATTAGAACTTAAATCTTATTGAGCTATAAATCTAAGGATCCATAGGCATGATCTCCTGGCCAAAACCCAGTCTAGCCCAAATA
Chr2	44779676	44779986	44779831	52.48	311	0	ATTTTTTAAACAGTGATGCTCCAAGTGGCTATTAACGCACTGGACCTATTAATTAGTCCACTTGATAAAAAGAACGCCCAATAGTACTGCAGATGGTTATTCAGCCCATGTTATATTTGCAGACTGAAAATTTGGGCTCTGCAACTCTTCTATTGTTAGCTCAAAAGGAATGGGCTTCAAGCCCTAAAATTTTGTTTGCAAAGACATTCTCCGTAGTTTTAAATACATTTTCATATTCCCAATACTTGATATTTGGTACCCATATTGATACTTAATAAGTTCAAATCATGAGTTGCAGGGCTAATTTTTGA
Chr2	44854466	44854931	44854698	5	466	2	GCTACTACTATATTAATCCTAAGAAATAAAAATGTGCATCAATGAAGAAAGAAATAGCAATTTACATGGTTACAATAATATTTTTTTAACATTATTATGTTAGGGAAACCAAATATGTTGAGCTTATATTTTTGTTTCTGTTCATTGTTTGGGCCTCTAAAAGAGTAGCATTGTATTTTTTTTTGGGCTTTTGACATAACAGGAAAAGGCAAGAGAAACTTATGAGCTGGACTATATCGATGCTGGGCCAAACTTCAATTCTCATGGTGGTGTTCTTGTTCCTAATTTTCCCACACCAGAAACACCCCCTCAACATTGAACTCATTCTTCCTTTTATTTTCCTAACTCTAAAAATCTGTTTTTTTTTTTGTCTAATTGGGCTTTAAATATGTTATAGGC…
Chr2	45599953	45600333	45600143	70.93	381	1	ATTCGTAGACACGAATTCAAAATTTAATTTTTTATTCAGCTCGATGACAAATGCTCATCAGACGCAGATTGTGGGCCTGGGCTTTATTGTTTGTCTTGTGCTCTATCCTTTCAAGGCCACAGATGTGTTAGATCAACTGGCACTGATCCGTTTAAGTTAGTGGTACGTATTATATAATTGGGCTTATATTGGAACTGGGCTAGTGAATTATGATTGGGCTTATGTTTTATTTTGTGTGGGCTTACAGAACAGTTCTTTGCCATTCAACAAGTATGCATTTTTGACGACCCATAATGCATTTTCAATTGAGGGAGAGCCATCACATACAGGGATACCCAGAATAACCCCCACCAATCAAGAAGATAATATTACTCAACAACT
Chr2	46987902	46988604	46988253	173.8	703	5	AGAAAACGAGAGTTATATTTAGCGAAAAATTTCTAATTATTAGTTGATTTGGAACAGGTCACAGTAACACTAGTTTTTTTTCATTTACAATATCCCTAAGTTCCTCCACGGCCTGTAGCATTCTCCATGGAGTTGTAGTTTCCTCATTCACATAGGCATTAAGTTTGAATCTGTTTCAGCAATCTAATTAGTCCTTTTAGACAATATTAATAGAGCCCAAACAACAGAGCGTTGCTTCCAGCCCAATTGCTTAGTACTGGGCCCAACAAACATAGAATAAGCCCAATAGAGCTCAAACTACAGAGCCTTGCTTTCAGCCCAATTGTTTGGTGCTGGGCCCAATAAACATAGAATAAGCCCAATAGAGCTCAAACTACAGAGCCTTGCTTTCAGCCCAAT…
Chr2	47507699	47508004	47507851	5	306	1	AGTAATTTTCCTGAATTAAATGTGCTAGCCTTTCTTTGGGCCGGTCCAATTGGGTCTTGGGTTCAGTTTACCAACACGGATCCACATATTCTGTTACGCATCGAACTTCAACAGGCCCATTATTTACTTATTAACAGGCTTGGTCTTACTTTATATAGCCCATGGTTCAATTGTAGGCCCAATTAGGAATTGACCGGCCCATTTGACATATCTAGATGGATTAATTACCTGAATATACAACTTAAGTTTACATATTCTTCATATTTCTCTTATATTTTTCAAAAATACTAAAATTCCTATTTTTCT
Chr2	47660818	47661364	47661091	137.79	547	0	ATATTTTAATTATTTTATTTTATCTTTAAAATGTCAAAATTAAAGGCCATTATAAAATGGGATGAAGAGAAGGGTTATATTGGGCTGGTGTTCAAACAACAAACTAAATCTTAAGCAACATGATTTGCTTCTATTTCAACAAAAAGCAGGCCAAAAAACTGGACTTGAACCTACGATATCGGGTTCTGGAGACCCACAACGTAGCATTTGCATTTGAACAATCTTTGTTGTTGAATAAGCAAAGCCCACCAACTAGAAGCAAATGTAAGGGGAAAAGGGAATGAACAAGAACTAATGACAGAGAGAAGGCCCATTTCACTAATATCATACATAAAATGACAATGGAATATGAATCTCATTAAGCTAGAGATCCATCTTAGTTGCCACTCTAAGAGATTG…
Chr2	47708422	47708911	47708666	5	490	1	AATATTTTTTATTATAGTATATTTATGTAAGTTTCCCAAAAGAAAAGAAGCCAATCTGATCTTTTCTCTTTTATTTGCTTTCTTACTCTACTCGTTATATGGCCCAACCTATAATGTGTATGAAAATTGTATTTCTTAGAAAGTACATTGGCAAAGAAATGAATCAATTACCCCCACCAACTAACACCTAATTCAAGAGGAGAACATTTTAAAAAGGATATGGACTTGATCGTTTTGTTAATGGGCCATATATTCCTTTGGTTGAAACTAGAGACCAAATAGAAGAATGTATACGACAATATACATAAAGAAGCAAAGGCTTTCCGGCCCATAGGCCCACTCATTTGCCCACAAATATTAGAGTTTGTCTTGGATCATTTCATAAGATTTTGAAGCCTA…
Chr2	47719070	47719413	47719241	5	344	0	GATATATTTGAATAACAAATATAATACCGATTAGCTAAATATGTAACTTGCCTTCAATCATCTCAAATTAATTCAAAGGGTTTGAGCCCAAAATATTTTAAAGCCCAAGGGTAAACCAAGTAAGCAAAACTTAATATTCATCAGTCCATCGTAGATGTAGGTGGTGGTTTAAGAGTCCAATTTGGTAGTTGGTGAGGATGACTATGAACTCGAAAAAACAGAAAAAAGTAGATCATCAGCCCTATAGAAGTCGAAGCTAATTGATTACTGGGCTATTTATGTTTATATGGGCTCTCAGTTTGAGCCCACCAAAATCTCTTTATTGGGCTGGCAAGATGTTGCCC
Chr2	48144482	48144857	48144669	5	376	0	CAAAGCAACAAAAGACTCCAGAATTGTGGGCTGCATCACATGCACTGCAAAAGCTCCATCTACCTACTACTCTATTAAGAGGCACTCTACACTTATTGGCCTAGGATAGCTCCAGTGATTCAACCAAATTTCTAGGCCCATTTGCCTTCTTTAGATTTGGACCTGTTCAAAATGCAAATGGAGCAACCAAAGCTGAACATCAAGACTAACTTTCGGCCCATAAACTATTTTGACAGGTCAAAGAAACAGACCAACACTGAACAGAAATACTTGGGTTAAGCACACAAATAGCCGATGGAAAAATCAAGAAATGTAGCATGGTGCTAACATTAATTCTCTTACATTACTTATTTATCTCTGAGACAACTTGAAATAG
Chr2	48205156	48205766	48205461	173.8	611	1	TATTCGACAAATTTAATCCATTAAGCTAACTGGGACAGAATCTATAAGTATTGGCCATTTGTGTAAAATGTCACTTCAATTCATTCTTCCACAATCAAACCGAATATTTCCGTTCCTCCCCGTCTTCACACCAACTCGGCCCAGTTTTGTCATTGCAGTTACAAAAGCATTTTGGAATGATTTTGAGTTACTGGCCCAAAGATCCACAGTTCCCTTGGACCTTTTGTCTGTATACAACACTTGATCTGACGTGAATAGGCCCATACCTTGTTGTAAATTTTTGTAGTAATTATTGTCAAATGTCCTTGGAGTTTTGGGATCCATGTCAATGGCTATTCTTGGGTCAACATTCCTTGGACACATCCCTTGTAATTGGGCTGCATATTGCTTGTTAAGGGT…
Chr3	190776	191156	190966	74.76	381	3	GGAAAATAAATGATTTAAATTACTAATCATCATATTATTTGTTAATTAATCCCTATAGCTTGTATCTAAACCAAACAATATATTCAAATCAAAATTCATTTGGGTTGGGCCATAATCCTAACCACAATCATGCCTTGTTGACCTATTGGGCCTGTTGGAACTTTGATACTGGGTTGGGCCCAGATAAAAAAGAAGAAAGACAAAATGGCCCAATAACCAATACACCCCCAACCCAAAGCTAGCTAGGCCTGAAATGAAGTAAGTTAACATGAGTGGCCCAATGGACCACAACTCCCTGTCCAACATGGCAAAAATAGCCACTTCCACAGTTTTAACTTTTTAAATAATAGCCACTAGATATGGAGTACTAAATTCCATGGG
Chr3	508016	508410	508213	87.97	395	1	TAAATGAGAAATCAAAATTAGAAAATAAAAAGATTAAGACAAGTTCTGTTTTAAGTGATTCAATTGTAAGCAAAGGGTCATCAATTTATGATAAGCCCAATCCAAAGCCCAAACTCAAACTTATTGAATTGGAAATGGGGCCCAAATATGAGCCCATAAATGAAAAAGGGCCTTGTTATGACCCACCAACAACTAAAGAAATTGATGAACAGTCTATTACAAAGTCCAGTATGAAGATTTATGGAAATGAGTTTGGAGGCCCAAAAGGCCCATTAACTGAATCAGAAATTGGGCCTTCAGCATCTATAGTGGCTGCTGCTTTAGTTGAAAGAGGATATCTATTGGATGACAAGAGGAGCTCAGTGTTGGATGGTTGGAGCATCGACGAGAGCACC
Chr3	6723915	6724229	6724072	61.98	315	1	CTAATCCCCAGCTATTCCTCTTCGGTTATCCTATTTTTTACTTTTTTCCAATATTATATTTGTTGTTGTTGTGACGTTACACATGCTGGAATTCACCATTTCTTTTCACATGAGCAAAACAATATCACCCTGTTGTTCATCATTTGTCTCCCACCTTCAAGAGCTATAGGCCCATTGGACTGTGCAATACCAAAATATAAATCTAAATTGGTCCATCCTCCTTTATATCATTGGGCCTAGTCCAGTTTCCTTTCAAATAAAAGAGCCTCATACAATGTCATCATTGTCCAAGAATACGTATCCATTTAGCTAACT
Chr3	8513123	8513625	8513374	144.17	503	5	AGCTCCAACAAAAAAAAAAAGAGTCGTACCACGTCCATTAGGATTTCGACTAAATTGATGTGATTCATAATAACGACAGCAGATTCTCGTGAGGCTTCAGTTGTTAGGCCCAAAGGCTTAGGCCCAATGCCTCGAGGAAAAGTCCGAACATATTCCTCTTCACATAGCGTTTCGATAGAACTATCTGGGCCTGGGCCTGGGTCTGGGCCTGTAATCCATAAGGGCTCTCCAGTTTGGGCCATTCTTACAAGTTCTTCCATAGCTGCTACAGCAAGTTCAATGATCATGGGCTTATCAGCATCTATTGGGCCTGAAACTGACCTTAAAAGGTCACCAGCACTGTACATTTCTCCAACAAGGCCCGTTTGAGGCCCAAAACTACCAACACCGATATCGAGT…
Chr3	12060526	12061101	12060813	5	576	1	GCAATTATGCAAACTTTGTTATAACATACAAATATGAATTTTTTATTTGCTATACGTGAAAGTTGCCCTTAATTAAATGCTCCACAGTCTATACGAATATTTCCATTCTTACCCGTCTTCACACCAACTCGGCCCAATTTAGTCATCGCATTAACAAATGCGGTTTCAAAAACTTTAGAATTACTGGCCCACAAATTAACAGTACCTTTAGACCTTTGGTCTGTGAACAAAACTTGATCTGATGTGAATAGGCCCATTCCGTTTTGCAAGTTTTGGAAATACACATTGTCAAAAGCCCTAGGTGTTATTGGGTCCATGTTGATGGCTATTCTTGGGTCCACATTTTTCGGACACATTTGTTCTAATTGGGCTGCATACGTCTTGTTGAGACTTGGATCC…
Chr3	29574389	29574675	29574532	55	287	3	TAAAAATTGTTAAAATTTTCACCAAACGTTAGTCAATCCAACAAATGATAAATAAAAGAGGGAGAGGGAGGAGTATTTGAACTTGGGCTAATTGCCCAAATTCACTAAATTGGGCTTTGGCCCACCTGTCCTACACTAAATTATTCAAGAATGTGGATTTGGGCCATTTTCAACAATTCAAAACCCGCATGAAAAGATTTATGGCCTTTGGGCCTATTCACTTAAATTCTGCTGATGGGCCTTTAAGCCCTTGGGCTCCCTGCTGTTTCAAAAGATATAATACACAC
Chr3	30530192	30530632	30530412	84.12	441	0	AATAGAGGGGAGGGTTGTGCGATCGTACGTTTGGGGGAAGATGAAGAAAGGGGTCGGGTCGGGTCTAAAGGGGGGAAAGGGAATTGGGTTTTGGGCTGGGAATTAAATATAGGGGAATGGGCTAGGAAGGAAATGGGTTTTGAGCCGGAAATTAAGGGAAATAGGCTGGAAACTAATTTGAAGGGAATGGAAATTGAATTGGGTCAATTAGAAAAGAAACGCCCAAATTTGGCTTTTAAAGAGTGGGAGGAGGGAATGGATTAAATGTAGCAGAGATAAATGGGCTGGAACGGTTTTCAGGAGAATTGGGATGGGCTGCTGGAATTAAAAGTGGGTCTGGATTTGAAAAAGGAAATTTTGTAAATGGCCCAAAATTGAATTGAAAATTTAAGATGGGTT…
Chr3	46903787	46904106	46903946	5	320	1	TGCAGCATTTCCTAGAGGCGCGCGCTACGCTATAATTGTGGGAGCTGGAGTACCAGCAATGTTATTCTTAATTGGGCTTCTATGTTTCATAAGTGGAAGGATAAGGTCTTGCAGGAGAAGAGCCCAACCAGTCCTAGAATTCAGCTCTGCGGTTACACCACAACCCATCGTATTTACGGGCCTAGATGGGCCCACAATAGAATCTTATCCCAAAACTATATTGGGAGAGAGCAGACGTTTGCCCAAGCCCGATGATAATATTTGCCCAATTTGTTTGGCTGAATATCAGCCCAAAGAGACTTTAAGGACCATTCCTGAAT
Chr3	49114454	49114745	49114599	5	292	4	ATTATGTAGTTTTTTCTAAAATAAAGAGAAAGAGAGTTTTGGGCCCAAGTCTAGTTTTCTGTCCGCTGTATCAGTACTTGGGCCTAATTTCATTCTTGGGCCTTTAGCCCACTTGCACTTGTCCTAGACTATCATACAAATTGAATTTATTTTGGGCTTTAGGTCTCACCTGTTCTAAACTAACAAGACAAATAATAATCAAATAAAGATGGACATTAGGCCCGATTACGATACAATACGAGGCTGAAATTTAAGTGGGCTGGTTGGGCCCATTTCTACTTATGTACAGTGT
Chr3	49414437	49414862	49414649	5	426	2	ATTTTTATTCAATTGACTATTTATTAAATCTAACCAATTTTCCCTTTAATTCATTTAAAGTACTAGATTTGGGCCTTTGCTTCAAAAACGAGCCCACCCCTCTTCCTCTCTAATCAAAGCCTGAATTATTTTAATTCCCAACCCATTTTCCTTGCCAACCCCAATTTCCTTTCCAGCCCATTTATCTCTTTAAATTAATGTTCCTAGCCTAATTCATTTCCTGGGCCATCCAAATTTTATTATTCCAAGCAGATCAGCCCAAAGCTACTTTCCACCCGACCCAATCCCCTTTTCAACCAAGCCCACCCCCTTAAATTTCAACCCGACCCAACCTTCTTCCTCCCCTACCCGTTTTCCCCAGAAAAAACAGAACAGAACCCAGACGCGAAACTCCCACGC…
Chr3	53606270	53606586	53606428	71.52	317	2	TGAATCATACTACATTCTTTTAAAAAAGTAAAATCATCATATTTGTCTTTAAAAATGTTAATGGGCCTGCTGGCCTGCTATGAGACTTGGGCCCCATAAAGTGCCAATCCATATTGTATTTAGGGCCCATAAAAAACTAAATTGGACCGATGACATCTTAGCGCGGCCCAATATCAGAAAAGCCCAATTATTTGAATTAGGACCAAGCACAACCCGAGTCCAGAGTCTTCACCTCTTCTTCTCTGATCAAAAACCCTATCAAAACCCCAGTGTACATTGTTGCAGAAGCTTAGCTTAGAAACATGGCCATTTCCACT
Chr3	56050894	56051415	56051154	5	522	1	ACGCATGCAACTCCAGATTGCGTGCTGAATAACGAAGGTTACGAAAAGTGTGTTGCGAAAATGAAAAGTGATGTTATTGTGGCTACGGCTTTAGCTTCTATGATTGGGTCATTTGCTATGGGCTTATTGGCGAATCTTCCTTTGGGCTTAGCTCCAGGTATGGGCCCAAATGCTTATTTAGCTTATAATTTAGTGGGCTTTCACGGGTCTGGAAAAATGTCTTATCAGACTGTTATGGCAATTTTTTTAGTTGAAGGCTGTGCGTTTTTAGCAATAGCTGTATTTGGGCTTCGTGGGAGGATAGCCCGGTTTATTCCTCAGCCCGTTAGGTTAGCTTGTGCGGCTGGTATTGGGCTTTTTATTGCATTTGTGGGCTTACAAGCCCATCAAGGTGTGGGC…
Chr3	56839283	56839611	56839447	50.73	329	2	CACGGGCCAGGTCTCTGATTCAAGTTCAGGATGGCTGTCTCTGGAGTTCTATTTGGGCCACTCTTGCATTTAGAAACCCAGTACTTAAATTGAGTAAAAAGGATGTTAGCTCCTGAAATTGGGCCAGTCTGTGGTCTTTGAGGCCCTAATCAAAATCTGATTATTGGTGAGAAAGAATAACAAGACCCCATGTATAGGAAAAAGTGACATTATTCTGACTTCTGTTCACAACTGCTAATGTTAGTCCTACAAGGAGGAATTCCAAATGAATTATGACATAAATACCCAAACATTCTCCTTTTATACCACATTTCATATCTGTTGGCTAG
Chr3	57273259	57273582	57273420	5	324	2	GTTGAGGGGTGCGTATTGGATCGTATTTTTTTGGATCCGATACAGATGCGGCATCATTTTCCGGGAGTCCGAGCAAGGATATAAGTCTGTTGCCAATGCTGGGCtaggacccaAAGCTTCATAAATATCTGGGCCCTAAAAAATTGGGTAGGCCCAAATGCTTCACAAATATGAAATAGAGATAAATGGGCCTCGAGAGAGTGGTTACTGGGCTAACAATTGTCTATATTGTGATTCACTGATTTGTGCATTATTGTGGTGGATTTGTGTCCCTCGATCCCCTTATAGCGCAAGTCATTATAGAGTCCTGAAATGAGAAAATCA
Chr3	59054967	59055546	59055256	5	580	3	CATCTGCTTATTCGGCTGTTCACCCACCGTATACTTGGGCTTCTAACCGTGGGATCGGGTGGACCACTAATGGATCAGCCCGTTGTAAAGTCAGCCCAAATGCTTCCTCCATATTTAACTTATCTGGCAATTGTCCAGTGGGCAAAGCCCAGTTAAACGAATGGATCAAAGTTGCAGTCATCAACTGGACCATGCGGATACCCAAACTCATTCCGGGGCATATTCTTCGACCAGCACCAAACGGAATTACTTCAAAGTCATTTCCTTTTACATCAACTTTGGGCTTTTCACCTCCGGGCAAGAATCTTTCGGGCCTGAACTCTATTGGATCAGCCCATTGGTTTGGATCACGAGCAATGGCCCAAACGTTGACGAGAAGTGTCGAGCCTTTTGGAATGA…
Chr3	60108892	60109634	60109263	109.28	743	0	GACTTATCGAAGAAGAACTCAATCGCTTTCGAGCCCAATACAAAAGATCTATAGTTCCATCAAAGCTCAAAGATGTAGTTCAACTGATCACGCCTAAATGGACTCCATCGCCAGAGCTAGCCACATTAACTTGGTTAGGCGATTGGCGGCCTTCAACAATCCTGGATCTTCTTCAATACTTAGCCCATTCATCTGGGCTTTCAAAATCTCTACCAGATTCAGTGGCCATTGAAGTGGCATTGCCCCAATTGATCAACGAGTTACGAATCGAGGAGGCGGTGATCGATGAAGAAATGGCTGAGATTCAGTCCAATTGCATATTCTATCTCCCATTTGGCCCAAAGAAAGAGGCAAATAAAGGTAAGCCTGCAATGGCTTGTGTAGAATCTGAGTTTAAGA…
Chr3	60208478	60208811	60208644	5	334	1	ACAATTTTCCCTATAGAATTAGCATGATCTAAAAATTGATCAATGAAAGAAGCTTTCACTTTTTTTTCTCCTTTAATGACTCTAACTCGCAATCTTAAAGTTTGATATTGCAGGATGCTTACCTCACCATCCAAATAACTCGCTCTTGTCTTGGACCTTCACATACATGCCTTGGATGGGCTTTGACCCAAAAGTTATGATGGACTTTATAGTGTGTAAACTCAGAACCATGCATTATGGGCCTATATTTTTATTAGTAGGTGTAGTTGATGAGCATTTTCGAGAAATTCTCACAGATGGTAAATTTCATCGACTTTCTTGAACATTGTATAAG
Chr3	61210951	61211397	61211174	77.52	447	5	TACATATGATTAGTTTGGTTACATAAATTCTTAGTAATGAAACCATTTTTTCGTCATTCAATCTTATCAGTCCATTTTAGTCAGGGTTGGCCTAACAAAGTACAATTAGTGGGCCCATTTTAAGGAATTGAGGCCCAATATAAGTAGGCCCAACAATGTCCAATGAGTGGGCCCATTTTAAGGAATTGAGGCCCAATATAAGTAGGCCCAAGTCCAATGAGTGGGCCCATTTTAAGGAATTGAGGCCCAATATAAGTAGGCCCAACAAAAGTCCAATGAATGGACCCATTTTAAAGAATTGAGGCCCAATATAAGTAGGCCCAACAAAGTCCAATGAGTGGGCCCATTTTAAGGAATTGAGGCCCAATATAAGTAGGCCCAACAAAATCCAATGAGTGG…
Chr3	61642319	61642694	61642506	5	376	3	GACATGGAAAATCATAATGTTTATACATGATTAAAATTGTTCTTAATCTATATCTTCGTTTGTTGAGTAACAAAAGATTTCATTTTTATGAGTTGGCTTATCGAATTTAACTGACCATCAGCCTCGATGTCATTGAAGGCACAATTTCCCTGGGCCTTGTGTGTTCCTTTTGGGCCTGGAATCTTTTAGGCCCAAATTTAAGAACAGTGCAATCTGCTTCTAACTGCCTGATATAATTGAATTTGGGCCTTCGGTGTTCGGTATATTGGACTGGACCACACTTTCATGAGGGTCCATTAAGCTGTTAGGTGGCCCAAATTACTGCTTGCTACAAGTGTTAATTAAGGACTGCTTGCTACAAATATTTTACCGAGAC
Chr3	61822203	61822566	61822384	5	364	1	AGCCGTCATCGTAATCGTTGTCGGAGAAATCATCATCGGAATCGAAGGCCATTGGGAATTAGGGATTCGGGTGATCCAAGGTTTTAAGAAATTTTTCAGTTGAATGAATGGTGAAGGCGGTAACAGCTAGTGTTTAGAAAGCTGAAGAGTCAAAGTTTGGGCTCAACAACAGAGAGAGCCCATAAATAAGCATTAAATAGGAGCTAATCCAATGAACGCGCTTTAACAGTGGGCCTACAATCTTGAAACCACGGCCCATTAAGCTAATATAAGTGGGCTAAGAGAAACTTCAGCTTTCTCTGTTAATTGGGTCGTAGACTCATGGCCCATGAGAGTAAAAAAAGTCGATACAAATCAAAAAAAG
Chr3	62851044	62851496	62851270	117.43	453	2	ACTCCAAAATATCATAGAATAGGGGTAATTTTGTGTATTTTTTCCTTTTTAAACTTTTAAGGACAGGGAGGCCCAATGGGCCCATCTGGTGTCAGGTCCAGCTAGACCACAAAGTCGGCCCATTTGGATAATTATCTTAGGACAAGTTTAACCTTGTCCACAACTAACATATCTTCTTTTCTCTACATTGAATTGACTATTCATTTTGCAATTTAGAGTTTAGTTTGAAGAATCTTGTTTAGCCTCTAGGAAACACTAAGGTGGCCCATTTGAGTCATTTGTGGCCATACTGGGCCTTGGCCCATTTTACTTAGGCCCACCAATTCTTTCTGCTCTCCAACCCTAAGCCCAATTTGGCTGCTAGTCTAGTTAAATTGTTTCTTAAGCGAAATTGACATA…
Chr3	64487349	64487621	64487485	56.58	273	2	ATATAATTTTTTACGAAAGTAAGTAAACCATCCGATAGGCTATTTGTGTAAAGATGTGAGGGGTGACTTACAATCAAAAGTTGGTTCTATTGGGTGGGCTTTTGTGTGTGGTGTATTTAATGGGCCTGCCAGAATGACCTTAGTGGCTGATGATGGACTTCATGGGCTTATGCACTTTTGATAGACAAAAATTATGGGCCCAGTTATAATAAAGGAGGGGAAGACGAAGGATTTGATCGCCTAATTTATGTTATTGGTCCTTCGACAAATCAC
Chr4	438141	438542	438341	5	402	0	GATTAGAAAGAATAAATTCCTAGGGTTGGAACTTGGAACTTGGAACCCATAGATGGGCTCATTTGTTAGAAGGCTAGAATCCCAACTTAACAGACTAGTCCAATAACTAAACTTATACTAAATTGGGATTCTTACCCACCCATATGTACTCCCCAAAGTCCAAACAAATAGTTTACAATAAGAATAGCCCAATAACTTTTTACATTTAAAATGCCCAAACATATGTTTAATTGAATTTTCATGAAGCCAAATCGATTTCAATGTATACACATCATGAATACATGACGTATATACACTTTTATACGTTACATATAAATCATTATATACTACTACATTTAACGCATACGTTCTAATATTATACATTACATATTATATATGTATATAGAATATAAGTAATGT…
Chr4	4789382	4789698	4789540	72.07	317	6	GGAGGGGGAAAGAGGAGGGAATGGGTCGGGTCAGAGGTGGGCTGGATTTAATTGATAAAGTCGGATTGGGCCGGGTAAAGATTTAGGGATTTGGGCCTGGGTGAGGAATCACAAAGGGGTTGGAAACTTGGGCCGCCGGATTTTGGAGAGGAGGCCCACATGTGGTCTTGCACATCAAAAGGGAAATGGGTTGGGTTGAGGGGCAATTCGGGATGGGCCTACGAATTAAGAAATGGGCCGCTGGGTTTGAATTGGGTTGGATTGAAATTGGAGGAGGTTGGGCCTGAATTCAGTTCTTCAAAAGGATTAAAGGAAAG
Chr4	5534223	5534590	5534406	5	368	1	GTTTGTTATTATATACGATTTTTCCAAAAATATGTATATATAAAAAAATTTACACTCTTTGTGCACTTGCCACTACAGTGGGCTTTATCGATCACCCAACGGTTAATTTTGGGCTTATTTGCTTGATATTTATGGGCTTGGCCTGCATTTTATGAAGGCCCATTTGCTAGCAATTTAGTCCAAGCAACCTTAATGGGCCTTCATCAGCCCAAGTCTTCTTAATCAGGCCCATATTTATATTTTGGTGACAACATTTCGGGACAGAGAGAATTTTCGGTGGAGCAATAATATCGTTATACAACATTGACAAAATTGCATTAGTCCTAAGTGTTAGCACCAAAATAGTGACAATGTCTAGAGGTTGATGT
Chr4	57059814	57060286	57060050	115.56	473	1	ATGGAATGTAATTATGTAAACTATACCCATAAAATGTAATTTCATAACATCCGTTTGCCATATATGAAATTTAAACAGAGGGAGTAGAAGTTTAAGGACTGTTGGGCCGATGAAGCCCAATTAGAAGACTTTTGGGCTGCGTTCTGAATGATCCTGAAATTTCCTTCCAATTTGTCATAATCCAATTTCTTAGTCTAAAGCATTTTGCACATGCGTGAATATACTTATAAAGTGCACAAACACACTATATTTCACTATAATTAAGCCCACAAATATAGTGTATTTCAATACAGAGATAATTGTATACGCCCGGATACACTTATTTAGTGCCCCAACATTATATTTCACATTATTATGAGCCCAACAATATTGTATTCCTCTACATATTTAACCAACATG…
Chr4	58305438	58305737	58305587	5	300	0	TGACCAAACCGGTTAATTTTGGAAATTTGAGCTGCATTGAAAGTCGACCCAATAAATTGCATATCATAAGCCCAATATGTCAATCTCCCTTGAATCTTATCTTACAACAGTCCAGCCCAATAGCATTTGGGTATCTGTTATCAAAGCCCACATAATTAGGTCTGGTGGATTCAACTTGGTTTTAACTTCAGATATACAGGATTATAATTGGGCTTGTCAAAATTAAATTTTAGATAATTTTGGGGAAAATTGAAGTGTGTGATGGATAGTATTTAAGCAGACTTTACCTTTATGTCAAAT
Chr4	58588958	58589257	58589107	5	300	1	GACCATTTTAATAGCCTTCTGCGTGGGCTCGACACATGCGTTTCCGTAGATTTTTTCCATGATTCCAAGAGGACATAAATCCCAAAATGATCCCGTTCGAAAAATAACTTTGATAAGTGTTGGGCCTGGCTTGATTGGAAAATTAAAAGCCCACAAACTTTATGGACAGAGCAAAATTGGTGAGAAAATAATAGGGCTTGGACCCAAATTAAGAGCCCATACAACTTTCATTCTCTATTCTACGAGAATTTATATGAAAGTGAACTAGAATATGGAGAAACATAGGTGAGCCCATGATAG
Chr4	59340554	59341060	59340807	81.07	507	1	GTCCAACTCAATTCAACCCAATAAACGACAGTAATCGGCCCAATCTTTCATTTTGATTAAGGGCCCAATTCATCGGCAAGTCCAGTTTAATTTTGGAACCCACGTTTAATGACTTAGCTTCTTATAAATGTCAATGCTAACCACTTTAATACATACTATTTAAAGTTTAACCAATTTATTTAATTTTATGTATTTACTCCCATGGAATTTCAAGTAACACACCTGAAACTCTAAGGATATTGTGATGAAGTTTCATCGGTAGAATTTGAAACCCTGTAATTGTGACTATATTTTAAAGACATGGCCAAGAAGTTTCTAAAATGTGCTATTTCTTTAACATAATAACCATTCCTGTTGAATTTTTGCCTAAATTATTTGGGCCACTGTTGTAAACACAAC…
Chr4	59822766	59823124	59822945	57.37	359	1	TATCTATTATGACTTATAGCTATTTGAAAATTCATGAACACCAAAACTTAATGAAGCCCAGAGGACCAAAAATAAAGTTGGGCTTTATGTCACTAATCATCCCTCACTGAATAGGGCCCGTTATGTATGATGCAGCCTGCATTTGAAAACAGCTTATAGATCCAAAATAAAGCTCATACTGGGCCAAAAATAGATGAAGGAAGGTCTTACTTAACAAATGACAAAAAGTAGGGTCTTTTGCACTTTTGCCTCCATCCTCCCCCGCCCCACACCTGGTGTCAAGAGCCCACGTTAGAGCTCTGACTAAATTTGAATGGCATATTGCACCATTTAAATGGTACACTTCCAACATACTTCAT
Chr4	60345877	60346218	60346047	5	342	1	TTAGTGAAACAATATTTCTACAAAATAATAAGATTTTGTGGTTATAATTATATTAATTTAGAGAGATTTTACGGTAAATATTCTTTGTCGCCAAATGATGAACCACACTGCATGAATTGCAGCAAACCCCTAAATGGGCTTTAAGACGTAGGCCCATTTGTTGTTATCGAACACCTACCTGGGCTCTAAGTAAGATGCAGGCCCAGTTTATGTTGAGTTTGAGAAAAAGCACGGCCCACCTATTTTGGGCTTGTGGTTGCATATTGGGCCTTATTCATCTCTCCATGAAGCACAAAAAAGAAAATCATGTTTTTTAAAGCAAATTACATATCTTTGTTTGTT
Chr4	60450010	60450486	60450248	75.33	477	0	AAATTTTCTCTAACTAATATGAGGAGGAGGAAATAACAAATAATTTGAGAACACTGAATATAACTTAAATGATTAGATGATAAGTGATAACTAACCATGAGTGCAATTACTCCAAAGATGGTTCCAATTTTGAGATTATTAAGTTATTGGGCTTAGGGGGATCCAACCTTCCCAAGTTGTTGCTTCTACATCATTTGGTTATAATTGGGCTTAATATTTTGGACTAAGGCCTGTTCAAAATGTTAACTGTTGGTCCATCTATTAACACCAAACAGAGTCATGAGTTGATCTTTCAAAATAAGTACACAAGACTTGAGCCCAATGTAAACCCAACCCAACCCAGCAATCACTGAAGACATTGGACATTTACTTGCTCCATTTTTTCATTAAATGAGTTGA…
Chr4	60592650	60592965	60592807	5	316	0	ATAATTTTAGATATATCGTGTTTGAAGATTCATATGACAAATATGCGGACATTTCGTTTTGAAGTTTCGACAAAAATGATTTAACGGTCGTACAGAATTGAGTTGAGCCCAACCCAATGGTCAAATTCCAGCCCAACAAGGATTATCACTTGTCAACATGGGAGAAAGCCATCAAAGAAGAAACTCAAATGGGAAATAGCTTGTGCATTTTGAGGCCCAAATTTATTGCGATATCCACTATACATTTTTTATGAAGTTCAATAGAACACATTAAAAAGAGTATCTTAATATATAGAAACTTTCACATATAGCAAGT
Chr4	61041498	61041788	61041643	75.49	291	4	AGCCAAAAACTCTATTTATCTATTTTAACATGTTTTAACTAATTGTTATGTTATTTTCATACTAAAAGTGTGATTAAATGGTAGGTAAATGTTGATTAGTGCCTAGTGGTCTAAAAAGTGGTACATATCCATTTGAACTGTTTATGGGCTTCTTGGGCCGAACTGTTAGGGGGGAATTGCAATGTTAATGGGCCTTATGGGCCAAGCTGTTATAGAGAATTGCAATGTTTATGGGCTTGTTTGGGCCAAACTTGCCCAGCCCAAATATTAATAGACCCTGAAGTAACCAAC
Chr4	61620568	61620947	61620757	5	380	1	CAAACTTCGCTATTAAATACAAATATAAATTTTTTATTTGCTATTTGTAAAAGTTGTATTTTTTTATTTCTCTCCAATATGGACCATATGGGGCAAGCCCAAATATGGCATAGTTATAGCCCAAGAGTTCTACTGCCAACGCTTTAGACCGGCTTGCCAAGGCCTTATCGTTGGTAATATAGCAATCTTGGGCTATTTTTCTATCGTTCACTACCAAAACTTGATGGGCTCCAAATTTTACTGTGAAAATTGGGCCATATTTGTCTGCCATAAAACCCAAATGTTTTGTGAGGCAGATTAGATCCACTGAAAAGATGGAGATGGCCAATTATAGGCCTTGATCCAACAACTTTAGGGGGTGTTTTACCTTTTTTGTTACT
Chr4	61633234	61633561	61633397	5	328	1	TTATACTAAATACACGTGATTCACACTAATATGTCTAAACATTTGTACACAATGATTAGAGAGTAATTCGAGTACAACTATTTTCTCCATTTCTCTCCAATATGGGCCTTTCCCAAAACGGCTATGTTATATGCCTAGAGCTCTATTGCCAACGACTTAAGCCGGCTTGCCAAGTCCTTAATGTTGGTTAGTAAACCAATCTTGGGCTACCTTCGTATCGTTCAACAAAATTTGATGGGCTCCAAATTTTACTGTGAAAATTGGCGCATATTTGTCTGCCATGAGCCCAAGTGTTTTGTGAGGCAGATTAGATCCAGTGAAAAGATGA
Chr4	61819081	61819463	61819272	74.53	383	0	AGATCGAATTTATGTGTCTTCATGAGCTTCTTTTGTTTAACTTTGAATCGTCTTTGGAAGTACCCTTCAAAAGTTGGCTCTGTTGATGTTCTTAAGAAGAATCCATATGCAAGAACAACGTGAAATGAAGTCACAAAGAAGCAAATGGGCTCCATCACATCCCAAGTCAATTCCCAAAATGTTAACCTCATAAAGCCCAATGTTTGGAGAATTAAAAAGCCCAGCCCAAAGTAAAGTTCACCTCTTACAAGTGATTGGGCTTTTTGATCAATCAAGGCCTTTTGTTCTTCCATTTGTTCAAACTCTCTTCTTCTTGGGTCATTTGGTGATGCAATGGATTCTGATATTATTTTGTTCATTGATTTTGCCACCTGAAATTGCAA
Chr4	62356274	62356663	62356468	5	390	2	CATCATACTTTTTATTGGACGTTCTTCTTGCTTCTATTATCCTGTCCAGCAAATTCATAATTCTTTTTCTGGCCTGCAATTAATGTTAATGGGCTTTAAATGGGCCTGTTTACAAACTCAATGGGCTTTAGATCGGCCTAATTAAATCAGAAATGGGCTTTGATAAATGGGCCAATATTACCTGTAGGCCTTTGTAGAATCTAGTCCATGGTAGTCTTAATGGAAATGACAACATTGCTTCATAAATCAACCCAATATCCTTATGCAACATTTCTAGTTCCTCTTTGTTTTCCAAACTCATTAACATTTTGCAAATTGCTTCGAGGGTTATCTACAAAGTACGAAAAAAAATAGCTCATGAAAATATGACTCGTTCAAGTGGATTCGTTG
Chr4	62419609	62419928	62419768	5	320	1	CTTCTTGATTTATATCGAGACTTTAGTTTACGCAACCCGAATGCCGATCCGGTTTATTTTATGAATTAAACTTTCTATAGGGTGATAACAATTGTGTTATTTTTGACAGGAGTGTGATACCTACTCTATGGCCAACTGAGGAAATCCAAATGATAGAATTTGACACACTTTAAAGCCCATTTGTAAATTGACTAGTGGGCTTGCTTTACAAACACATATGGGCCTTTGTTGACATTGATAGGGCCTCAAAAGCCCAAAATAACTTCGAAACAAATCCGACAAGAAGAGTGTCGAACTATTTCATTAGCTCATGTTTGATC
Chr4	63395718	63396037	63395877	5	320	0	AAACACTGTAACATAAATAGAGAAATAAAAATTGAGGAGAAATCCACACAGGACTGGATAAAAAGCCCAAAGGAGAATCAACATGAAATCTCAAGGGTTCTAACAGGCCAATATCAATTGTAGAGTCCAAAGACCAGTCTTATTGGAGACCACATAAACATCCTAGTACTAAAATTTAGTCTTGGCCCATTTTTAAAACCAGTATGGGTATATTCTAAATTTCTTACAATTGCAGCAGTGGGCTTTAATATTTTAATTTTTCTTATCTGTCCGAGTTCTATTGAACATAATAATTTGATATTTGCAACAAGAATTATGGT
Chr4	63434688	63435041	63434864	5	354	1	CAATACATTAAGCCATTAATATATGAGTTTTTCTATAATGAAGTCATGGGCTATAATACAGCCCAAATATCGCAATGGGCTAAACCTATTTGGGCCTGAAAGAAATATAGCCCAAATTTGTGTAAAGATCTTTGATATCATTTTAGTAGTTACACTAAGGTCCAATAAGCAATCATAATACATGATGGACAAATAAAGCCTCTATTCGAAGGTAATCGAAGCCCAAATGATCTAATGGATTAGCCCATGCTTGACGATGAACATAATTCTTGAGAGAAGTGAACAAATATCCACTTTTGGACTTAGGTTTAACTTTAAAGTATGGAAAAATACATGAATTAATATATTTTAAAA
Chr4	63778690	63779089	63778889	5	400	0	TTGTTATTTTAAACGATTTTCCGTAAAATTTAATTGTTAATTGCAGAGCAACAAAAGCCCAATGGAGTTTGCAAAAGGGCTGGTGAATGAAGGGAATGAATACAATGGGTTTAATTTAATTTTGGCAGATATTGAAAGTAAAAAAATGGTATATGTAACAAATAGGCCCAAAGGAGAGCCCATAACAATACAAGAAGTCCAACCAGGTATTCATGTGCTGTCCAATGCAAAACTGGACTCTCCTTGGCCCAAGGTAAGAATTCTAATGGGCTTTTTTCGATCGATATACATAAATTATACAAATGATATGCTTTTGGTTGTTCATTTCAGGCTCAAAGACTGAAGTTAAATTTTAAGAAAATGATGGATGTTTACGAAGTGAATGACGAGAAAATCTGCG
Chr5	2115167	2115470	2115318	5	304	1	AATGACTTCAGCGAGTTGCTCGGAGGGTGACTACCTCTTGTGTTTAACTTTAAAATTGTACGTTCGAATCACCAAATGAAGCAAAAAGATTGGAACTTTTAGGAGTGTTAGGGTGTAATGGGCCTTATTTGTGAAGGGTTTATTTGCACTGGCTATCCATTCTTTTTACAGCCCAATATTGAAAGATAAAGCAACAAAGAATAGCCCATACTAAATTGAAGAGGCCTTGTGAATCATTCTCTCTAATGATCAACAGCTCATACTACATATTGTGGTCCAAAATATATACCAATCTTATCAAAAT
Chr5	2476805	2477097	2476951	59.49	293	2	TATTTATAAAGAACTACAAAACCAATGGATCTAGCATTGAATACCATTTAAGTGTGCATAATGTAGAGAGACTTTGTACTAGTGGGGACTAAGGGTAGTTCTAGTAGATGGTGAAATGAAAGAAATAGCATAAGAATGTGGGTGGTGGGCCAAGTCCAATGGGCCAAAGAAGCCCACTTATTTTGACTTGCACATTCAAGAGAGTGACTTAAAACCACTTCACTTGGACCATACCTTTGTCACATTTTTTCCTTTATGTACTATACCCTATTCACTTGCATCTCATTGTCTTT
Chr5	2498370	2498928	2498649	125.52	559	1	ATAAAGAGGACTTACGAAACAATAACAACAACGTATCCAGTATAGTCCTAGAAGAACTTATGAGATACACGTTGAGAGAGGTTTTAACGTTTATAATACAAATAGAAAAGAATCTCAAATCGAGGGTTTTTTGGGTCCAAATACTTGGGGTAAAATTTTGTGAAAATGAATGAGATGTAGGTTGGCCCAAATTTATTTGGTAGGCCCATACAAACATGACGAGAGTATTATAACAAATGTAAGCCCAGGCCCATATCAAATTAAAGGCTTTCCTCTTCTATTAATGGGCCTCAAGACTTGGATTAGTTATAGGACTCAAATTTCATGTTCAAAATTGAGTAGCTAAGGACCTTCAACATATTGGGAAGCTTTGATTAATGATCTTTGTGAGAAGCAAAT…
Chr5	2505883	2506238	2506060	5	356	2	AGAAGTTAACCGATACAAGTATTTCTTTTCTCCACCCCACCCCAATCTCGGTCGGACCAATAGTGTTTCTATTTCTCCTCGAACATGACTCGAACCTTCAACCTAACCTATACAAATACAATTGGGCTTTACTACAAATTCTAAAGGCCCATCTTTAAATTTTTTTTTTTGCAGGCCAGTATCAGGAGCATCAATGAACCCAGCAAGAAGTATTGGGCCAGCAATTGTGATGCATCATTATAAAGGGCTTTGGGTTTACATAATTGGGCCTATATTAGGAACAATATGTGGTGCTTTCACATATAACCTAATTAGGTTTACAGAAAAACCACTTAGAGAATTAACTCTTACTAAAA
Chr5	3000518	3000986	3000752	75.27	469	3	ACCTCCGCACCTTCCTATCTTCTCGAACATATTACTAAAAAATATGAAAAATCACAAAATGTTAAATTTAACATTTAACTAGAGAGGAAAAGGAAATGGGCCTTACCAGCCAGTAATCCAAGCAGCAAATGGGCCAATCTTGTTTCCAGCCAATTTAGCACTCCAATAATAAAGCCCAGCAGAAGTTGGATAAGCAGAACATATTTCAGCCATAGAAAGGCCCACAATAAGTGTCATTAATCCAATTATGGGCCATCCACAAACAATAGTAACAGGCCCACCAAAAGTTAGGGCCTGGTTATACAATGTTGATATACCAGTAAGAACTGATACAATGCAAAATGTCAAAGAAAAGTTTGAAATGAGCCTGTTCATAAAGCCCAAAAAACAACAAGTTAG…
Chr5	4907997	4908831	4908414	235.12	835	5	AGCTCGATGGCCCAATATCTCCACTTGTGGGGCCCAACCCTTTATTACTAGTCCTCTCCCTAATACTCTCTCCTCAAACCCTAGCGGCACCGATCCGAAACCTTGTTCCTCTTGTTGGGCCGTCAATTGTTTCGCTACCAATATGAACCTAACTTCACTTTTCTCAAGCCCAATAGTTAAAGCCTCCATTTGGGCCTTTGTTAATAACTTTTGACTTCCAAAAGCTACATAAAGAACAGACTCATTAGGACACTCATTAAGCCAAGTGAAAATTTTCTCATTTGCATTATCATCACACTTCCCATTTCTACCCGGCCCACCAACTAAATTTATCGGTCCAATCGAATACACGCGTTCATGGCCCATTTGCTTCTTCAAAAAGCCCAAGTACTCACTATC…
Chr5	4911430	4911771	4911600	5	342	1	TAGAACATTAGATGAACAAGGTCAACTTGTCTCATTTTCCTTCCAAACATTATCACATAATTTTTACATAAATTTATATTTAAGTTTAAGAATACTTATCAAGAGTTCATCTAGGCCCAACTTGAAATAATTAGGCCCATTTGCATGAATTTTCAACTTTTTAGTTGGGCCAACTCTCTTACAATGGAATCTAAATCCCTTTTAGAGCTCCCTCCAATTTTGACAGCTTCAAGTGCTTCATTACTCATTTTTTTGGCCCTCTCCTTAAACAAATCACTACTCATTGCCTCACTAATTTTTCGACCCAACTCCATCGGGTCAGGCACTGAGTCTGAGCCCTCA
Chr5	4911834	4912728	4912281	236.06	895	5	CTCCATGGGCCATCCCAAAATTAGTTTACCAGCCACTATCGCTTCCAACACAGAATTCCATCCGCAGTGACTCAAAAACCCACCAACGGCTCGATGGCCCAATATCTCCACTTGTGGAGCCCAACCCTTTATTACTAGGCCTCTCCCTAAGACTCTCTCCTCAAACCCTTTTGACACTGATCCAAAATCTTGTTCCTCTTGTTGGGCTGTCAATTGTTTAGCTACTAAAATGAACCTCACTCCACTTTTTTCAAGCCCAATAGTTAAGGCCTCCATTTGGGCCTTTGTTAGTAACTTTTGGCTTCCACATAAAGAACAGACTCATTAGGACACTCATCAAGCCAAGTAAAAACTCTCTCATTTACATCAACATTAGACTTTCCAATTCCAAATTTATTG…
Chr5	7513778	7514006	7513892	51.42	229	1	AACCCTCCATTTTGGGCTTCCAAGTTAATCCAACAATTATTATCTCCAAAGTCCAATTCATGGTTGAGCAGGTGCTCTCCATTTTGGGCCTCCAAATGTAGTCTTTCAACCTGTCAAAATTGTGTAATTATGGGGAAAAAAATTCTATTTCAATTTGGGCTAATGAAATAATCACTGATTTTGATAACAGATAATATATAGGGAAAATTTCATATATGGCAAATTTAAT
Chr5	62276325	62276583	62276454	58.25	259	2	AGTTATATATTTTATGTAATTTTTCTTCTTCCATTAATCATTTGGTGGGATGAATGCATTATTTGTGTGGTACTATAAGAAGTCCAATGATTGGGCTTGTTGGGCCATATGAGATAATAATTGGGCCATAGAATCGGGTGGTTTAAGATCTGAAATAGTTGGATCCATGTGACAAATGGATTGTCAGTACGGAGTCCAATTTTGTGAGGACGACCCGTTTTTATGGCCCACCAATATTTTTTGAAGTTATGATTGTATA
Chr5	62780620	62781098	62780859	83.95	479	2	TGAAAAGAGTTTAATTGAAGCATTCCAACCGTTAGGCATTTCTGATTGGAATTCCATCTTTTGGATCGCGCACCCTGGTGGGCCGGCGATTCTAGATCAAGTTGAACTAAAACTGAGCCTAAAGCCCGAAAAACTTCGGGCTACTAGGCAAGTTTTAAGTGACTATGGAAATATGTCTAGTGCTTGTGTTCTATTTATTTTAGATGAAATGAGAAAGGCCTCATCCAAAGAAGGGCTTAGTACCACAGGTGAAGGCCTTGATTGGGGTGTACTTTTTGGATTTGGGCCTGGGCTTACTGTTGAGACTGTTGTGCTCCATAGTGTGTCTACTTAGTATATAATATTACTAAAGGGGGTTATAAGTTAAATAGATTATCTATGTAATCTTATATTATATTT…
Chr5	63515836	63516392	63516114	135.5	557	1	CATAAAACTTAAACTCGATTTTATTAACAAGTTTTTTGATTTTGATGTATACAGCCTCTTCCACAACCGCAACCGCAACCGCAACCACAACCAAGAGGCCCAATTCCTGTGGCAAAGCCAGGCCCAAAAGTCCCAGTCCAACCAGCCCCAAGACTACCATCCCATCCAGGCCCAAAACATTCAGCCCGTCCAGGCCCAAAACTGCCAGCCCAACCAGCCCCAAGACTGCCAGCTCAACCAGGCCCAGTATTGCCAGGCCCAAAACCTGTAGGCCCAATGGGGAAGAAATTTTGCATGCCCAAACCACAGGCTACAGATGCACAATTGCAGGCCAGTTTAGATTGGGCCTGCACTAATCAAGGTGTGGATTGTGGCCCAGTTCAAGCTGGAGGCCCATGT…
Chr5	64678282	64678791	64678536	5	510	7	CCATTGCTAGTTTTTGAGGAAAAAGTAAACTCTCTTCAGTCTTCTCTTTTAACTGATTCATACTCTCTACTCTGAAAATTCAGCACTGATTTTGGGCTTTCTGATATTTGGGCCAACAAGCTTTGGGCTTTGGATTTGGGCTTTATGGTCTTTGGGCCAACAAGCTTTTGTACTCAATAGACTGGGCCAACAAACTTTTGGACTGGGCTTTATGATATTTTGGGCCATCAAGCTCTTGAACTTTTGGTTCATGGGCTTGGGCCAACATACTTTTGGCCTTTGGGCTTTATGTTTCTTGGATCACACATACTTTTGGACTTTGGGCTTCTATTTATGGTCTTTGGGCCAACAAACTATGGAAGTTTGGGCTCTATGGTACTTGGGCCAAACATATTTTGG…
Chr6	398097	398428	398262	5	332	2	AGAATTTGGAAAGGAAAGATTTCACTTGTTAGCTACTGGTTGTGTTCTACGAATCCTGTATACATAAGAATACGCAGAATATATAGGAGATATACATTAATATACAGAAACTGTATACAGTCACGAAAATGAGGCCAAAGCCCCAAAGATTTCCAGCAACAGATTTTGAATGAAATGGGCCGAAGTCCATTTATTTTGGCTGCCTTTTGTGTTAGGTTTAGGACAGGGATAGAATAGGCCGAAGGCTCAAAATCAGAATTAGGCCCAACTACTTGCTCAGATGGCCAAAAACAAGACTTGGGCCCAAATCTCTTTCTTTATTGTATTTTTAA
Chr6	1822384	1822767	1822575	5	384	2	CCTCAAATATTGGCAACCTTCTTGATTTGGGCTGGGCCCATTCATTTATCAAATGGTCAAGCCCATTTACAAAATCATCATCCAAATCGAGGCCCGGTATGTTTTGTAAGAAGGGTGGGGGTTGCTTCAAGTCCAATTCCAACAATAATTCTTCGACTCGATTCTTTGTTTTTGTATCATCAGAACCTAAATAGTTACCTCTCCAAACATCTTCGAGGATATAACGGGCCTCGTCATATCGGGCTTGCTTGATCAAACATTGGGCCAAGTTGCAGGCCTTATTACTGTCTGCATAAATCATTTGGGCTTTCTTGTACACCACTTCTGCAGCCATAAAACTTCCTTTTTGCATATAAGCCCAACCCAAATTACCCTACAAAAGCA
Chr6	4670102	4670419	4670260	5	318	2	ATAAAGAATATGGTTCGTCTTTTGTGGAATTCAATTAAGTTAAACCAAATCAAATAAAAGATTAGTGTTAGCACAGGTAATAATAAGCAAATAGTAACAAAGAAAGCCAATGAATATTCTCAAACTTGGGCCCTTTGCCCAAATTCGAAATTATTAGGATTGACCAAACCTGAACCTGTCCTAATTCTAGGTTTCAGATCTTTTAAGATTGTTGCTTCTTGCGTTTTGGGCCTGCCCATTTGCAACAAATACAGAAATTCATGGGTTTCGCACATTTACATAGTGTAAAGATTGTTCGTATACGACAGTATATCATAT
Chr6	5836653	5837041	5836847	50.8	389	1	TAAATATTGCACATTTATGTGATTTACCCAATCTAAATAATGGCAATAACAAGAGAATGCCCAATTTGGGCCAAATCTATTGGACTCTTGGTCCACTCCTGCCGTAAATTCATAACTCTTGGTCCACACCTGCCATAAATTCAGAAGTGTGCTAACTTGAAGTTCAACTGGATTCCAGCCCATTTGTTTCATATTCAACCTGCTACCTGATCACAAAAGAATTGGGCTTCAGACCCATTTTCGCCACCAAGACCTGTATATACAAAAAAGTGTACATTGATGCATATAGGTCATAATTTTACCCATTTTCATGTATATATGACTATATACCAAGTGTATACAGATTTTTTCAAGTTCTTAGACCTGTATTTCAATTATTATCCTTGTAT
Chr6	8162755	8163101	8162928	78.83	347	4	AGAAGGAATGGGCCTGGGGTCAATTGGGGTTGGGAATTAAGGTGGGCTGGGAATAAATTTAGGGGCTGAAGATAAGGAGTGGGCATGGGGTCAATTGGGCCGCTGGGAATTAATGGGATGGAGTGGGAAGTAATTTGGTGTTGGGTTGAGAGAGTTGAGGTGGGCCGCTGAAAACGTATGGGCCTGGGAGTTGAGGAGTAAGGTGGGCTGAAATTGGGAGTGGATGAATTAATTAAAAATGGGGAAAGGAATTGGGTTAGTTTAACAAACAACCAATTAAAATGACGAATTTGTCCAAAACCTAAATAAAATGAATTTGTATTAATTAGTCAAAGAGCTTCTTTATT
Chr6	21290387	21290812	21290599	5	426	1	TTTGTAATTTGTTTCGATTTTGTACGCCGCTAGCGTAAAGGAATTTCAGGTAGTAATTAACATTTTGAAGAGTGATCTAACCTGATTGGCTATCCTTGCAAAATTATTTGCCATTGTGCGTAACCAATCCAACTCCAAAGGCCCACTCGAAGCTTCAATGTAACTTTCAAACTCAGTAATACCAACAACTTGAATGAGGGAAACTTCAACAGGTTTAGGAGAAGGAATAATGACAGCATTCATTGGGTTATCAGACATACCCATACCAACCATGGGTTGATCCAATAACACAGAGATACCATGGGCCTGTAGTTGTTCTGCTGGCCCAATACCACTCAACATTAACATTTGTGGGCTTCCTAATGCTCCAGCTGACAAGAGCACCTCATTCATGGATCC…
Chr6	35851354	35851810	35851582	58.65	457	1	AAGGTGGCCTTTCATCATCAAAACAAGAAGTGGAAGTGTGAAAAGAAAGAAAAAAGAGGTGAAGTTTCACATCTTGTCAAGAATTCCTACCATTACTTTTGTCCAAACAAAAAAGATATTCTTGTAGATAAGAATATGTTATTTAATAGTAGTAGGCAATAACCATTAACAATTGGAATTTTGTCATAAACCACCAAACTCCAAAAATTTTGGGCTTGGATTTACTAGCCATATTTGAATTTTGGCCAGTTTGAAATTGGTGCCAAGTGATCACAGAAGCCTGGTTGAAAAGGAAGGGCTACGGCATATTATGGGCCTGAGTATTAAAATGGTCCATAGGACACACAATTGGAAGAATGAACAAAATATGTTGGTGTTGGGCAGAAAATAACTTTACTA…
Chr6	38174476	38174830	38174653	67.59	355	0	CATTTACACACTCCCTTTAATTTCCAGGCCCATTTTTTTTGTTCTTCTTCTCCCAGCCCACTAGATTAATTCCTAATCCAGCCCACACCAATTACTCCCCTCCATCCCAACACACTTCAACGGCCCACCAAACTAAAATGGCAACCCAAAACAATTCTCAGCCCAACACTCCCTTAAAGTGGGTTAAAACCTCATTTCTTATAATAGAAATACAATTGTAAATCTAAAAGGATTGGCCCATAGATACTACAATTGATGAAAAAAAGAACTCTAAAAATTCTCCCTCTATATAAACTCCTTCCGTTTTCGGAATAGAGGTGGGAAAATTTTTAGTTGAAATTTCGTTGTAAGGGTC
Chr6	40841933	40842386	40842159	5	454	1	CATAGCTTTTTTGTTTATGTTATTTAAAAGCTTACACAAGTCAAAATTAAACAAGTCGCAAATACATTTGAAGGGGGCTAAGGCCTCTTAAGAAAGCAAACAAAAAGACCCAAACATACAAACTTCACAAACAAAACAAGTCCTCCTATTTTAGTAATCTTCTGGAGCCAAAGGCTGATGATGAGTATGAACTGGAGCTTCATCATGAGCCTGTATGAGTCCAAATTCATAGATAATTCCAGCTATGGCTGCACCAATGAATGGGCCTACCCAATAGATCCAATGATTCCTCCACCTCCAGCCCACTAAAGCAGGCCCAAAAGCCCTTGCTGGGTTCATGGATGCTCCTTCAAAAGGCCCACCAACAAGGACATTAGCTCCAACAATGAAAGCAATAGC…
Chr6	41067933	41068318	41068125	5	386	4	CATCCCTTTCTTTTTTTTCTTCTCTTTTTCTTTCTCCCTCTTTTCTTCTTTCTCTCCACCAACCCCTAACAATAAAGAAGATGAGGATTATTTATAAGCCAAATTATGGCAAAAAGAGGGGGAAATTTGTTAGAATTTGAATTTTGAATTTTGAATTTTGAAAGGTTGGAGGGAAAGGGAAAAAGGGAATTGGGTTGGAAATTAATTAAAACGAAATGGGCCATGTAATTGGGCCCGGGTGTCTGAAAATAAAGTGGGCCTGGAAGGGAATGAGGTGGGTTGGAAATTTATTAGGCTTGGGGTTTGGGAGAAGTGTTGGGTTGCTGAAGTGGGCTGGGAGAAGAAGAAATACAAATGGGCCTGGAAATTAAAGGGAGTGTGTAAAT
Chr6	41195995	41196596	41196295	5	602	2	AAAGTGAATGGATATGGAAATGATTAAAGGGAAGAAGAATTCAAACGCGTCGATACTCAAGAAGTTGGAGGGATATTTATTGATGAAAAAAGGAAGTCGAACGATGATGTTGTCCAAGAGCAAATCATGGCATGGTAGTAGCAAAACAAAGAGTCCAGTAGTACTAGCACCGCAAGGTTGTTTTTGTGTATATGTTGGGCCAGAGAAAGAGAAGTTTACAATCAAGGCCAAATATGCAAACCATCCATTGTTCAAGATGTTGCTTGAAGATGCTGAAATGGAATATGGTTATTGTAGCCAAGGACCTATTTTGCTACCTTGTGATGTTAATCTTTTTCACAAAGTATTGGGCCAGATGGATAGTGAGAGAGAGATTAATGGACCTGGGTGTGGGCTTGC…
Chr6	42731499	42731898	42731698	5	400	1	CAATATTATATACTGTATTTAATTTGAAAATCCTTTCATTCTTGGTGTCATAGATATTCAAGTTTGAGATGAAAAAAAATAACAGAAAAGGGCTAGCCCACGGCCTTTTTAGGATTGGATTGAGTTGATTCAGGTCCTTCCAAATAAAGAGCCCGCCCACCCTAGCCTTCAAATTTTTTGACTCGCAAAGCTTAGGCCAGGTGGAGTTGGGCTGACCTTTTTTGACAACTCTACGTTTCAGTCTAGGATTTCAGGTTTGGTGTTTGTTGTTTTTTTTTCTTTTTTGGGCTTTGGGTGCAACTGCTTTCCTGAGTCTCTTTTTGGGTCTTTAGTTTTTATTTTGGGCCTTTAGTGCAACTGCAGACTGTTTACCAAAGTCTCTTTTTGGGTCTTGTTTTTT
Chr6	45705299	45705642	45705470	5	344	0	TTTCATGTATCTATGACCCATAAATAAATAATTATATACTTTTAGTCAGACTTGTCCAAAATGATTGGTGAAGAAAGCATGAAATTCATGAATTACAAATAATTATGGGTTATGAGAATCACATTCACGTGAACTCCCAATTAATTAGGCCCAAATGCACTGGTTGTACATTGTCGATTAGTAAAATGGGAATGTTATGTTGTGCCATTTAATGTTGTAGCTAGAGACTAGTGGTCCAGACATAAATCGCCAAATATTTAGGCCCAACACCGTTTGGATTTGAGCTTTTTTTTTTTCATCATAATTTTTGAAGGAAAAAATTATTCGTGTATTATTTTTGATAC
Chr7	802308	802716	802512	102.7	409	3	ATTAAGCGCGGATCAAAAGTTCAAAATCATCGTTTACGAAGGTCATTCATGTAATTTGCTCATTGAAACATCTACATGTATGTCTAAAGGCCCATATGAAATTTGGGCTTTAATTGGGCTATATGCATGGTCTTGGACAACTATGTAATTGAGCCCAATAGGCCTGTTTTTTCTTTGGGGCAATTATGAGATTGAGCCCAATAGGCCTGTTTTTTCTTTGGGCCAATTATGAGATTGAGCCCAATAGGTATGTTTTTTCTTTGGGCCAATTATGAGATTGAGCCCAATAGGTACGTTCTTTCTTTGGGCCAACAATGTGATTGAGCCCAATAGATAAGCTCTATATGGATTTCAAAACTAAAAAAAAAAAAACTGAAATACACGTCTTATGTTTTCCTT…
Chr7	1194442	1195252	1194847	286.97	811	0	GGAACCTTGAAATTCAATGAAGCCCAAAGCTCTAGCTAGTTTTAAGAACAAGAAACATGAGTATATAGCTAAAAGCCCAACTCCAAAGAACTTATCAAGCCTCATATCTCTCTTGGGCAAGATTACCAAGGCCCAAAGTAAGCCCAATAGTAAAAACCCAATGGTCTCATAAATAGTTGAATCTATTGGCACAATATAACTTGAAGGAAATGCTTTCCAAGTTGTGAAAATGAGTGATGAGCCCAAGCCCACTAAGGTGTTGAATATAGGCCCAGCATAGCATCCACATAAAGCCACTTGGGCTCCTATAGGCCCACCTGTTTTTGCAAGTGTTACATTAGCTACCAAGTCTCCTAATGAGTTACCCCAAGCAAGGACAGTTAGGCCCAAAATTGATGG…
Chr7	1202246	1202655	1202450	5	410	2	CCTCCCTTTTAAATGAGCCATATATATGCGATATAAATTAAGATTAGTCAGGCAATGAATTTCAAACATCGAAAAGACAAATAATAAAAAAAGAAAAAAATAGAACTTGGACAACATGGCCTTGTAACATTATAAACTCAAATAGTATATGTTAAATTTGTTAAAACAAAATGGGCCAATTTGAAACGCAAAGGCCCAATCTTGTTAAAACAAAATGGGCCAATTTGAAACTCAAAGGCCCAATCTAACATTTATTTTCATAGGCCTTATTCAAATTTATTTGTTTATTTGTTGGCCCACTAAAATTTGAACTTTTTTAGGTCTTACTCTTATTTCACTACCTATAAATAACCTCCATTGTGTTATTTGTTTATTCACAAATTTAAATTACAATCTTTC…
Chr7	2213091	2213492	2213291	5	402	4	TCTTGGGTGGTTTGGGTGTCCAAGGTAACGGGCGGGCCTTCTCATTTGGTTCAGACGGCCAAGGTTCCGGGCGGGCCTTCTCGTTTGGTTCGGGCACCCCAGGTTCTGGGCCGGGCTTCTCATCTGGGCTGAATAATGGTGGGCCATTTTTTTGGAGTTTTAATGGGCCTGAGGCTGATAAGTGTTTAGCAACTTTTAAAAATACTCCAAATTGTGTCCAAGAAATATTTGGGTCATTGTTCAAAATACCATTTAACTTTATTGGGGCTCCATTTCACTCTATTGGGCCTCAATGTTGCAAAGTTGTTAGAGATATTGAAGATAATTGTTGGCCCAAGATTTTTCCAATAAGCCCGCTCTTTCCTCTCACTCTAAAAAATCTTTGTAACTCACAGGGTC…
Chr7	4356650	4356997	4356823	5	348	2	CTTGGGCTTGATTGCCCAAATTCATTCACTTGGGCTTTAGTCCACCTGTCCTAAACTAATTTCAAAATGTGGACTTGGGCCCTTTTTTAACAATTTAGGATCCTGCAGAAAAACATTTGTGGCCTTTGGGCCTGTATTAAAAAAACTGTTGAAGGGCCTTGGCCCAATTTCCTGGAAAAAGAAATAATAGGGTATACAAATTGATGTATACAGTGCATATCCAGTCCATTTTGGACCTGCACTTGTTCGAATATGCATTCTCGCTATTCACCCTATATTTTCCATATTGTTCTGCGTATTTGTACCTTTACCATTTTTTAACCTGTTTAACAATTGTATATCGCTGCC
Chr7	5669904	5670363	5670133	5	460	3	ATGCAATTAATGATAAATAAGCAATTGTAAAACATATGTAAATAAAAATGGGCCCAAATTTGTTTTTCTGTCCGCCTGGGCCAGAACATGGGCCTAATTTCGATTTCTGGTCCAAAGGCCCAAAGCTTGATATATGTCATAGTCTAACATAAAAGAAATATTTTCTCTTTAGAACTTAGCCCAATTCTTCCACCTGTTCTAAACCAACAAGATGATAATTAAGAAACGGTAGGTCCAGCAACAAAATACAAAAACTGAATGTGGGGCCTTTAGGCCCATTTTCATGTACGCTAAATGTATACTAGCGTATACAATCCCCTATATCAACTCCAAACACCTGTATATCAAATTCGTGGACTTTATTACTAATTTTGATGATCCAGTTGACTCGAAAAGGAA…
Chr7	50177344	50177676	50177510	60.01	333	2	GGTGACAAGGAAATGGGCTGGGAAAGAGAATTGGGGTTGGGCTGGGAATTAAATTAATTTGGGCTGGGAAATGAATTAATTTTCAGAATTTGGTTAAAGGGAAAAGAGAAGGAAGCAAAACTGGGCCTGGGGCGGCTGAAATGGGGGTGGGTTTTGGGTTGAAGTGGGCTGGGAAAAGAAAAAGAAAAAAATGGGCCTGGGAAAGATGAAGAATTAGTAATGCGCTGGAAATTGTTTGCTGTAGCAAAATTGATGGGCTTCTTTTATTATAAGGTAAGAAATTGGATATGGGCTGGTGCAGATTAGAGAAAAGGCCCAAAGCTAAAACCTTTG
Chr7	50893664	50893933	50893798	5	270	0	ACTTAATTTGGGTTATTTATTAAATTAACCCTCTCATTTTCCAATTCTACTTCTGGCCCAATTCGCTGACTTCAGTTGAAATCCCCCCTTTCCAGGCCCATTTTCCTTTTTCTATCTTCTAGTACCCAGACCATTTCATTTTTTTACTTTCCCAGCCCACCCCCAATTCGTCTCCAAATCATTCCCAGCCCATTTCACCAAACCCCCAAACAGGCGGCCCATCACAATTGACCCCTCATCCGCAGATCGAGGCCCAATTCTCCCTACTCT
Chr7	52591769	52592107	52591938	58.89	339	1	TTAAACTCATTTTAAAGGACCAGATTTGGGCCTTTTCTTCAAAAGCGAGCCCACCCCTCTTAAATTTCCAATTTAATTCATTTTGGGCTGTTTTCAAAATCTCCTTTAATTCCCAATTCCAGTCCACTTCTTTCTGGCCCATTTCCTTTTTCCTCCTCTCCCATTCCCATCTTAAATTCCCAGCCCAATGCATTTCAACCCAGCCCAACCCCCTTTCCCTTCGATTGACCCGACCCGACCCGTCTGCCCTCCTTCTTCCCCTTCACCCCGCGACCCCCCAGCAGAAATAAACAGAACCTCCCAGCACTCCTACGCACAGGAAAAATTCCCAGAACCTCC
Chr7	56872524	56873047	56872785	5	524	0	AACACTTTTTTGTGTAATACTATTTTATTTTATATTTTAGAAAGATGCAATTAATGGTGCACTTAAAAAATTAAACTTAGCAAAAATACCCACAAGAGGTGCTGTATTATATGTACAAGCCTCTGTTTGCACATAATTTGCTCTGTCATCATTAAATTCATCTTGATTGTCAGGCCCACCAACAATTGCCCCAATTAAAACATTTGGGTTTGGCCCATTTTTGTTGTACCAATAATCATACCCTTGAGTACATCCAATAAAGCCTTTATTCTCTCTATAAGACACAATTGAGGCCCCTCTATGGTGTACTCTTTTTGGATAATTTGGCCCAAAACCCACTAGATAACTCATGTTTTTTGGGTTTGAGCCCAATATGTAATCCACTTGAGATTTAGCAAA…
Chr7	58325224	58325741	58325482	5	518	3	CTACAACTAGTAAATATGCAAACTATAGCTATACATAGCATAATTGAGTAGTAGGTATTTGCGAAAATATGTAAATAGAAAATATATTGTAGGTTTGTCTAGTGTCATGTTTGACCAATCTTGGGCTGGGCTGGGCATAGGTTATTGGTTTATTTGGTCTTGGGCTGGGTTAACTAACTTTTGGTCTACAGTGATGTTATTGGGCCCAGTTGTTTTAGGGCCCAATAGCTGTTGAGGCCCATTCGTTGTTGGGCCCAATAGTTGAGGCCCAATATCTGAAGGTTGACAGACAGATATGGGCTTTTTTTCTGGAAAAACACACTGCTGAGGGTGCCCCGTTGAAGGCCCAGTTTTCTCTATCAATCTAATGCCATGAGCTTCATCTTGAGATTGGGCCTG…
Chr7	58680457	58680922	58680689	5	466	2	CGTTTAGAACCATATAAGAAAGTCAAAACAACAAGCTATATGGAGCATCCCGAGCATGCCAAGATTCTCCTATTCTATTTTCTGTGTTATACCTTTAGATTAGACATCTAGAACGTAAACAATATATGACGAGAGTGCAATATCAAGAAAACAAAAACTTGAGATGAGAGCCCAAAAGTTCCTGATTGGGTTGGAGACCAGTTTTATTGGGCCTAAATAATACCAACCTCATTGTCCAAACAGGCCTTGGATCCAGTATCCAACATATTCAAATTTGGGCCTGACTGGAGAAGTGCAAATCTGTCTTTTGACATCCCTATTTAACTTGTGGCCCTTTTTTTTGGTTATTCTAACAACTTTAGAATAAGGTGTTTTGAAATTAGTATTGATCAAATTTAA…
Chr7	60267244	60267546	60267395	79.98	303	2	AAGAAGGAAGGGGAGGGGAACGGATTTGGGTCGGAGCGGGTCATAAGGTTAATGGGTTGGGTATTTAAGTGTTTTGGGCCGGTTCAGTGATTGGGAGAGGATGGGCTGCTGATGGTGTTAAAGAGTTTAAGGGAGTTGGACCTGGGGATTAATTTCAGTGTTGGGTCGAGGGGGATGGGTTTGGGCTGGAATTAAAAGTTGGGTTGAAGATTTAAAGTGGAAGAGGGTTTTTGGGCTGGGAGTGAGTAAACGAAAGTGGGCCTGGGATTGGAATAAGGTGAGGGGCCCAAATTTGGCTCTTCC
Chr7	62244154	62244634	62244394	56.58	481	0	ATGAATATCCTAGTAAAACTCTTCACGTTTCCAATTTTCTTGATGAATTTTTGGATAATGGTATTGACATTACCATTAAATACACTCACTTATGCCAAAAACAATTTTAAAAAACAACTAATGAATCTTGGTACAAAATCTTGGTTAAAAATGATGTCTTTTGTATTCAACCAAATTAAGGCCCAAAAATCTTTGTTAAAGTTGTCAGTAAGGTTTTGTTGGGCTTTGTTTTGGGCTGCTTATGTTTGTTTTCTTCTAGTTGGGCTTTTCATTATGGGCTTTGTAGTAAGTGGGCTTACTATGAGACGTTTGTTGGAAGAACCAATTGAGACTACAAAGGCCTTAAATTTTGATTATACAAAAACAAGCCCAGTTGCTTTTGCACCTCTTGCATCTAAT…
Chr7	62571907	62572399	62572153	134.54	493	0	AAGTAACCTCTCTGCTTTTAAGATGAAATATAAAATTTATATATATTGTATTATCTTCGAACCTCACTTTTGGACCAGAGAGAAGGGGATATCACCGGCCCATGATAGCTGATACAGGGCTAGAAGCCCAACAGAGCCCAAATCAACAATTATCACCAAAGCCCATGATAGATGATACAGGCCTAAAGCCCGAAAGGGCCCAAAGCAACAGTTGTCACAAAAGCCCATGATATCATACAGGCCCAATCAACAATTTGCCCAAAGCCCATGATAGAAAATACAGGCCTAGAAGCCCAACAAGGCCCAAATTTAACATTTGTCACCTAAGCCCATGATAGATAATACAGGCCTAGAGCAATGGATAGAAGGAATTATGCCCTTTAACTTGGCTTGACGAGC…
Chr7	63262470	63263208	63262839	115.29	739	1	TGAATTCAACTTATTCGTTGAATGAATGCTAGTGGTTCAAGTGTATGTTAAATAATTTTTCATTTGCCAAATATTTGCATTATGAATGAATGATTGAGTGGTACAAAGCTACAAAGTCGATATGTGAAAAAAATTTAAGATCCAGGAACAAACTTAGTTGCGTAAACCCATGCATTGTTAGCAACAGGGTTGTCAAGGTGATCCAATAGATTTTCAAGTGGGCCTTTGCCGGTGACAATAGCTTGAACGAAGAATCCAAACATGGAGAACATAGCTAATCTTCCGTTCTTGATTTCCTTGACCTTGAGTTCCGCGAAAGTTGTTGGGTCATCTGCTAGGCCCAATGGGTCAAAGTACTGTCCACCTGGGTAGAGATTGTTGCCTTCACCAACTCCAGGA…
Chr7	63805546	63805823	63805684	5	278	5	GTTTTGGGGTTCCTTGGGCTGAAGTTTTGGGCCAAATGGGTCAAGAAATTTGGACCAAAATTGAAATTGATTTGGGCCTCTGGGTCATAACTTGGTCAACATTTGTGGCTACTTTTGTACCTAATTTGGGCCAGATTTAGTGTCACTTTATTGGGCCAACTTTGATCTTCATTTGGGCCACCATTAAGTCCAGTAATCCATGTAGGTATTGGCCATAATACGACCCTAAAATGATACAACAAAACATATTTAAACACTTTTATTAAATATTTAAGATC
Chr7	64890300	64890693	64890496	5	394	1	CTCTCTCCTCCCTATAAATGTAGCTACGAATTATAATTATCAAATTACAATTATGAAGAGTAATTAGACTATTTTTTAATGGCTATATGTGAAAGTTCTCCTTTTGTAAATGATTTGACTTTATTTATTTTTAGATTACATGTGATTGGTAAAAATCCAAACATGTTGGGTCAATATTTGGGCTTTAGCCCGAAGGGTCTTAACCTCATTTCACACTATGCGCTCAAGACTCTAATTGGACTTGCTTCATTTATGTAAGATGGGCCTGGAGTAATATAAGCCCAAATATTATGGGCTGCTTTCTAAATCATCGAAATTTTGCACAAATAATATAATACTATATTATTGTTATTATTTAAATTTTATCGTTCTTGAATAAACTTATATAAAAATG
Chr8	90383	90857	90620	74.44	475	2	AATCGGGGACGTACGTCTAGTCGCAAGCATAAAATATCACTTGTAATATATTATGATGCGAAAATATAAACTAATATCTTCCAAAGAAATTAATGATCCTGCAAGATAAAAATTAAAGAGCAACACAAAATAGGGCAAAAGTGCAAAATGACTCATGTCAATTTTGTATGAGGTAACTGGAGAGGCCCAAGCCAGAATAAACTGGGCTTAATTGGTGGTACTAGGGCCCAAAATAAATCCAGAATAAACCTTATTTTGAAAGGCTCAAATTGGAATACTTTGGGCCCAAAATAAATTTCGTAAAGCCCAAATTGGAATATTTTGGGCTCAAAATAAATTTGGTAAGGCCCAAATTGGAATACTTGGGCCCAAAACCAGAATAAGTTGGCCCATTTCTTC…
Chr8	2818405	2818758	2818581	5	354	2	TTGGATGATTAATAAGGAAATAATGGGCTTAATTGGGCCGATATCTATGCAAGTGAGTTTAAAGCTCTGGCCCATGGGAATCCAATGGACATGGATGGGCTTTGTGGCCCAAATTATATGGGCACCGGGTGCTTTTTCAAAACATCGGGCTTTTTACGGTGGGCCGTCATCGTTCGTGCAACAAGAAATGGTTCAAGATCATGTTGTGAACAAGCCCATTAAGGCCCAAACTATTTTAGAGCAAGCTCACCAAATGGCAAGTTTCAACTATGAGAACCAAACTAATTAGGGTTTCAAGGTATGTTGTACAAGTCATAGTTCTTTATCTTTTTCATCATAAGTCGGGTTCAGAAT
Chr8	2847175	2847523	2847349	68.26	349	0	CGGTATTGATGAAGGTTATAGTGAAGCCTTTTTGTGCAAGTTTGATTGCTAGTTGTATTGTGGGAACAACATGGCCTTGTAGTGGATAACATACTGATATTGCATGAAGTATTGGGCTTGAACCCACCATTTGTTGGACTATATGCAGTTGGCTAATTAAAGTTTGAAGAGGCAATGAGAGAGGAACTAAGTTTTGTAATGGATGAGGATGAACATAAGCAAGAATAAGCCTTACTTTTGAAATGGTACTACTATATGTAGCCATGAGTATGGAGGGTATCATGATATGCTTGGCGTAGCTAGTAATTTTATCAAAATAATAATATACTCTGTCTAATTTCATAAGTAG
Chr8	55928334	55928758	55928546	79.23	425	0	TGAGTCAATTATCAATCCAGCCCATTCCAAATTCAAGAGAAACCCATCCAGATTCCAACATCAGCAATACCCGACCCCACCAGTAATAAAATGATTTATATACATTGGTATACACTGCTGTATACACAGTGATACTTGAGAGAAAATAGGCCTAAAAGGCTCAGGTGCAATAGCAGTTCCAAAAAGGACTAGACAAATTTCAGAATGAAAATGGACTGAAAAAGAAGGGCCCAGATGATGCAGTCTTAATAGAATTAAGACAGGTGGAATGTGAGCCTATTGGCCTAATAGCATGAACATTGTCAAAAGCCCAAATTCTACCCTCTCCTCTACTTTGCATTTCTTATTATATTGGATTAATTATAAAAATCTCACTTTTTAATTTATTTATTACCATTA…
Chr8	56368864	56369259	56369061	5	396	3	CGTCTGGGTTCTGCTTTTTTCTGGCAATCGCGGCTGGAAAAGGGAAGAAGGAGGTGGAGTTGGGTCGGGTCAAATTCGTGGGCCGGATAGGGAAAAAAATGGGCTGGATTTATTATTAGTTGGATGGTTGTTTAAGAGAATTGAGGTGGGCTGCTGAAAAAAGTTTGGGCCTGGGAGTTTGGGTTGAGAATTAAAAAGAAAAGGGTTGAAGTGGGCTGCTGAAAGGGAATAAAATAAAGGCCCAATTCTGGTCTTAAAGGGAAAGGTGTTGGGCCTACGAATTGGGCTTAGGGAATTTGTGGGCTGCTGGGAAGGGAATGGGAAGGAGATTTGGGTTAATTTAATAAGTAGCCAAATAGAGTTAACATGATAAATCTGGCTAAACCTTAAATATTG
Chr8	59454476	59454771	59454623	5	296	1	TTTTATTTTATTTTTTATTTTTAAAAAATGCCTCTTAAGCATAATCTTGATAGTTCAGAGAGGCCCATAAATAAGCCCAATTAATCCACCACCAATTAGAGGCCCAACCCAACAGATCCAGTTCTGTGAGAACTCTCCAATAACCACAGCAGGCCCAGATGATCTAAGCTGGATTCATTGACCCATTACTAAATGGGCCAGCAGCCAAAATATATTTGAAAAAAAAATAATTTAAGCACACAACTTATTTTATCATATTCTCTAAGATTTTCTTTCATTTGTAAAAAATAATAACA
Chr8	60387664	60388043	60387853	5	380	2	ATTAGGCTCAAAGTGTAGGTGGCTTTTTAAGTATGTCATCAATCCCAGGGCTCAACCATGAACAGACGATGTGAACTATAAGCTGGAGTCCGGTAGGGGCAAAGGAAATTTTCGGTGGAGCTGTGGAATGCATAGAGATCGAAAAAAATACCAACGAAAAAGCACTATGCTGGCCCAACATGGGTGGCCCACTTCTCGGATAGCCCATTTACCTTTACTCAGTACTATTCTGGGCCTAAATAACAAGCTAGGCCCATCGTACTCGTATCTATTTTTTTTCTGGGCCTGAATCACAATCTAGGCCTTCTCTACTCCATCCTTTTACAAGGCTATTATTTAAATTTTTGTTCATATATCTTAAAAATGGAAAACTACCTTAT
Chr8	61689109	61689518	61689313	5	410	0	ACCATTTCTATTGGGAGTTCAAAAGGCTAGTGGGCTCATACTACCAATGGCCCATTTGGGATAATTAGCTAGTGGGCTGATGTTGTTATGGCCCATTAGGGATAATTGGATAGTGGGCTGATATTGTTATGGCCCATTTGGGATATTTGGATAGTGGGCTGATGTTGTTATGGCCCATATTGGCTAGTGGACTCATATTGTAGATGACCCATTGAATTTGGGCTGAAAAGCCACAAATCCCAGGTCATGACAGGCCTAATCCACTGGCAAGTAGTAACGGATGAATTGCCGAGTAAATAGATCAGATCCGGACACAGCCAGTGACGGATCTGGAATTTTCACGAGGATTCGAACTTGGGTTTACTTGTAAAATTGAACCCTCTTCACCTATCGGCCAAG…
Chr8	61869092	61869619	61869355	5	528	4	GTGAATCCTTGTATTTTTTAGCAACAATATCCAATCCTTTTAACCATTCTTTAGGTTGAAAATCCTCATCTCCCCAAAATCCATTCCCATCATGATTCCCACAACACCACATGGGCCTACTAAGGTGATTATCAAGAATAGACATAATACCATGACGGCCCATTTCTTCAACCACAGCCCTTTGGGCCTCAAAAACACTGAGGCCCAAAAGTTGTGGATTCTTTTGGGCTATTCTTGTAAGAGCATCATGAAGCCCATTATTAGCAAAAGATTGGGCCACAGTGAGATTTGAATATCGAGTGAACATATAAGTAGCCCATGTAAGACGAACACAATTAAAGCCCATTAAGGATATATGCTTAACAATTTTACTAATGGGCTGCTGATCTAGGCCTTCTG…
Chr8	62209666	62210111	62209888	5	446	4	CTCTGGATATGAACAATCTTACTATGAGAAAGAAAAGTGTTACGAAACCAAACCTGGAATGATGGGCTACGGCTCTAGCCATGGCCATCAACATGGTAGCAACCCATGTGGGCCGATGATGGGCCATAACTCGGGCTATGGTACGGGCCATAACGGTACTTCTCATGGGATGGGCTATGGAATGGGCTACGGTACGGGCCACAACAGTAATTCTCATGGAATGGGCTGTGGTACGGGCCACAACAATACTCATGGGATGGGCTACACGGGCCACAACATGCACAAACCCAAGCCCGGTATGGGCTTGGGCCTCGGAACGGGCACAGCTTTGGGCCATGTTATGGGCTTTGGAAAGAAACATGACGGACATAGTAGCTATGCAATGGGCTCTTCGGGCTG…
Chr8	62539488	62539928	62539708	78.15	441	1	TGATATGTACTCTAATGATCCATCAACACCTCAACGGGCTCTATGTTACTTCTTGGACCCAACATTACGGCCCAATTTAGCCTACGTTCAGTTTCCTCAAACTTTTCATGGGCTTAATGAAGCAGATATTTATGCAAGTGAGATAAAAGGCCTATTCTTTAGTAATCCAATAGGCATGGATGGGCTTAATGGGCCTAATTATGTTGGAACTGGATGTTTTTTTCGTCGTCGGGCCTTTTTCGGGCCTCCGTCTTCGTTTGAGCAGCCCGAAATTCCAGAACTGTTTCCGGATCATGTTGTGAATAAGCCCATTAAGGCCCAAGAAATCTTGCTGCGAGCCCATTATGTAGCAAGTTGCAACTATGAGAGGGAAAGTAATTGGGGTGCCAAGGTGAGGTT…
Chr8	62540249	62540608	62540428	5	360	1	ACAATTTCAAAATTATGCAGATGGGCTTTAGGTATGGATCACTTGTTGAGGATTACTACACAGGCTATAGACTTCAATGTGAAGGTTGGAAATCAGTATTTTGCAACCCTAAAAGGCCTGCATTTTTAGGAGATATACCAATTTCTCTCTATGATGTGGTCAGCCAAAACAAGAGATGGTCGGTTGGACTTCTTGAAGTTGCTTTATCAAAATATAGCCCATTGACTTTTGGGGTACAGTCAATGGGCCTTGTTATGGCCCATTGTTATACTCACTATGCATTTTGGCCCATTTGGTCGATACCACTTACTATATATGCCTTCATCCCCCAACTTACTCTTCTCAATGGGGTTACCATCT
Chr8	62550223	62550409	62550316	68.75	187	1	TTTCCTCAAACTTTTCATGGGCTTAATGAAGCAGATATTTATGCAAATGAGATAAAACCCCTATCTATAACTAATCCAATGGGCATGGATGGGCTTAATGGGCCTAATTATGTTGGAACTGGTTGTTTTTTTCATCGTCGGGCTTTTTTCGGGCCTCCGTCTTCGTTTGAGCAGCCCGAAATTCCAG
Chr8	62640584	62640901	62640742	5	318	0	GAGGCGCGTTGGGTTTTTTTGGCGTGAAGAAGACGAGATGGGTCGGGTCGGGTTGTTGTTGGTTATTGTTTGGACTTGGGCTGAGAATGGGGATAATTGGGCTGGAGTTTGGATAATATAAAGTGATCTTCAATTGATCCGAAAAGTTATGTTGATGGGCTTTCTTGTACATATCCAATAAGCCCAAGTAGTACCAGCCAACAAATCCATGTTATCATAGTCTATATTGTTATTGATTGTTATCAATTACATTATATAAGGTTGTTTTTTTAACAAAATATGTTCATTTTAAAATGATAATACAGACTTAAAGGTATT
Chr8	62845539	62845905	62845722	66.29	367	1	AATTTAGATGCAGCTAGCTTCTACTTTTTCCAAACATAAAAAGATATAAGAAAATTAGCTCAAAACAGTGAACACTAGGTTGTAGAAAAGGCCCATATAATGAGATTGAATATATGAACTTGGTTGGGCACTTTGATATTTAGAGATTGAATATGTATGATACATAGAATACCAAGTTGACAATTTGGGCCAAGCCCACCAACTGTTATCCTGCAAACTTCCCCTTCCCTAACAATGTAAAAGAAAAGTATATAGGCTCAGCTCAAGTGTTTGTTATAGTCAAAAAGGAATTATAGGTGTTGGTCAACCTAACTTCTTTCTCTCTTATGAATCAAAATTTGGATTACCTACTTACATATTAGCTTAT
Chr9	1326177	1326490	1326333	5	314	5	CGTCAAAAGTTCAAAACCACCCACGTCCACGTAAATTGCCCTTCATCAACATGGGGGCCCATTAGTTAAGCCCACTTAGTCCTTTTAATTACTGCAGTTAATGAAATGGGCCCAATAGTTAGGCCCACAATAGTCCTTTAGGCAAACTGTTGAAAGGTCATTTTCAAACAATTCATGATTGGGCCATTATTTTAGTGGACCTAATGGGCCAACTGATTAATCTCATCTACGAATCTCTGTCGGTCTGGGCCCATATAACATTCGTGGAGAGAAAAAGCCCATATATCCTCAATGGGCCGGACCCACTTCATTTG
Chr9	3288336	3288717	3288526	5	382	0	CGATGTACAAATGTTCAAGAGTCCAAAAAAGATCTTGTACACGACAACATGAGCGATACAACAATATACAGAGGTATACACCAACTAACTGTATACACTGTTTATAGTGACAGAAATGGGTAAGAAGCCCAACATGATAATCCAATTTTGTATTGTGTTGTAATTAGGTCAAAGACCCATCTATTTTTGGTATTATCTTGCTAGTTTTTGGACAGGTAAAAATTGTATAAAAAGCCCAAAAGAAAGAAAATTTCTATATTAGTTTAGGACATGTACAAATGGATCATAACGTAGCAACTAGGCCCAATTTAGGAAACACTTTGAAGTTTGAACCCTCACCTTTTTTATGTTCGTTGATTATGCAACTCGAGGGCTAGATAGT
Chr9	3477012	3477665	3477338	5	654	1	ATGGTAAGTTAGATTATTTTTCATTTAATTTTATCAATAACTCAATGATATTATTGATTTTCATTTTATTTTTCAAACAGCACCAATGTATTATAATGGAGTGTATCATTTATTCTATCAATACAATCCAAAAGGATCAGTATGGGGCAATATTATTTGGGCTCATTCAGTCTCAAAAGACTTGATAAATTGGATCCATTTAGAACCTGCAATTTATCCATCCAAAAAATTTGACAAGTATGGTACTTGGTCTGGATCATCAACTATTTTACCTAATAACAAACCTGTTATCATATACACCGGAGTAGTAGATTCGTATAATAATCAAGTCCAGAACTACGCCATCCCGGCTAACCTATCTGATCCATTTCTTCGTAAATGGATCAAACCTAACAACAA…
Chr9	3610343	3610754	3610548	5	412	0	AGTCGTTTTGTAGGATGTATATACGAAAATAGCACTGGATATGATATATTAGTAATGCTGACATTAGTAATACTGCAGTCATGCACGGAGATGGTTATGCCGACCGACGGGAACAACAAGGAGAGCATATTTCCACCCTCTAAGTGGGATTACAATGAAAGAGCCCAATTTTGCAAATCAATATTTGGTGTTGAGCCCAGACCAAATTGGGTCACTACAGAATTTGGTGGATATGTAAGTGGATCTTTACAGCCCGGCTCAAAATGACAACTTTTCAACCCAGGCCCAAACCACCTTATAACATTTTATTTTATTTTTTCAGAATATTGAAAGGGTGTTAAAGAGATTTGGAAGCAACATAATCTTCTTTAATGGGCTAAGAGATCCATGGAGTGGTGC…
Chr9	4315702	4316286	4315994	230.55	585	0	TATAATAATTTTCCTACAACACAATATATTCTATAAGTATCATACATACAATAATTTACTAGTAGTAAAAAAAACACTAATTATTTGACCAAGAAAATGAAGGAGAAGTTGGTGGAGATGAATAAGAGCAAGATGAAGAATATGAGTTTGTGGGCTTATTAATAGATGGGTTTCTAACCATTAATGGCACCATATCTTCAAGTAACCCTTGTGAGCCCATTCTATCAAGGCCCAATCCTTGTGAGCCCATTTCACCAAAGCCCAATCCTTGTTCAAGGTCAACAATTGAGCATGGATTGACCAGTGCTGGGCTTTCATCAACTCCACTTGTGTTTTCAGATTCATAGTTATGGGCTTTTGAATCTGTTACTTTGGGCTTTTTGTTGGGCTGATTAAGAG…
Chr9	4857443	4857771	4857607	50.3	329	0	CATTTACCTCAAAGGGAGAAAAGAACCACACAAAAATTCCCTCAATTAGTAAAGCAAAAACATAGTTTACTAAAGTTGATAGATGGGAGATGTTAAGTTGCTTGGTCTATGGTATAGCCCTTTTAGTCATAGAGTTGAATGGGCTCTCAAGTTTAAGGGTGTCCAATATGAATTTATAGAACAAGATCTACAAAATAAGAGTCCAATACTTCTTGAATCCAATCCAATTTACAAGAAAGTACCTGTGCTAATTCATAATGGCAAGCCCATATGTGAGTCAATTGTCATTCTTGAATACATTGATGAGGTATTTGAAGGTCCTTCAATCT
Chr9	5600826	5601104	5600965	55.89	279	0	AATTTTACGAGTTTTTATAATGATCTCAAATTAATATAAAATGTAATAATTTTGATCACATTTTCATCGAAATTCATTTATTAAAATAGAGAGTGAAATTGGGTGATTCCAATGTTTGGGCTATTTCAAACCAATGTTGCAAGAATAAAATGCACTTGGGTTTGATAATTGTCCAAGCCCAATGTCAAAACCTTTGGGCTATTTGCAAGTTTGGGATGACTGTTCAAATATAAAAATAACACCTCATACACATTTAAGGCTATATATATCGAGTTATAA
Chr9	10712405	10712849	10712627	77.73	445	0	GTCCGGTTCGAGGAGCAAGGAGGAACCATCATCAAGATTGTAACATCTGGATTATTCCCATAAGAAGAAGACAAGGGATAGAGAGAGAGAGATACACTCTGCATTGGGCTCACTGGATTTGGGTTTGCGATTCTGGGTCGCTCTGAGGTTCTGGGTTTCGTTTTTGGGTTCGTCCTGTAGAAGAAGAAGAAGAAATGTGATGGGTAGGTTGTACGTGTTTTTATGATGGGGATTGTCTTTTTAGTATTGTTAGTGGGCTGGGCTGACTGGATGATGGAGTGGGCTTAGCTGGATGTAATGGCTGAAAAAATTGGATTTGGTTGCTGGAAAGTGTTAAAGAGAAGGCCCAAAACTTGGTCTTGATGGGTTTATGAAGTTGACGGAAAATTGTTAATGAAA…
Chr9	11057509	11057833	11057671	51.11	325	0	TTTTCTAAAAGAAGGAGAAGAACATGGGCTGGATTGTATTGGATATTTGTTGGGTTATTGAATTAAGGGCTGATGGGCTTCTCGTAATTGAAACAAATGGATTGGGAACATTGGGTTAGTTGAATTGTCTTGGAATGAGTTAGTTGATGGTATTGCATGAGAATTAAAGAGTTTTGGCCGGTTCGGATTTGGGCTGCTGCAAAAAGGGCCAAACAAAATGGGAGAAATGTCCCCAAACATAAACTTGTCAACAATTTAACTAGGTTTCGACCATATATATTTAAATTATAAACAATTAGAAATTTAAAATGTAGCCAAGCTCGAT
Chr9	55792229	55792768	55792498	5	540	0	ATTTATTTATGTTCACCTAATTTGAAAATAACTCACTTATTTCACATTTATCTATCCAATACCCACATATCACTAACTATTGAACAACAATCAACAAGCCAATTGATCTTTGAAAGTAGATATTTCCTCAAATATTGGTAGTCTTCTTGATTTTGGAGGAGCCCATTCATTTATAAGATGTTCAAGCCCATTCATAAAGTCATCATCCAAATTTAGGCCTGGAAGATTTTGCAAAAATGGTGGTGGTTGTCTAGAGTCCAATTCCACTAGCAATTCCTCCACACGTTTCCTTGTTTTTGGATCTTCGGAACCCGCATAATTACCTCTCCAAACTTTTTCAAGAATATTACGAGCCTCATCATATCGAGCTTGCTTTATTAAACAATGGGTCAAATTACA…
Chr9	58915814	58916418	58916116	184.69	605	0	TTTCGTTGTCAAGTTTGAGATAACTTATCTCACCATTTATATCAAAGCGATGAATAACTTATCTCATATAAATAATAGGATAACTTATCCCAAATTAACTTATTCAGAGATAACTTACTCACAATCAAACGACCCCCTTAATCACCACCAAAATAAAATCACAATGCACTAGTTAAAATCCAACACATGAGCAATGAACAATGGGTAAAGCCCAAAATTCTTTTTTAATACATAAACTTCATACCCTACAACATTGGGCTAGCCCCTAATACAAATCAAAACACATAATCTGCACCAATGACAATCATGAACAAAGTAAGCCCAAGCCCAAGCCCAAGCCCATTATTAATGAAGAATGAAGGTGCATTACTCTTGGCTGGTGCTGGTGCAGTTACATGG…
Chr9	63102186	63102634	63102410	67.71	449	2	TAGAAGGACAACGGAGGGAGAAAGGAGAGAGGAGAAATACATTTGCTAGATACATTGTATCTACAGAGAAATACATTATACATACTCACATATATAGTGTATCTAGAGTTAACTTGAAAAAGAAATACGTAAATATTAAAATTATCGATATATGGAGTAATTATCACATATACTAGTTAGTGTGTTTTATGAAAGTTTCTCTACTAGTTATCTTGTCTTGATAGAAGTCATAGTCCAATGGCCAAGAGATACATTTGATATGCACTAACATTTTTGCAGGCCAGCCCAATCTTTTTGAGCAAACTAAGATTAATTTGGGCCTTTAAAAACTAATAAGTTCTAATGGGCCGCAAACCGAACTGACCCATTGGGCTTTAGTAAATTCTGTTGAATAATGTG…
Chr9	65082899	65083223	65083061	59.49	325	1	GTGGTGATCTTGGATCGCCACACCTTGCGAGCTGATAATGCAATGAACATCATCGACTTAAATTATGGCATCGGCTCGATCACGTTGACCAATCTTAGGAACCCATCACATGTGAGTGTAGCGAATGGCGTTAACTCGGTCCATGGTCCTTTATCTATTGAGCCCATCGTAAATGTTTCAGTTTGGGCCCTTTAATTTTTGGGCATTCACAAATGGGCTTATGATTTTTTTGTATTGGGCTTTTAGACTGGCCCAATATAATAGATCCAGCCCAAAATAAGCCACCGACGAAAATGATTAGAAATTGACAGCTTTCGTTGAAGTC
Chr9	65238058	65238379	65238218	5	322	1	AGCAATCCGTCAAGCTTTTACTGGACTTGATAGACACCGACTCGTTATCCTTCCACTACACAGAGCGGGAGCTGTTTACTGCTCTATGAAGCCAGCCTCGTGCGATCCGCCCCACTTTAGGAATCAAGAAGCCCATACTTACATTTGGGCCTCATTATCCAACACTGTGCTTGGATAGGGCAGGCCAGAAATAAGCCCATCAAGCCCAACCATTTGGTTAAGCCCAATATTCTACCACCTTAATGCCGGGTTACAAGCCCACGTTACTAAGCTCGACGTGCAACAAAGTGTCATAGATTATTATAAATTCATTAACATATGG
Chr9	65673619	65674188	65673903	5	570	2	CCCTCAACGCTCTCGTCCAAACTCCAACCATCCAACATCGAGCTCTTTTGATCATCCAACGGGTATTTTTTCTCGGCCACGGCCGCCGCAACCTCGGATGCTGAAGGCCCAATTTCTGAGTCAGTCCAATGATGAGCATTTCCCTTGATTGGGCCTCCAAATACAAATTTTCCATTATGTCCTACCCCTTTTGGGCCCCCAAACTCATATCCATTATAATTTTGAATGGGCTTTCCAATAACTGTTATGGGCTCTTTGGGCTCATCAACTTTGGGCTTTGTGAGAGATTTTTCTTCAACTTTGGGCTTTGTGAGGGATTTTTCATCAACTTTCTTTTCATTTGTGGGCTTTTCTTTGTTCTCAAGCTCTAAAGCTATAAGTTTGAGTTTGGGCTTATCT…
Chr9	65811945	65812363	65812154	67.32	419	0	TTTAATTGGAGCAGCCCATCAGGCATTAATGGAACTTGGAAGGCACCGGTCCGTTATCCTTCCACTGCACAAAGCGGAAGTTTTTCGTTGCTCTGTGAAACCAGCCTCACGCGGTCCACCCCACTTTAGGAATCTAGTAGCCCATTCTTTCAATTGGACCACATGATCCAACTCTGTGCTTGGATAGGGCAGGCCAGAAATTAGCCCACCAAGCCCAGCCATCTGGGACAGCCCAATATTCCACCACCTTAACATCCCCACTTGGGTTACAAGCCCACGTTACTAAGCTCGACATACAATATTGCATCATAGATTATTATAAAAATAAAAAGAAATATGTCCACTAACGATGTGGGAATTGGAATATTGCTTGTTCTCTATAAACAAAGCATATACTAT…
Chr9	65812860	65813216	65813038	74.18	357	0	AAAATACATTCGAATGAAAAAATGGTTTTATAGACCAAAAAGTGGAGCAGCCCATCTGACGATTCTGGGACTCGGAAGGCATCGACGTGCTATCCTTCCAACGCTTAGAGCAGGAACTATTCGTTGCTCTGTGAAACCAACCTCACGCAGTCCGTTCCGCTTTAGGAAATAGCAGCCCACTCCTTCGATTGGACCACAAGGCCCAACTCTGTACTTCGATAGGGCAGGCCAGATATAAGCCCAACCATTTGGATGACCAGCCCAACATTCCACCACACTAATGCCCCCACTTGGGTTACAAGCCCATGTTATTGAGCCCAGCAAGCAGTGTTGCTTCATAAAATAATAAAAACAAAG
Chr9	66124689	66125145	66124917	86.34	457	3	CTTATCTCGAAAAACATCGAAAAGAGCCTTCTAGAAGCATTTCAACCTCTAGGTATATCTGACTGGAACTCTCTATTTTGGATCGCTCACCCTGGCGGGCCTGCGATTTTGGACCAAGTTGAATTGAAGTTGGGCCTAAAGCCTGAGAAACTTAGGGCTACAAGAGAAGTACTAAGTAACTATGGCAATATGTCAAGTGCTTGTGTGTTGTTTATTTTGGATGAAATGAGAAAGGCCTCTACAAAAGAAGGCCTAGGAACTACTGGTGAAGGGCTTGAATGGGGTGTCCTTTTTGGATTTGGGCCTGGGCTTACAGTTGAGACTGTTGTCCTTCACAGTGTTGCTGCTTAGTGGGCTGGGCTTACATTGTGGGCCTCTAAAATTTCTTGGTTATTAATG…
Chr9	67440366	67440683	67440524	5	318	1	CCACTTGTTCAAATAGCAAGTGAAATTCGAACAAGAGCTTTGATGCAATTTAGGAAGCAAAGAGGAAAAGGTTTCTAGATTTTAAGGGCCCAACCCAACATCCTAATGGGTCATCTGCTGAAGAAAATCTCAAAGGCATTCACATAAATGGGCCTACTTTTGGGGTGGTCTTTTGAGTTTTGCTTGTCGTTATATTTTATAACCTTTGATTGTTTTTAGTAAAGTCCTTTATATATGAATCTATGGCACAAAAGAACCTATTTCTATTACCTATTCGGTTTGCATAAGCACAAGGATCAAGAACCAACGGCTGAGTCC
Chr10	253583	253920	253751	5	338	0	ATCCAAACTCAAAGCTCCTCTCAAATTTTTTAGATATAAAATTCTGTTGATATTTCGATTTTTTTGATATATTACTCACCCAAAACAATTCACGCAGTTGAACCCACGGCCCTCTCAAAAATTGTATTGGGATAACCATTTAAGGCCCACACAAATATTAGGCTGACCCATTCTAGCCCATCATATTTAAAGGGCCTTATTTATGTGATGGGATTTTCTTCCACATACAAAATCGATTGATTTACAACATATGAAAATAAGTTAGTAACAAGATCCATTTATCATTTTGATTCTACATTTCCCCCCCAAAGCATGTCTCTACATTTTTTGTTTCACAT
Chr10	5451931	5452481	5452206	117.97	551	3	ATACAATGCTTGTCTGTCGAAGCGGAAGTAAAGACCAAGACATTGAGGATTCTGAATCCGATCAAATTGGTTTTTTTTTTTGCTTTTCAGAATGATATGGGAATGTTCTTCCTGTAAAAGAACTGACCAGAAGGCCCACCATCACGCAAAAGGGCCAGGCCTATTGGGCCTTTAGCAGCTTCTTCTGGAGTCGTAAGCCCAGTATTGCAAGTAATATCTGTTTTAGCAAAGCCTGGACAAATGCAGTTGACACATATAGAAGAATATTTTTGGGCCACAATTCTTGTGTGTGCATTCATGGCCACTTTTGACACTTTATAAGCTGCAAGATCAATGGGCCAACCTTTTTCTTCTAATACACCCTCTTTGAAGGCCCAAAGAAACTCATTCACTATTTCA…
Chr10	23108657	23109068	23108862	5	412	0	AGGGTAGAACGATTTGTGCCTATCACTGCTTTTTTTGAGAAATCACGTTCTCGCTGGAGAGGGTCGTACGGGCTGAATTTGGGTTTTCTTACATTGGAGTTGGATTGGTCGGGGCAGTTGGGTCTCTATTTGGCGTTTGGGTATTCTTGGAAAATAGATTTCAATTATGGGGGAATAATTGGCGGGATTGGACTGGGCTTTGAGTTAGTTTTGCTGATGGATTTGGATTAAAAAAAGGCTAAAGATTTGAATTAAAGTATGGAGGAAATGGGTTGGGCTGCTGAAATTATTGGGAAAAGATTGGGTTTGAGCAATTGAGGCCCAAAGTGGAGCCTTAAAGGATCCAAGAAATGGGGCAAAGAGATGGCTGGTTTTGAATTAGTAAAGTCATCAAATCGA…
Chr10	48861108	48861423	48861265	5	316	0	TTTTAACCCAATTCCTTATTTCCCAACCACATTTAAAGCCATAGCAATACCCAGCCTACTCTAACAATACAAAACCCAAAAATCCCAACCGACCCAACCCACTATTCAATTCAACCCGGCCCAAATCCCTTAACCTAACCCACTTATCTTCTCCTTCCTTTTCTCTTCCTCACGCAAAAGATGGATCAGAGAACGCGACGAACAACAGATATCAACCCAGAGTTGCACGTCCACATCTTGTTCACGTGTGAGGCGAAGCAATTTGCATTCTCATCGCAAGCCTGGCGTGACCCAAGTCGCGGGATTCCTTTCTCTT
Chr10	51426550	51426972	51426761	72.39	423	1	AAGTATTTGATTTCTGTTCTTTGCCCTATGGCAGAAAGAGAAAGAGAAAATTTATTGAAACGTAATTTGATAAAATTAAATTTTCATAAATTACATCGAGTGGATACTGGCTAGGCCCATTATTGAGTCCGGGCTATAAAGCTAATACAACACCATAGGCCCATTATTGCATTTGGGCCTTTATACATTCGATCCAACCAAAGCCTTAACAACTCCAACAAAATCATGCTTGTATCCATATTCTGCATTGAAATGCTTTGTTGGAATGATTTTTGTGTATACATAGAAGGCTACACAACCAATAATAGGCCCAACCCAAAAGATCCAATGTCCATCCCAAAGGTGACCTCCTCTAACGATAGCGGGCCCGAAACACCTAGCTGGGTTCATCCCTGCCCC…
Chr10	51430295	51430677	51430486	74.53	383	1	CTTATTGAAACATTGATAAGTTTAAGAGTAAATTACATCAAGTTGAAGGGAAGTGGGTAGGGACAATATGATCTGATATTCTATTACTAAGGCTAGGCCCATTACACATTAGTTATTGTTGGCCCATAATAAAGAAATCCAAAACTAAATACATCAAATAGGCCCATTATTGATTATGGGCCTTTATACATTGGACCCAAACAAAGCCTTGACAACTCCAACAAAATCATGTTTGTATCCATATTCTGCATTGAAATGTTCTGCTGGAATAATCTTTGTGTATACATAGAAGGCTACACAACCAATAGTTGGTCCAACCCAAAATATCCAATGTCCATCCCAAAGGTGACCTCCTCTAACAAGTGCGGGCCCCAAACACCTCG
Chr10	51447392	51447778	51447585	52.69	387	1	TGTCGAATCATTCACAAGTTTAAGCTTAAATTACATAAAGTGGGTACTAGGTAGGGACAATAGGATGATAATGTTCTATTTACTTATTATTCAAGTCTTATTACACATTTAGTTTATTATTGGCCCATAAAGGAAACCCCATACATCACCATAGGCCCATTTTTACATTTGGGCCTTTATACATTCGACAAAGCCTTAACAACCCCAACAAAATCATGCTTAAATCCATATTCTCCAAGAAAATGCTTTGGTGGAATGATTTTTGTGTACACATAGAAGGCTACACAACCAATAGTTGGTCCAACCCAAAAGATCCAATGTCCATCCCAAAGGTGACCTCCTCTAATAATAGCTGGCCCCAAACATCTCGCCGGGTTCATCCCCGCC
Chr10	60016228	60016651	60016439	5	424	2	ACTTGCCCCAACAACAGCAACATGCACAATACAGTGGAGCAGAATGTACGCAGACCTTACTATAACTTTATGAGGTTAGAAAGACTATTTCCGAAAGACTCTCACACTCGGCCTTTGGGCTATCCATTTTCATATGTACCAAATAGAAAAGTTTATGTATAACCTTCATTTGGACCTTTGGGCTATCTATTTTTACAAGGCCCAAACAAGAAATTAGTCAAATGGAGCCCATGAGTCCATTAAGGAGACTACATAAGTGGGCCTCTTTTTCTGGCAAGTGTCTATGAGTGATCTTCAATAGAGAGACAAATCAGATATTTGATGTACAGCAACATCATTGGCTACTTTTTTCTGTATGTACTATTTAAAACTTAGCATTATTAAAGAATGGCCCATTGG…
Chr10	60474522	60474898	60474710	53.67	377	2	CAAAACATCAAAAATACCAGACCATTCTCTAAATTAATTTTGTATGACAATGATCTAGTAATCTGAACCAAAGTTTGTTCAGTGGGGCTTTATCTTATCAATCTAACCCAATTTCTCAATATTGGGCCTTTTCTATGTTCCAATTATTTTTTGAATTCTTTGTAAAATGGCCTTTGCAAATAATAGCCCTTTTACATTTTTGGGATACTTATTGGTATAGGTGTCAAAAGGGGCCGGTCCAGCTACACCCGATCCAAGTCTCGTGGGCCAAGGATTTTAAAGGGCTAGGGTGGGTCGGCTTTTCATTTTGAAAGGGCCTGAAAATGCTTAATCCAATTCAACCCTACCCTAGACGGGCTGCGGCGGATTAACCCTTC
Chr10	60807285	60807658	60807471	5	374	0	CGGTAGAAGAGAGAGGAGAGAGAAAGAGAGAATTGGGCTTGAACCCGATAAAACCTAACTGGACTCTTTTGTTTAATGGGATTTTTAAGAACGAAGTCCAAATTTTTATTTTTTGAGTGTGTGTAAATTGAAGGTGAGCCACTGTGTGTTTTTCTTTTTTTGGTCAATTTGGGTCGGACCACACAGCCCATTGGGTATAATGGACTTTATGGGGCCTACATTGGCTATTTTTGGGGACAAGTTTGTTATTTAGCCCATAATTGTGGGGGCAAAGTTTCAATTTTGATATAAAAGGGGGATGTAATTTCATCCAATTTGCTATTTGTTCAAGCCCCCTTTACCAAGTAAATGGACCTCTCACTTTTTGTGTTTTT
Chr10	63656556	63656875	63656715	5	320	3	AGAATAGAAAAATAATGTAATTAACTTTATAAGATTTATGTAAATTATACAAAAGAAAAATAAATAAATGAGTTGGGCCTTACTGAGGAGAATTTGGGAACTTGGTAATTAACCCGCCACATGGGCCAAACTAACCTATGGGCTTTGGATTACAATCTCAACCCATACGTGCAAAGAAAATGGGCCAAGTCTGGATCAGGTGGAGCAAACCGATAAATTCAAAAATTACACGTTTCATATCACTCACCTAAAATTTTATTTACATACTCAAATTATAACATGCATTAACACCTTGAATTTATCGTCATGTCATAAAGATT
Chr10	64629635	64629931	64629783	64.07	297	3	TCATTATGCTAACTACCAAGAAGACGACTGGTTTTGGGTTAGGTTTGGTATTGGGCTGGTTATATTCGGGTCGGGTATGTTGTTGAATATTTGGGCCGATGGGGTTTTGTTGGGCCTGAAGAGTCAAGGAGGTGGATACAAGATACCGAGAGGTGGGCTTTTTGATTATGTGAGCAGCCCAAATTATTTGGGAGAGATAATGGAATGGTTGGGCTGGGCTTTGATGACCTGGTCTTGGGCCGGGCTTGCATTTTTTGTCTACACCTGTGCTAATTTGGTTCCTCGAGCTGTTTCGAA
Chr11	2832641	2832873	2832757	50.94	233	0	GTGCACTTTTACCTAACTAAATTTGATTTAAAACAAGCCCAATCAAAGTGACAGCCCAAAAGGTTACCAATTTGGACCCAATGTTTGAAACACCATGGTGAAAACTCAAAGTGGTTAAAAGGCAAATATCAATAGCCCATTTAGAAATGAAACAAAAGAAAATTTCATAAAGGGCTATAGTATCACTTTATATTATGGCGGACGGTGACGACGTTATTGATATTTACATAACA
Chr11	5058917	5059343	5059130	89.82	427	2	TCAAGATGTACACGGATGGTTTAGATACGATCTCTCTTGAAGGAGAAGGAATCCGCTACTTCGTTAGCGGAAACACGGAGAGTTGCAAAAATGGGCTGAAAATACCTGTGAAGATTCAGCCCAAAGAGCAAATTATGGCCCAAAATAATGTTGGATTAATGGCTGTAGCTGATGGGCCTACAGTACCTTCTGCTTCAACAAACTTAAATGGGCTTTCATACATTTTGGCTGTTGGATTATCAATCTGCTTATTGGGCCTTTAGATAAAAATAGCAATTATGGGTTGTCTAAACTTTATTAAGTAGGATAATTTACCACTTTATTTGAACTACTATTGAATATCTTAATTTTGAATTATGATATTGATATATTGTCTTTGTTTTGGCATAATATATTGTT…
Chr11	12931552	12931875	12931713	5	324	0	GGGCCCTTATAAAATATTTTATGGCAATCTCATTTGCCCATCCCACATTCAAATGCTCATTTGTTCTCAAATGCAGGCCCAATGCTTTTTCTTGTTAAATTATCAGAAGCCCAAGAATTTCGAGACAAGCCCATTTCTTTTATTCCCATCCCTTAAAGCAGCAAATTTCATTTGTCCAATTTCAAACCCAATTCTCCAGCCCATACCCCTTTGAACTGGTCCACGCCTGCTTCTTTCTTCCAGAGAAGAGCAGATACGACTTTAGAGTCAACAATAGACGCGTGAAGAAAAAGGGGCAGCAAACGCTGTGCTCCTCACGCTCGG
Chr11	15235911	15235976	15235943	5	66	0	TTTGAAAATTCCAAAAAATTAGTAATAAATTAATAAAAAATAGGGAAAATATCGAAAAAATATGAA
Chr11	22391077	22391411	22391244	59.31	335	2	CTCGTTTTGTTGTCGTGTTTACTGCTGATGCGCTGAGTATTCCATTTGCACTTCGATGTTTGCTAGGAATATTCACGCTAAAGAGGGGAAAATGGCGGGTCGGGTAAAAAAGAGATTGGGAAAACGGGTTGGGCAGAATTTTGGGCCTGTGACTTGGGCTGGGTCAGGGCAAACGAAGTGAGCTGCTGGGACTTGGGCCTGGGATGATTTGAGGAGGAGAATGGAATGGGAGTGGGCTGAATTCCTCTGACACTTTGTGATGGGTTTTTTATGCTGCAGAAAAAGAAAGCCCTCACATTTGTTCTTTTAAGATGAGTTTTGAAAGGGGATTGATT
Chr11	32857909	32858307	32858108	72.17	399	2	CCCTCCGTGAACTAGTCATATCGTGTCACTCACGCACCCCTATCATTGTCACAGCGCCTCTTTGTCAGTTTCTTCTATGTTGACACTGCTGATAATATCCCTTTGCTGATGGGCCGAATATGGGAGGACTGGGTCAAAGCAGAATGGGCTTGGATTTGTCGAACCTGGAAAATCAGGAAATAAGGGTGGGCTTGGCATATGGGCCTGGGAAATAAAAATAGGGCTGATTTTCTCAGTGAATTGGGACGCTCTCATTTGGAGTAATGGGTTGGAGAGAATCAAAATGATATTGGGCTAGGAATTACGGAAAATTTTTAAATTACTCTGAGATGGGCTGCTGACAAACAAAAGGGCCAAGTTTATCTAAAAAAAAGTCAATCTAGCCAAATTATTGGCTAA
Chr11	37106389	37106756	37106572	5	368	1	AAGTAAAGAAGCTCGTTAATTAATTAATACAAATTCGTTTATTTAAAGCTTAACCTATTTTACCTTTTTATTTAATCCAACTCATTTGCCCCTTTTAACACATCTAAGACGTTTGGGCCTCTTTCCAACTATCCCAACGTCTAGGCCCAATCTTTCTATTCCCAGCCCACACGTTTTCTCCCTCTCCAGCCCACTTCAAGCTTCCCCTTCTAATTCCCAAACAATCCCCAGGCCCAAGTCTCCCTCAGCCCAAACCAAATTAAAAGAACAACCCAACTTCAGCCCAAATCCCCTCTTGACCCAATTCTCCCTCATCCAGCCCACTTTTTTTTTTACCCGACCCAGCACCCATTTCCCTTGACCCGTCC
Chr11	42080153	42080594	42080373	5	442	1	GAAACTCGTTGGTCAATTAATACAAGTTCGTTTATTTAAGGCTTAACAAATTTTCTCATGTACTTAATCCAATTCTTTTTCCCTTTAAACACATCAAAAGCTATTTTTGGGCCTCTTCCCTTTTGTTCCTTTCAGCCGAAGCTTACTCCCTATTCCTAGCCGGCCCAAACCTTCTTCCTCCTCTCCCACTCCCTAATTCCAGGCCCAAGAACCCATCAATTCCCAGGCGACCCAACACTTTGGCCCAACACCCATCCCATTTCTATCACTATACCCAGCCCACATCTCTCTAAACCCAACCCAATTCTATTCTAAACCCGCCCCAATTTCCTTTTGACCCGACCCGACCCATCTGTTATTACCCCCTTCTTCCCCACAATTCCCACAAATAGACGGGAA…
Chr11	45142744	45143175	45142959	5	432	1	AATCCAACCCATTTTCCCTTTAAACACATCAAAAACCAAATTTGGGCCTCTTCCCTTTTGTTCTTATTGACCCAAGCTTTTACTCATTATTCCCAGCCCACAAACTAATTCCCTGGCCCAAACACGTCATCCAAATTCTCCTAAATAACCCATCCAACTAATATTAAAATCCAGCCCACCTTTATATCCCCTCTACCCAGGCCCAAACACGTCATCCCAATTCTCCTAAATAACCCATCTAACTAATATTAAAATCCAGCCCACCTTTATTTCCCCTCTACCCAGGCCCATTTTTAAAAAAAGAAAAGGAAAACAACAGCCATTCTCTTTTCCCTTCCAGCCCACCTCCATTTAAATTAATTCCCAAGCTCAATCCAATCCCCTTTCCATTTCAGCAGC…
Chr11	47412239	47412618	47412428	5	380	0	ATTAGGCTTCCATAATGCTGAAATTGTATTTATCATATTTCCTTCATTGTTCTCTTTTCTAAATGTTGCATATCTCACTAGCATTCCTTTAAATTTTTGTATTTTGGTTTGCACAAACACATTCCCTTCATTTGTTTTTTGGGCAACACCATTTGAAGTGGACTTGAGCTTTGGCTCTTTTGTTCCAAAAAGCAAGTTCTTGGGGTTCTTGGATTCTTTTGTGGTTGGCCCAATAGTCATAGAATGGTTTAGAACCCATCTTCCATATGATGCTCCTTTGGCCTTAGACTCTATGGGCTCTCTTGTATTTGGGCTTGAAGGTTGAATTTCTTTTCTCATCTCCTCAATAGTCCATTCCAAATTTTGTGTTCTAAATGGTG
Chr11	47752466	47752739	47752602	5	274	0	TATGAGATTAATTAATTACTTTTAAGTGATTATATGTGAAAGTTTTCCCAATAATGATACGTATATGGGTATCTGGTTGGGCTTATTAGAAAGCTAAAAAGGGAGTTGGGCTGGGTATTTATTTGTTGGATGGGCTGGAGCTTTGACTTAAAAGTGGGCTGAAAGAATTGTGAATTGGAAGCAAAGGGAATGGGCTGAATGAATAGAGTCCAAGATTGAAGGCAACAAAATGGTCTAGGATTGCAATAAGAGGGATGACCTGATTATTTAAGCA
Chr11	49425153	49425496	49425324	5	344	3	CCGTTGTGAGAAAAAAAAAAAGTGACCCGATTCTCAAGCCCATCTTTTAGTATTATTGGGCCATACATTCTCGCCCATTATCTATTGTTATGGCCCAAAGTGGTGACCTCAAGTCTGAAGCCCACCTATTAGTATTATTGGGCCACATATTCTGGCCCAAAATGGTAACCTCAATTCTAAAGCCCACATTTTAGCAATATTGGGCCACAAGTTCTGGCCCACATCTATCATTATGGCCCAAAATGATGATCTCAATTCTCAAGCCCACTTAGACGAAGAAGCGTATATAGATATATCAAATATTGACGTTATAAAAAAATAAACGGATGAGATAATTTTAGCCA
Chr11	51556838	51557418	51557128	165.87	581	1	CAAATTTATGTCCACTCCAACACATGAAGTTCAACCAAAAATCATGCAAAGTCCAATTCCAACAGAAGAAGACACAATTCATAGATGGCCACCAAATAAATTATCAGAAAACATTATGAAATGTTTGGTGTTCATTTTTATAAGGTTGCTTAGAACAACACGTGCAATGGAGTTAGAAAAATCAGGCCCAATTGCTAGTAGATCAAGCAATTTTTCATTGAGTTTTAGGGCCCATATTGAGCCCAATTCAAAAAATAATAGTAGTAGCACAACAAGCCTTTTGATCCAACAAAAAGATTCAAGACAACAAGATCCATATGGTATTTTTGATTCAGAAGAGTCCATTCCAAGAGATATTGGGCCTTACAAAAATTTGGTTAGATTTGCATCAACATCTAT…
Chr11	52341194	52341534	52341364	69.18	341	1	CTCCCATTGAAACGGAGCCTTTTGAGTTTCACGCTCCGATCCCAAAATGTTTTACGGTTTGATGCATTCAGAATTGGGCTCAACATGATTTCAGCCCACTGTTTCTAAAGGCCCATTGGGCTCAATATGATTTCGGCCCATTGGTCTCAATATGATTTCAGCCCACTGTTTCTAAAGGCCCATTGGGCCGATGTATGAATCTTAAGCGGGTTAAGTGCACTACTTGCACAAGTAGCCACTTTAAAGGTCGTGGGTTGATTTACAATAATGGCCTTAAAAGTGGATAGTCTTGAACTTTTGATCCCACTTTTATGAATGTTTTTGTCTATAAAATAAATGAG
Chr12	911766	912248	912007	114.22	483	1	TTCCATCCACAGTGCGTCAGATAACACCCTACGCCTTCATGTTGTAGCACATCCATTTGTGGTGCCCATGACACAATTTTCCCTTGCTTTGAAATCCTCTCCAAATAGCCCTTTTGTAAACCTTGTCTCCATAATGGGCCTAACACCCAAATGAAAGGCCTTTTTGTTGCTTCAAGTGCCAATGCCAAACTATTCACTTTTGCTTCACCAATTGGACTCACCCAACTCCCAAAAGAGATATACAATACTGAATGAACAACTTGTTTATCTAGCCAATTCATGCAACTTAAATCCTCCTCCCAAAAACTTGAACTCTTGATTGTTACATGAGTGTTCAAAGGCCCAATTGGGAGTATTTGTGTGCTAAAATTTGTTGTATTTTGGTCTTTATTATTGTGA…
Chr12	1275637	1275905	1275771	67.62	269	2	GGACTTCAAGTTAATATACAATAATAATTATGGTCAAAGTCCAATATTAATAAGTGTTTGGTGATTTTCTTAATAAATATATCAATCGTGTTGAATTTGATTGGGCCATAAAATAAAAGTGTGCTTAATGGGCCATTGTTACAACTTATCAACCCAACTCCTAAGTTTCATTGACAAAGATAAAGCCCATAGTGAAATTTCATTATTAAGTAGGCTTACACAATACCACTAATTTGAAGCCCATTTCATAATAAGATTGACGATAATGG
Chr12	1554515	1554933	1554724	54.68	419	1	AATTTCCTCCGTTTATCTAAACGTTAGTGGTTGATGTTAGAAATATCAAATATTGGTAGAGGATAATAGATGTTAAATAAAGTAAATCAGCGAACGCACATATCGACCCCACTATAGCCTATTTGTGGAAAATCTTTGGGCTTGAATATGATGAGTAGGTGCATAATGGACCATGCTTTGGCCCATGAATAAATTAAGAAGCAAATTAGTAGGCTGAATTTGGTGAATCATTGGCCCATCACTAGTGATTTGATCTAAATGGGCCTTTGCCACTTTTAGGTGCCAAAATTGGGCTATTTGCACTTCTCCAAAATTATTAGGCCCAGCCCATGAATAAATTTAAGCATCAATTAGTAAGATGAATGATTGTTACGTAATGTTTCATAATGTATCGTATTG…
Chr12	2935814	2936182	2935998	56.41	369	1	ATTGCTATTAAATGTTTCTTTTGTCTAATGACTCACGGTCAAGTCATAATACAGAAACTATTTTTGTAAACTTATCCAAATGTGGTCAAAACTTAAACAATGGCACAATAATAGCCTATTTGTGCAAAGCATGAGGAGAAATTAATGGGCCTGCTACTTTTATAGGGATTAGTATTTGGGCTGGACTTTGTTATCCCTAAAAATGGGCTTGAAAAATCTTCTATGGCCCAAATTCACTCCAACCATCACTAATTCAAAGCCCAATATAAGTCAGATAATCGAAGAAAGTTAAGTTCCACTCAAATATGATATGGATATGTTTGGTTATTTTGGCACAGGAATACATAGTTCGAGCCCAAAGTAATGAGT
Chr12	6381611	6381991	6381801	64.82	381	2	TGGGGGGAAGGGGATGAAGAAGGAAAGGGGCCGGGTCAAACGGGTGCTGGGTCGAGTAGGATTAAGTTTAGTGGGTTGAAGATTTAAAGTGGAAGAGGGGTTTTGGGCTGCTGATTTTAAGTGGGTTGGGTTGAAAAGAGTTGGAAAGAAATGGAGTGGGCTGCTGAAGAGGATTGGATTGGGTTGAGGGGGATGGGCCGCCTGGGAATTGTTTGGGTTGGGAATTGTTTGGGTTGCTTGAAAGGGTGGGCTGCTGAAACTTGTTGGGCTTGGGAATTTGGATTTGGGAGGGGAAACTTGGGCCTGGGGTTAATTGGGAGGGAATTAGATTAATTAAATAAATAACCAATGACGAATTTTGCATTAACCAATTAACGAGCC
Chr12	6609432	6610083	6609757	5	652	0	CACAAGAAATTATCAAAATCAATGGTTTGAAACATTTTAACATGTATTTACCTATGGCTGGTTCATCCTATGGTGTTGGTTCTCCCTTCAATTTACCACCTTATGATTCACTTCCTCCAATACCAAATACCCCAACAACACCTTATTGTGTCAATCCACCACCAGCCAATGGCAATTCTGGCCCAATTATAAACCAACCTTCAAGCCCATCAAATAGCCCAATAATAAACCAACCTTCAAGTCCATCATCTGGCCCAATTATAAACCAACCTCCAAGCCCATCATATGGCCCAATTATAAACCAACCTTCAAGCCCATCATCTGGCCCAACTATAATCCCAAGCCCACCACCCCAATTTCTTCCTCCCATAATAGTTCCCAACACACCCCAATATGTTT…
Chr12	34798493	34798967	34798730	115.29	475	2	TTATCAATAGTTAGACCCATTTCTTTATCAAACCAAATAGAGAAAAGGGCTCAAAATTGAAGATAGTGGACCCAACTTTAGATAAAATAGATTAGTTTGGCCCAAATAGTTTACTTATCATTAAAGAAGAGAAGAATCACCCCATATATAGCCTCTATATTTGGGTCGAGGCACCTTAGAAAGTGAAGCTCATCAGTAGTTAGCTCATTTTCTCTATCAACCAAACAGAAAAATTGGGCCCAAAATTAAAGATAGCGGACCAAACTTTAGAACAAAATAGATTAGTTGGACCCAAATAGTTTACTTATCTTAGATCTTTAAGCAATCACCCCATATATATCCTCTATATTTTGGACGAGGCACCATATGAATTGAAGGCCCATTTTCTTGATCAACCGA…
Chr12	35523082	35523425	35523253	5	344	2	TGGTTATTCTGTGGCTGCATATTTTCTTGTGAGAAAGACAAGAGAAACGGGTCGGTTGAGGAAAGATAGAGTGGGTACTGAAATCGATGAAATGGGTATATGTATTGGGCTGAAATTTTGGTTGGTATGGAAGGGAATTTAAATAATGGGTTGGGCCAAGGTTATGGGATTATGAAGGGCTGATTGGAAAATTTTTGGGCCTGGGATTTTATTAGAATGGATTGGTTGCTGCTGAAAATTGGCCCAATATTTTGTCTTTTGAGTAGAATGCTACCAATTTAGTGAAACTAGATTTTAGGATAAGACGAATCGATATAATTTACTAACAAGCTTCCTAAGGCTAA
Chr12	45292363	45292696	45292529	5	334	1	TAATTCGTCTTTTTTTTAAAAAACTTTAATAAATTTGGCCAATTACAATTTAATTTGGCTAAATGGGTAATTTTCTTATGACCAATTTGGGCCATTTATTAACAAAATTCCAGAAAATCCTAGCCCACTAGTTTTTATCAAAGGAAGCTTGCACTCCCATCCTACCCACTAAACATCAGTGGCCCAAAGCCATTACCCCAAATAAACAGGCCCAGATTTTCAATTCCCAGCGACCCAATCCCCTTTAATCCAGCCCATTTACCCCCAATTTGACCCATTCTTCATCTTTGTGGGCACCAACAACGTCTTAACATGACGCACTTCGCAATACCAG
Chr12	45739445	45739966	45739705	5	522	0	AAGCTCGTTAATAAATTTATACCAATTTCGTTTTGTCTTAAATCAATTGGCTAGTTATTAATTTGAACTCATTTTCCCTTTTAATTTGGAAGAATCAGATTTAGGCCCTTTTCCCCAATTTCCCTCCCAATTTTCAGCCCAAAGCAATGTCTATTTTATTCTAGGCCTACTTTATTCCTATTTTAATTCCAGCCCATCCGTTTTATCAGCAGCCCACAACACCCATTTAATTCTCAGTAGCCCAATATCATTTTTCTCTTCCCCTGATCCAACCCATTCCCGAATTCTTTTTTATTTTTTCGTCACCTTTCAATCTTTCATTCCCAATTTCAGCAGCCCAATACCTTTACCCAATTCTCCCTTTCCAACCAAACTAATTCCCAGGCCCAACCCCCCTTT…
Chr12	62358671	62359102	62358886	5	432	4	TAGAATAATTTTTCAACATGTATATCAACCGGCCTAAATTACATTCAGACTCTATCTTCTGAATTAAATTATAATTTTAAGAAAAAGTTATAATGATTTCTATTCCTTTTTTTTGACCTCCAAAGAATTATGGATTGTGTATGAACCAAACTCCAAAAAGGCTTGGGCCATCATCTGTCCAAGTTGGGCCTCTGCTTGTGTACTAAGATGCACATAATCTGGGCCTACTTTGAGCCCATTAGCATCAACTGTTTTCACATTAGGAAGGTTAATCCGTAATTGGGCCTTTCTTATCTCCTTCATATAAGGCCCTAATGTTGTTGCCAATGCCACCTGTGGATCCATTAAAAAAAAGCCCAAAACATACGAATAAGCACCGCGATAGCGAGGTGAGATATA…
Chr12	64009107	64009667	64009387	173.51	561	2	CATATGATGAAGAAAAAAGGCAAAGCAAGTTCTGTTATAAGTGGTGCAGAATTAAGAGAAAAGCCCAAAACAAACAATAAAAAAGGTAAATCTGGATCAGTATTAAGTGATTCAATTGTTAGTAAAGAATCATCTTCTTATCTTCATAGGCCCAAGCCCAAAGATTATAGGCCCAAGCCCAAAGATGAAAAGCCCAAACTCAAACTTATAGAGTTAGAATTTGGGGATAAAGAAAAGCCCATTAATGAAAAGAAGGCCGGAACCGATTCACCGACGACTAAGGTAGTTGATGAAAAGTCCATTACAATAAAGCCCAATAAGAATTTGGGCCATGATGTAAGCCCAAAAGAGAGACAAACACCAGTTATTGGAAAGCCCATGTTGAGAAATAATGGTGGA…
Chr12	64009733	64010075	64009904	68.4	343	0	AACCGAACTACCGCCATTATACGACCGGGGGATGGCGTCGAGTAGCTATCATTCAACGGGCCGGCACACGAGAAGGCATACTGATGGTGGGAGTGGGCTTTTTTCTTGTTTTGGCAACTTTTATGGTTATGAATGTCAATGTGTTTGTGGAAAGCCCAAAAGGAGAAGAGTGAATCCAAAGTTTCAAAGCCCATCAGTTGGAAGCAGGTCATGGGTGTAAAAAGCCCAAAAAAAAGATTTCAAGGCCCAATTGTGACAAGGGAAAGGAATATACATTATTTGCAAAGAGTAAAATATTCATTATTATTGTTTTTTAAATTAATAAGATGTTGTATTAATATAT
Chr12	65049831	65050221	65050026	54.4	391	2	GTTTAATTCACAATTGATAAATTTTAAGATAAGGATCGAAATGGTCAATTGAAGATAAAATTTCTTGTCGACTCTCTGTAAGATATTACTCGTTTTGTGAGGACTTCCAATCACATCGTAAGCTAAATCGGTGCTGCGAAATCATTAATGGGCTTATGGGCCTAATGTTTTTGAAAGGTAAATGGACCAAATATCCGAATAGGCCCTTTTGAGCCCACAAGCCCAAATGTTACATTTCTTAGCAAGGGGTTAATGGGCTAATGGGCCTACTCCTTTGGAAAGGGAAATGGACCAAATATCCGAATAGGCCCTTTTGAGCTCATAAGCCCAAATGTTCATTTCTTAGCAACGGTTTAAGGCGGAGTCGGAATTTCATATATAATGGGATTTT
Total -->						317

## Sheet: TGGGCT
chr	start	end	posPeak	score	seqLength	cantidadHits	secuencia
Chr0	13636209	13636595	13636402	68.12	387	0	TATATATATAGTATAAGAGAAATGACAACTTTGGGATTTAATTAAGTTAAAACTATAGGATAAACATAGTTAGGCGAAATAATACGAATAAAAGTAAAAGGAGGAAAATATTGAATTGGGGCCTTAAAGTCCAAATTTTATGACCTGTCCTAAATCTAAAGTGACCCAAAATGGATTCGGGCCCAAATTCAACAAATGGCTGCTGGAAATTATTAAGGCTTTGGGCCTATTTCCCTTTGAGAAACCAACGTATACATTTTATGTATATCGTTATATACGAGCAGAATTTCGAACGTTTTTTTCTGCATCATCCCTGTACATCGATTTTTGAATGTATTTTCATCAAAAATATGCACCCCTGAATTTTCTAAGACTTATAATGCGTAT
Chr0	16878780	16879456	16879118	112.52	677	5	CGACATATAACAAGAGTTTTAGAAGTCATTTATTCCTAAAACTCGCCTTGGACTCAATACAGGATATTGTTAGGTGTGCGAATAAAGTTTTTCATATTAAAAGCTAGAAAAAAAGAAGAAGCTACGTTTATACAAGACTAGTCATGATATATATATGATATTTGGCTAAAAGTATATATTTATAGCACATTATCATAGCGTATATCTAATTCATAATTATGTTGATACATCGTTATTTTGGATGTCTTTACATTTGTTACAAGTTCTATGTGTAAAAGAGTACTCGCTCATGAGTTGTGAGCATTCAAGCCTGTCAAGGACGCAGCCAAGTCTTTTGGGTCAGCTGGAATTAAATTGGGCTGAGACTTTTGGTGACTTAAAAGTGGGCTGAAAGAAAAT…
Chr0	19257032	19257386	19257209	50.8	355	0	AACCCAAATTAATTCCCCTCAAGCCCAAATCCCTTCCCATGAATTAATCCCCACTCCACCATCAGCCTACACCAAAATAATGCCCAAACCAAAAGTAATTCCCAGACGGCCCACTCCCCAATTTTCAGCTCTCAAATTGATCCCAGGCCCAAATTCCTCTTAACCCAACCCAATTCCATTAAATACCCAACACCTCTCTGACCCAATTAAAAGAACAGCCCATTTCAACCCCAACCCACTAAATTAATAATAACCCAACCCAATCCCCTTGACCCGACCCAAACCCAAACCCAATAACCCATCTTCCCTTTTCCTTCATCCCCCTCTTCCTCACGCCTTTTCCCCAGAAAAACAG
Chr0	19491409	19491760	19491584	5	352	3	GTTCTGTTTTGGCTGTGTATCGTGGGGAGAGAAAGAAGGAAGGGGGGAAGAGGGGATTTGGGTCGGGTTTCGGTTTGGGGTTGGGTTGAGGGGAATGGGCCGAATATGGGCTGCTGAAAGGGAGATGTGTTTGGGCTGACATTGGGTTGGAGGGGAAGAAGGGAATTGATTGGGTTTGGTACAGAAGTGGGCCTGGGAGTTAAGTGTGAAGGTGGGCTGAAAAATTGGAAAAAGGAGAGTGGGTTAGGTTAAAAATAGGGCCAACTTTAGTTAAAACAAAATTAAAAATTGGCTAATTCTTAAATAAAAAATGAACTTGTATTAATTAATCGACGAGCTTCCCTTTTTAGCA
Chr0	19717231	19717635	19717433	71.53	405	3	TGGGTTGTTCACTTGGAAAGATTGTTTAAGTATTGGAGAAATTCACAACTTAACGAAATCCAAATTGCATATAAAAACAAAACTTCGACTACATATTAATTTGATTTCATACGCATGTTCAAACGCAAGCTTAACACACATGTGATGGTATTGGGCTGTAAAAGTTGGGCCGAAGAAGTAGAGTAGAGGTTTTTGGTCTTGTTGGATCCTAAATTTGGGCTTTATTGTTTATTGGGCTCAACACAAAATTCTACTTTGTCAAAGATAGGGCCCATTGAGTTATTGGGCCCTTTTCTCTTAAGTATTAATCAACGGCCCAAGACAAAAACAGATGGGTCCAAGTACGGTATACGGTTATCATTTTACAATTCCGTGTAAGTAAAAAATGACATGTAGAAT…
Chr1	1057860	1058167	1058013	5	308	0	ATACTAAATTTTCGTAAATTTTTACGCACTACATGTATGACTTAAATGGTGACTCCAAACTCGGGTGTCGATATACTTGGGCCCAAAAAAAGGAACTAAGCCCAATAACATTCTTTAGGCCCAAAAGTACCAGGCCCATCAGATCTTCATTTCCCTCTTTAAGGCCCAATAAGATATTGTAGGCCCATAAATATTAGGCCCAATAAACAGCTATTCATTTCTCTCTTTAAAGACTCCCAACAGAAGACAACTACTAGCTATTACTACTGCTGTTAATGCTGACACCAAATTTGTTTTCTTTAAAAGGA
Chr1	2757498	2757963	2757730	5	466	2	GTTACATATAAATATTTACCTACCAAACGCTAGAAAATAAGTAACAAATCGCATAACATATTGTGTACCCTTAATTGGGCCTTTTGGACTGCAGGTTGCCAGGTTTAACTCAAGAGGCCCAAGACAAATGGGCTTCACAATGGATCCAAGTCCATATAGATGACTCCAAAATGTTGAAAAAGCCCTTATTAATTGCAGAATTTGGCAAGTCTACAAAAACCCCAGGGTATACTGTTGCAAAGAGGGATAATTATTTTGAAAAAATATATGGAACCATTTTTAATTGTGCCAAAAGTGGAGGCCCATGTGGTGGTGGGCTTTTTTGGCAAGTATTGGGCCAAGGAATGTCAAGTTTTGATGATGGTTATCAAGTGGTCTTGCAAGAGAGCCCATCAACTT…
Chr1	24320285	24320616	24320450	5	332	0	TGGTTATTCGTCAAATTAACCCAATCACATTCCCCACCTTAATTAATTCCATTCACTACAGCCCACAAGCTCAAGTCCAACTCCCAGGCCCACGTTTTTTAGCGGCCCACCTTAACTCTTTCAAACCCATTACCAATTTTATTCCCAGCGGCCAATCAATTCGAGCCCAAATTCATAGGCCCACGCCCTTCCGTTAATTCCCAGCGGCCCAACACCCACTAAATTAAATCCAGCCCACTTAAACTCTTTAACACCATCAGCAGCCCAATAAAAAACCCTCAACCCAGCCCATATCCACGCCGACCCGGCCCTCTCCCCTCTTTCTTCTTCCC
Chr1	36169195	36169478	36169336	5	284	0	TAAAAAATGATACAGGTACAAATACGCAGAAACAATATGGGAAATACCGAGGAAATAGCGGAAAATATGTATTCAAACAAATGCAGGGCTTAAAGGTCCAAAAAATGGATTGGATTTACACCTTATACAGCAGTATACATCTTGTGTTTATTTCTTGTTTCTTACAGGAAATGGGCCAGGCCCTTTTCAGCAAAAAAAAATTTTAATAGGCCCAAAGGCCAATTTGTTTTGCAAGATTTGAACTGTTGAAAAGGGTCCAAATTTTGAAATTAGTTTAAGACAGG
Chr1	56353227	56353728	56353477	5	502	0	AAATTTGACTCCAATTCTCTTTAATACTAAACCCAAAACCCATTCTTCAACAAATCCTATTTAATGACTAGTCAAATTTACTAATTTAATCAATTTGACTAAGTTCTTAATATTGATTGGCTATAAGTGCAATTCAGTTGGCCATTTCATTCCTCTTAAACTCTCTTTCAATACCAAGTTTTTGGATCCACTTACTCACCAAATCAGCAGTCGATTTCAAGCCCACCATCTTCCTCCAAACTTTAGCACGACATTACATTCATCAGCAAACATACAGCAGCAAAAATTTGAGCCCAATTCTCTTTAATACTAAGCCCAAAACCTATTCTTCAACGAAGCAACCCAACCCACTTCTTGAAGCCCAAAAAATAAAATAAAAATTCAATACCCAACAACAAT…
Chr1	71854411	71854761	71854586	68.04	351	0	CTTTGATATAATGTATCTAAAACAAATTACACCTAATTTTGATCTCATGATACATACAAGTAATTGGACGCATCAAGTACATTATATCCATAATCCAAATCTGATAAGATTCGTAGTATTACAAACTAGTATGAATCCAAGTAAAACCCAACGGATGATTGGGTCAAAATAGCAGATTGGGCCCAAAAGGCCAAAACCTGTTAGGTATGCCTCAGCTGCTTCCTGCCAGGCCAACAAGCATGGACCTGGAAATTACGGATTTCTTCATGAAAAGCAACAGTCAAGGCCCATATGAAGTGCATGCAAAATGTGTACCGATAAAATTGTATATAATGTTTATAGAATAAATTT
Chr1	74874986	74875660	74875323	168.41	675	3	TATGAAAATATAAGTAATCGATTAGAAGTGGTCATCTTTTGGCGAATTGGTTTAGGAAAAACCTTAAAATTAAACAAACAAATAAACAAGCAATAACAATCAAAATAAATACAAGATGAAGAAGAGAAATTGGGCCCGAGTCTGGTTTTGTCCATCTGGGCCAGTACTTGGGCCTAATTTCATTTTGGGCTTTTGACTCATGTATATGTGGCCCAATTCTTCCTGTCATACCTGTCCAAAACTAACATAACAATTTGATTTTTAGTGGGCTTTAGGGTCAATCCTCCACCTGTCCTAGTCTAACAAATAATAATAAAAAAACAAAGGGGCTTAGGCCCGAAATAACAAAATACAATTTCTGAAATTTTGCGGGTTTGTTGGGCCCATTTATGCTGCATT…
Chr1	75054417	75054678	75054547	5	262	3	AGAAGTTGTATATTTAAATAATTTTTTCATCGACTTGGGCTAACGAAGCTGATCGGTTTACACACTGGGCTAAATCTCCTGATCTGCTAATGTTCAAGTTGGGCCTTTAGTGGGCATTGGGCTCGTATCTCTTCTGTAGCATGTTCTACACTAGTGGGCCACTTATTATTTAGAGACCCATTTACCAATGAACACAAAAAGGGCAACGTTAGAGGTGTTAAATGGGCAGATTAGACTGAATTATATTCGGATGGGGTCGAAT
Chr1	76438827	76439515	76439171	251.83	689	1	CACAAACACAATTAACAAAACTTCAATTAATATCTACAATCATAAATGGGCCGTGGAAGAGGCTTTGCATTCATGTTGGGCTCTTTTTTTGGAGTCTATGTTGCCCAACACTACAAAGTTCCAAGAATAGGTGACTGGGCCCATTCTGGTTGTGTCAAGGCCCGTGAACTTGAACAGGCCTATCGCAGGCCCGAGCAGGAACATCAACGGGCCCACGAGATTGATCGGGCCTATCGTAGGCCCGACTATTTCAATCCTGATGAAGGTCACCGGGCCCATGATTGTTGGTTCCGGGCCAAGCATCATGAGAGGAACTATCGGAGGCCCGATAATTTCTATGGTAATGAAGAGAACAATGAAGTTGTCCATCTGAGCCTGTCTAGGCCCATGGATCTGAAT…
Chr1	78134884	78135433	78135158	5	550	1	ACATAATTAAGTAATTAGTTAAACCAATCCCCAATCCACACACTTAGGACTAAATAAATTTACAATTTTATGCTCAGACTATTGTTTGAGCGTCTGAATGAACTTTACTAACAATATGTTTTTCTTTACGGTTTATAATGTATTTGAGCTTCTTATTTGACGATTTAACGGTGTTTATTCGGAACAGTTTGATCTATATGGTAATGTAATGGGCCTCCTTTCAGCCCATCCAGTTGCCCCATTGATTTCTCTTCATCATCTTGATAAAATTGAGCCCATTTTCCCCCACGTAACCCGAGTTAAAGCCTTGAAACGTCTCAAGAAGCCCATTACACTGGACTCAGCTGGGCTTATGCAACAGTCCATATGTTATGATAGGCCCAGAAAATGGACCATTTC…
Chr1	81771115	81771548	81771331	5	434	3	CACCAAAAGAAAAGAAGAAAAATAGCGAGCTCAGATTTAGAGCTTCGGCCCAATAAGAAAAAAATAGTTGGGCCAATTTCGTGAATAAAATTAGAAATTTAGTGGGCTTCTTTGAGGCCTTTTTCAATATCATGTACATTGTGTGAGCCCAAAGAAGATGGGGTATTTGAGAGAGTCTTTACTAGTTTTTCACTATATTGACGAACTAAGGATGGCTTGGGCAGGCTTTTCCATTTGTGAAGATTTCTACTGTTCTCATTTTCATGGGCTCCATTAACATCTTTCATTTGAATTTCTCTTTTCATAAGATGGGCCGAGCCTTTTTCTTCTGTGGATTTTGTTGGGCTTGACTTGTAGTACATAAAGTACAGGATTAATTGGGCCGCGCCCAATATGAAG…
Chr1	81815928	81816328	81816128	72.87	401	2	ATGTTGAACAGTGAAAAAATTAGCCGATGAAGGATCTTTGATAATGTGGTAACCGGGCCACGTAACCCGACCCGAAAGTGATGATCCAGGCCCATAATTCTTATACTCACCATACCACAAACTATTCAAAGCAAAGTTCCCATACCACTCCAACCATCCTCTGGGCTGGACCATTCCACTCATGTAAGTATTCATGTAAACAGTCCTTGAATACATTTTCCAGGGCCGGCCCAAATAAGTGGGCCTAGTGGCATAAATGTAACTATCTTGAATCGAAAATCCAGTGCTTTGATCTGGGCTTTTTCGACCTTGGGCCGTGATTGTTACCTTCTGTAAAGGAAGTGGAGGTCTAGTATAAATCTTGCAGTTTTGAAGAACTGCAGCACCATTGCCAAAAAT…
Chr1	82955709	82956371	82956040	306	663	3	AACATTCTTTAATCTTGAACACAGACAAGAAGCAACCAATTTTATTAATTTTTATCATGTGACTCATGAAAATACAATTTAATTTGTTTTATTCTATTAAATGTTTTACATTATTATCCTCAGCTTGCTGCTGCTGAATTTTCATTAGCTTCCTCAGTTGGCCCATTTGATGATTCTTCAATTGTAGGCATTGCATTTGTACTTTCACTGGGCTTCAGCAATGGTACTCCACTCACTGACACTGATTTGGACAAGCTGATGGAATCACCTAAATTGGGCTTGGTCTTGGGCTCAACAATCTCATCTGTTTTATACTTATACCAAGAGGCCCAATAGAGGTAGTTCAAAAAGTTAAGCCCACTAAGAATTGCCAAGAACCAATAGAAGAGGTGCAAATTA…
Chr1	84077009	84077451	84077230	77.94	443	3	CAAAACAAGATATCTCAATTATATTCCAAAATTAATTTTTTATCTCAGGACTATTTATTCTTATCGCTCGGAGCCAACGATATATGGTGTACCTATTTTGTGAAGTAGATCAAGCAAAGGTATTGGCCCGTATTGCGAATGTATATGGGCTTTTATTAGTTCTAGGGCTCTCAACTTGGGCCTCGTAATAGCTGCAATTGAACTCTGTTGATTGTGTGGCTTCTTTGTCTGTTATTGAGTACTGGGCTTTTATTAGCCCTTGGGCTTTGAACACTATCAAATATGTATTATGGGCGCTGTTATCTATTTTGAAAAAACTGTTTTGTGGGCCAAAATTCAGTACATCCACCATCTTAAGATGGGCCAACCTGAAGGATGTATCAGATTCACCTGTCTGTT…
Chr1	86667904	86668188	86668046	65.54	285	0	TTCTGCATTGTGCACTTGTCATAAACAATTGGACTTACTCGTATCGGACTCAAAAATAGTATTTAGCCCAACCCTATAAAATCGTATTGGGACGGCCCAAGTCCCCATGGAGTAGGCCCAAATTATGTACCTATTCTTTGTAGCCCAAAACAATTCATCCACCTAGCCATAACCGGTTGTAGCAATAAGATGATAATCACTCAATATACATACTAGAGGAACTTTAACAGATAACCACTACAAATAGTTTAATTACTCTCCTTAACTATAGTTTGATAATTATGA
Chr1	86687448	86687796	86687622	78.58	349	1	TGTATAATCCAAAAACACAAAACAATTGATGTAGTAACATGAGCAAATATGGTAAAAATAGTACATGTCAAACTTCTATTCAGTCTTTCAAGGCACTGTCCTTTATGAGCCTCAGCACTCAAGCCCAACTTGGCTATAATTAGAACATTGCCCAATTCAGCATTTAGTCTAGGCCCACTACTACACCTTTCCAGTTGAGTTAAGTAGATTCTTTGATTGGGCTGCACAAAGTAGGAATGAGACCTCCTCTCATTTTAATCTGAGCCTGTAAATGATGTGTCTAACCAAGTAGGAAATTAGCCTATCATTGCTAAAGCTTAAATGGTGGGGAAATTTTTATGCAAATAAT
Chr1	86970719	86971126	86970922	5	408	0	CTATATTTTTACAACAACAAAAATTCTCTTTTGCATATAAAATCTAAAAAAAAAAAGTTATTTTCTGGACAGGAGATTTCCTTGTTTTTAACATGTATCATGGCCCAATAGCCCATATTCATTTGGATGCGTAGCTAAGGCAGAGATCCAGAACTTGGCCCATAATTATATTGGGCCTACTCTGCAATCAGCCCAAAACTGGAGTATAATTTCTTAGCTTAAGTTGGGCCAAAATGCACATCGAACCAGCCATTCTTCTGCGAGCCCAGGTACAAAATCCTTATGATAAGTCATTGGCCCTATTCTCTCTTATTATGATTTATTTATGTTCTAACTTCTACCAAACGACCCCTCAGAGATATTGAGATATCGTTAGTGGTAACTTGTAAGTACTCTAGT…
Chr1	88070635	88070907	88070771	56.58	273	1	AAAAATCATTGAATCGTTTAAGAAAGAAAGTCAATTATATAAGAGAAGCCCAACGTGTATGATTTAGCGGAAGCATTTGCAAAAATGGCCTTCTGTGAGGCCACAATTTAAAATTGTCCCCTCTTAGTCCAGAGGGCTAAATTTGGATAAAGAGGGACACAATTTAAAGAGTAACATCAAGAAAGGCCATACGATGTAAATGATCCAAAGGATGGACCTACCCTTTTTGGCCCAACAAAACTTTCACTTTGGGCTGCCATTAGCCTAACTTGA
Chr1	88315400	88315722	88315561	61.09	323	1	CTGTAATAACGTGTACTCGATATAGTGAATATTCATCTTTACCAATGAAAGGCCCAACTACAAATTTGAAGAAGGCAATAGACATATTTTGTGGGCTATTCAGGCCCAAGTCTACGCAGTATTGTTGACGGATCACTAGGGCCATTTGGGCCACTTGGTTAACCATTGGATAAATCAAGAATTTGTCAAGATGCTAAAACAATTTATTTGGTCGTTCTTCAATAAAATATAAATTTGGACAAAAACAAAGCTAAGTCAGAGAAAATTTTTGAACTGTGATCAATCAAAATCCAGGAAAAAAATTATGGAGTTTGAGAAATGAG
Chr1	88671086	88671520	88671303	66.83	435	2	GTAAATGTGATGGATATCTTTGGCGGGAAAATGCAATGCCTTTTGGCGCCAATTCGCTTAATGAGGTCGAGTACGTTATGGGCTTTTTCATTCTGGGGTCCTATTGTTTGCCGAAAATGGACTGGGCCCGTTATATTGGGTATCTTGAAAGTAATGGGCCTAAATGGACTGGGACCATTATATTGGACATCTTAGGCGGGAAAATGCAGTGCCTTTTGGTGCCAATTCGCTTCATGAGGTCGAGTAAGCTATGGGCATTCGGTTGGTCTTGGGCTTTTTAATTCCGTGGTTCAGTTGTTTGCTGAAAATGGACTGGGCCCATTATGCCTCGATGAAGGGAAAACTATCTAACGAGACATGCATCCCCACCATGTATACTAAATTTACCTTTACATTTTA…
Chr1	88697547	88697902	88697724	5	356	7	AGCCAAACGTTACGGTTCTCATCTCATGATACCGGACCCACATCCCACAATTATTGGGCTGGACTAAGTTGAACTGTAACGGGCTTTTGGTTCTTAACTCATTAAGACCATAATGCCCCACTATTATTGGGCTGGGCTGGATAATTATCCCTGACCAAGTTGAACTTTAATGGGCTTTTGGTTAACTTTTTGTTTGGGCTGGAACATTTTCCGTGACGCAGTCTAAGTTGAACTGTAATGGGCTTATGGTTTCTTAAGCCCATAACGCCCCACTATTATTGGGCTAGGCTGGACAATTATCTTTGCTCATCAACTAACTTTTATCTTTTTTTCCAAGGACAACTTTCACATATAGC
Chr1	88701498	88701888	88701693	53.92	391	2	CTTTTCCCTTTATATATTAATTTTTTGCTAAAAAAAACTAATTCTAGACCTAGCTAACACAGGAGAACCTCTTTGTCATTTTAAAATCTTTTTAAACTTAGTCACGGATAATTGTCCCAATAAGTGGGCGTTATGGGCTTAATGAGTTAAGAACCAAAAGCCCAATTACCGTCTGCGTCACGGACAATTGTTCAGCCCAGGCCAATAATAGTGGGGCGTTATGGGCTTGATGAGCTTAAGAACCAAAGCCCATTACAGTTCGTCTGTGTTTAATTGTCTAGCCCAGCCCAATAATGGTGGGGTAGGGGCCCGGTGATTACGATCAATTTTATTCTGATTGTTATTCATTTTTGGAAAAATTTATATAATGACAAACTAATAGTTCAAATTT
Chr1	88887840	88888160	88888000	61.31	321	2	AAATAAAGCTAGTGTTATATACAAATAACAATAAGCAAATAATAGCAAAGGAATGAAGGAATAATTTCAAATTTGGGCTCTTTGCCCAAATTCAATTTGTTGGGCTTGGCAGCCTAAACTTGTCCTAATTCTAAAATGGGTCCTGCTGAAATAAGGCAGGCCTCAACCCTTTTCTCTTCTTTCTGGACCTGCCTTGCAAAAAATTGGGTCTTGGCCCATTTTTCGTCTCTGTCACGCTGTGTGTATATTGAGTATAATCTATGTATATGAGAGATAGTAAGTGAATTTGGCTAAAAAGTGAATGAAACGAATTAATATAAC
Chr1	89187456	89187990	89187723	214.65	535	4	CAATGTGTTGGTGCTATTTTAGGTGCACTAGCACTCAAAGCTGTGTTGAGTAGTACCATTGAACAAAGATTCTCTCTTGGTGGTTGTACCGTTACGGTAGTTACGCCTGGGCTCAATGGGCCTGAAATTGTGGGCTTGGAGATAGCCCAAGCATTTTGGCTTGAGTTTATGTGTACATTTGCTTTGCTTTTTGGTTCACTTTGGATGGCCTATGATCATCGCCAGTCCAAGGCACTTGGGCTTATTACTGTCATGTCTATTGTTGGGCTTCTAGCAGGGATTCTTGTGTTTATTTCAACTTCAGTTACTGCTAAAAAGGGCTATGCTGGAGCTGGAATGAATCCAGCTAGGTGCTTTGGAGCTGCTTTTGTTAGAGGAGGCCACCTGTGGAATGGGCAT…
Chr1	89413680	89414062	89413871	74.53	383	2	CAAACAGACACATTTTTCAAAATCAATCATATAATGTCTAAAATTTGCTTATGGCCAAATCAAAACATTCTCTTCCATAGAATTCTTCTATAATTACAAACGGGCTAGCCCATGATAGTCCTTCCCATGTCTCTCTCGATTAGACTGGGCCTCAAAACGATTTTTGGGCTACTCCTATAAAGCCCATTATGTTACTCATCAAATTGGGCTTATATTGCACAACCTCAAACCTTTGCCCTGCCCGACTTGAACTGTGAATATAACGTTCTTTAATTAGCCAATTTGAGTACATTTAAAATTGAGAAATTAACACTTCGTACCTATTTTCCAAATTATTTACAAAGTGGTTACTCCTTACTTTCATATCCTATTTTTAATATTAA
Chr2	28419923	28420250	28420086	5	328	0	TTTTAATGGGTTGTTTGTTAAATTGACTCAATTTCCTTACCCATTTTAATTAACTCAATCTCCAATCCTTTTATTTTATTTCCTAGGCCCAAATATTTTTTTTAACAATCCACTCCAACTTCAGCCCATCCTTCCTCAACCCCAAATCAATTTTCCAACCCAATTCGTAGGCCCAATCTTCTTTATTTCCATCACCCTTCGACCAAATTGCTTCAGAAACCCAATTCCTCCGACCCAGCGGCCCAAATCCCTTTCGTCAGCCCAACGTTTCCCTCCGCCCCAAGCCCACTTCTTTCCCATAACCCATCCAACGACCCGACCCAACCCC
Chr2	30055431	30055816	30055623	5	386	1	CTGCTTTTTACTTCTCTGTTAATTTCCTACATTGTATTGCATCTTGATGATGTCAACTATTTAAAAATTTTCTAAGTATGAGAAACAAAAAATGATATTTCTTACTTGGTTACTTTAGTCATGAGAACAAAAGATGGGCTATGGAAGTCCAGTCCAGTCCTGGTCCAAATGAATGATGTAGATGGGCCCTTTAAGCTTTTGTTTGCTAAAGCCCATCAAAGTTTAGATTCACTCAATTGAGTCTGAAGGCCCATTTAAATACAACGGGTCCTTACCCGTTACAGAAAAAGTGACTTGACTGTACTATCCATATTGGTCAAACCTTTTTTGCTATATAAAGGTATCAAATGAGTTCAATTTTGTTATATTGACAAGTAAATTTGTAT
Chr2	30113843	30114099	30113971	69.27	257	1	ATTTAATCTATCAATTTAACATATTCACAAGCTAAAATAAAACAATTAGTAAAAGTGAATCGAATCAACAATAGTAGGCCTATTAGAATGAGCAGGCCCATTAAAATATTTAGTGGGCTTCATGTTTTGACATTCCCCAGAAAAACTCAGAACTCAGAAGTAGTAGAAAAACGATTTGATGGACCCAATTGTCAGTCCAGATAAGTGTTTGATAAGTTGTGTCTTTGCAAAAACAATGTCAGCCTATTGTCACAGTT
Chr2	31870868	31871530	31871199	143.75	663	5	GCCCACACCATTCACGAACCGGAAAAAGGTTGTATACTCATCGCTACCGAAAAGCTGGATGGCGTTCACATATTTGAACGGACTGTAGTTCTGTTGTTGTCAATGGGCCCAATAGGCCCAATGGGCTTAATTTTAAACAGGCCTTCACTCATGTCCATTAAGGAAATGAAACCGTCGGTACTTGACATGTCGGGGACATTTGCTAATAGGCCATTGTTTTTTGGTGGGCCTTTAGAAGATGAGCTTTTCTTAGTAAGCCCAAATGAAGATGGGCTTGGAAAAAGTGGTGTTTTTGATGAAGTAATGAGAGGTTTGTACTATGGTACAAAAGAAAGTGTGGGATGTGCTTCTGAAATGGTGAAAAGGGATGTTGTTGGGGTTGATAATTTTAGGTTTTTT…
Chr2	33765908	33766303	33766105	5	396	1	AATACTCATATTTATTATTATGATAAATATAATATAATAACATCGTTAAATTCTTTATTTGTCGTAGAATAGTGAGAAGTAACTAGAACATGCTTTGTTTTCCCTATTAGCTTTGGTGCTATATTATGAAGTTGATGAAATATAAGTCTAAGCCCAAGAGACTACACATCATTGGGCCACATATACGATTGTCCTTCCGATCTATCATGTAGAATCAAGCCCAATACGGTATATGGGCTGAAGCCCATAACACTGGTAAACCCAAAAGGTAATTATTTACAAGTGTGTACCAAAGCACAAAAACAAAGTATTCAACTCATACTTATAAATAAGCATACCTAGTACATGAAATACTCATCCAACTCAATATATCGATACTTAAAACTCGAAAAGTTC
Chr2	33766410	33766717	33766563	5	308	1	TGTGATTATCTCTATGTCACACATGATGTTGAACTTCCCACAAATGTCCATCATTTCTTGTGTTTCTTTTATACTTCCAATCATGCTCCCTTTCACTGTTCTTTTACCAAATATTAATGGAAATGATGGAAGGTCCATGGGCTTATCTGGTGCACCCACTATCACAAAAGTTCCTTTAATTTTAAGCAATTCCAAGTAAGGCCCAAGAGAGTGATTGGCTGAGACTGTGTCCAATATGAAGTCCAAACTCCTATGCCTTGACTGATGATAGTAAATGAAATCCAACACAAAGAAAATTGATGAATAAT
Chr2	33929841	33930355	33930098	80.29	515	1	TGACTTTTACAAGAAGAGTGAGGACAATAGTGTTGATCAATGATGATAGGATTTTCAACATAATTCACATTAATATCAACAAAAGTGACATTGAAAACTTTGCTAGGAGGTGAAGGTGCCCAACTCTTTATCCTTAGACCATTTTGAGTTTTCCCAATATTACAATTTGTCACAATAACTCCATTCACATCACCTTCATTTTGGTATTTTCCTAAACTTCCAATGCTAATGCCATGTCCAGGCCCACAATTAACCTCAGAAATATGAACATTAGAAGTACCAGGCCCAATTGAAACACAATCATCTCCTGTTGAAATATTTACTTTGTTAATAATTATATCGTTGGAGCCGCCTATATGAATCCCGTCAGTATTTGGGCTTTCGCCTGGCGCTATTATG…
Chr2	33930881	33931269	33931075	54.58	389	0	TTTTATTTGTGATTTTATTTTTGTATTTAGTACGCAAAATAAACAATTAGAAGGGAAGAAAATATTTAATATGCAATAAAAATATTATTTTTTTTACCGAAGGAGGATTTGGGCCGTTATCATTATACATGGACCATGCAGATGGGCCTTGACCATCTAACGAACCTTGTCCATTAATAGTCAGCCCATCAATATGTTCAAATAATATCCAATAATCATCTTTGACTTTCCCCAAAGGAGCTTTTAAAAGTCCGTTAATGTTAAAAAACATTGGGCCTTTGCATGGCCCATTAAATGTTAATGTATTCAACAAAAAAGTTCCTATTGGAATAAGGACTGTGCCTCCTCCATTGTTTTGACATGCTTGGCCCCATGCCTTCAAAAATGCC
Chr2	34857253	34857524	34857388	5	272	1	CACAATTTAATGGTTTAATTTCATAGTTTTTGGTGCCATAAAGAAAGTTGGAACTCCAAAATTAGAGCAAGTACAAAGTAGAGAGTCCACTGCGACAGAGTCATTGGGCTTTTCATTCTTTAAGGGCCTTAAGCTACGTAGAATCGTTTTGCCGGCCCATCCATCCCATGACGAGCGGCCCAAATGCATCAAGCATTGTCAAGGAATTTTAAAGGGAAAAACGATATGATATTCTTCTTAACTTTGTCATTTAGAGTTTGTTTAGAAAGTCA
Chr2	35772764	35773376	35773070	126.41	613	2	CTAAACTAACACATAAAATTTGATTTTTTAGTGGGCAAATCCTCCACCTGTCCTAGTCTAACAAATAATAATAAAAAGACAAAAGGGCTTAGGCCCAAAGTAACAAAATACAATTTCTGAAATTTTGGGACTTTTTGGGCCCCATATATGGCTGATGTATATCGCTGTATATCAGTGTATTTTTCGGCTCCGGACCTGTCCTAAACTAACACATCAGTGTGAGTTTTTAGTGGGCTTTAGCCCAGTCCTCCAACTGTCCTAGTCTAACAAAAAATAGTAAAAGACAAAGGGGCTTACGCCCAAAGTAACAAAATACAATTTCTGAAATTTTGGAGGCTTTTGGGCCCATTTGTGCTGCAATACGCAATATACGGCTGATGTATGTCGCTATATATCAGT…
Chr2	36290215	36290674	36290444	5	460	3	ACGCTTTATTTAAGCAAAAAGATATCATCTTTATTACTCATGACTTCAATTTAAGGTTAATGGGTGACCTTGTTAAGTTCTAACATATATTTGAGCTATCTTCAATAATAGCCCAGTAATGAATTATATTGGGCTTTTGTGATAATCATCCAAACTATTATTGGGCCATGGCCCAGTAAAGAATTTATTGGGCTTTCTTGTTAATCACCCAAAACTGTTATTGGGTCATGGACCAGTAGTGAATTATATTGGGCTTTCTGTCAATCATCCAAACTATTTGGGCCATGGACTTGAGTTTAACTGAGTATTTAGCCCATTTTCGCCTGTTAAAATTGGACTGATATGCAATCCAAATTGACCTACGAAAAATCTGGCCAAATATTTCAAAAAGACAACTTT…
Chr2	36526196	36526660	36526428	84.75	465	0	AAGCATAATTTTCACCATACTCTGGCTCACAATAGAAATCAAAATTGGCTAAAGAGCCTTTCCCATTACCAAAATCATCTGATTTGAAATACGGTAAAGGCTTTTGTGAATTTACACTTGTATAATACATGGCCCAATGTCTCCCTTCTAGGACAAAACTATAAGGCCCATCAACAGGTTCTTTACTGGACATTCTACTAACAAGCTTATATGGGCCTGTAGCCCTTAAACTTTGGCCCACCAATAGTGTATCCGTTGGGTGATCAAAACTTTGCCAAACAAATAAATCATTTTTGTCATGTAAAACCAAGTTCCCATTGGGCAAAAGTTTTAGCCCAGTTACACCTTTGTTGGCAGTGTTTGTATGCCAAGCTACCGTGCCATCGACATCAGTTAGTA…
Chr2	36956522	36956853	36956687	5	332	1	ATATAAAATTCCCCGTCTAACCTATACATTTAAGTCTCGTTCGAACTATTGGCACAAGCAAAATAATCATAAGTTCATTACAATCAAGCTTGGCCCAAATTTATGTGACCCGTGTCCGATCCATGAATAATTTAATGGGCCTGTGCATGAGATGATTTACTGACGGGCCACATTTGCAGCCCAAATCAACCCGTGATTTTGGACGGCCCAAATCAGCCTAGGAATCGCCCTTCCCAATAAGTTATGAAACAAGAGGATGTGGGCTTAATCTATTTCATCTAGGTTAACTTTGAGTGTGTTAGCAACTTTTCATTTATTTGTTGAAAATAGTT
Chr2	37287799	37288113	37287956	83.07	315	1	ATGGGGGTAATAAGAGAACTTAAAAGGTCTGTTATTTATCCCATTTTTTATGCATGAATTGACCTGATGAGTCCATATGGATTTGATCCTTTCCTGCATTATGCATTGGGCTTCTGGCCCAACATATATTCCGTGTCCGGCTTTCTTTGTCCAGACTCCAGACGAACAGAAAAGAAAAGAATCTGGGCCTAAAGCCCAAGTAATTCAGATTTAGTTCAGAGATAGAAGAGAGCAGTTGTTGGACTCAAAGGCCCACTTCTTTACTTATTTCTTTATGTACTAATCTTCATTTACTAAATTTTTTATTGGGAAACT
Chr2	37431800	37432330	37432065	162.38	531	6	TTAAAAAAATTATAATCCAAGATAAACGTTAAATATTTGTGTGATCGTAAAATCCTTTTAGTAATAACTTTCCTTTTCTATTGCATTGCCAGCCTGATTTATGTTGTTGGTTTGTACAAGTTGACTGGTGGGCTGGATAGGCCGGTATCCATCACGGTCCACGATTTGAAAAGGCTTAATGGGCTGAGCGTTAGTAATTGGGCTTGCATCTTAGATCACATCTCTCTAGCTTCTTTGGGTTTCACTGTGGGAGGAAAATTATAGCCCAATGGCTAAGTTTTGAAGGAGAGTTTCATAGTTTATTGAAATCATATGGTTGGTTGCAGGGGTGTCAAATGGGTGGGTTGGGCTGAAATTTGAACAAGTTAAAAATGGGCTATCTGATAAAAAACGAGTTGA…
Chr2	37502481	37502819	37502650	59.38	339	1	ACTAACAAGATGCTTGAGACAAAAGATTAGGATTGAAGTTGTTCTTTTAAGAAGTAAAAGCATGATTTTAATTGGGATTTCTAATGAAAAAGCTCTTTCAATAGTCCTGATTATTGTTGGTGGCCCAACACACAGCATATTTATGTATTTGAACTCAATAATTTAGGCCCAGTTTTGGTTAGTTGATCCAAATACCAAAATTGATTTGTGGGCTTTGGAGACCATACTGTATCTACATTTTGAACAATAAAGCCCAAAACATACTAGAAACAATTCTTGAAAAAATTACACTTTAATAAATAATTATTGATTTTAACAATACTTTTTTTTGTTTATTAT
Chr2	38074209	38074556	38074382	5	348	0	GGTGGGGTGGGGTTAACAATAAGCAAGACATTTCTTCTTGCAATCCATAGTACATCCACCAGATCCACCACCAAAACCATAACCTTTTCCAGCACTAGAATATGATTTATAACATTTTGCTGGACATATTAATTTCATACCAAAACATGGGCCTTTTACTTTACACACAACACTAGACCTTATGACTCCACCTTTTCCATATCCACCTTTTGGGCCTCCAAATCCACCACCAAATACTCCACCACCAAGCCCAGGAATATTAAACCCTCCACCAGGCCCAAATATCCCACCAAAACCCACATCGCCACCGTTATTATTTCTGACTTCGCCACTGCCTTTCTTTGTTTT
Chr2	38528657	38529039	38528848	74.53	383	1	GGATTCCTTAAATTTTTACATATGAAATTTGAGACTAAAGGCATAAAGTGGGCTTTACCCAATACCGGCCCAGCTTTGGGGCCCAAGTATCTAATTTGGGAGCCCATTTGATAATCACTTGAGAAATGGGCCTATTTCAACGTTTTCTGAGGAAGCCCAACAATTTATTTCGGGGCAACGTGAAGCTTCGGCCCAAACAAAAAGTCCACTTTAGGTGAAAATGAGCCTTCTTGATCCACACACGATGGTATATTAGGAAATGTTCGTATGTATATCAACTTATTATCCCAAATAAGAAAATATTTATGAGTAAAATTTGTTTTTTTAAAACCTTTTTGCCGGCCCTAACGAACATATTACTATAATATTCTATTTATTGAAAA
Chr2	39585275	39585568	39585421	5	294	1	ATGAACTTAGATATGGGCTTGTGAAGAAAAATCAGATTCTACAAGGAAGACCCAAGAGACGTAAATTGAAGCCCAATCGTGCACTTAATTACTTCCCTTTTGGATTAATACCTATTAGAAACCCATAGCACATTTGCCAACTGCAGACAAAAATTAAAGACTAAACATCTGAAGTGAAAAATCGTGTCACTTTATGAGTATTATTCTGTAAAACTATTCGGTCCAATAGGGATTATAAAGCCCAAAAATGTGTTCAGGAAATAGTACCTTTCTATCCGGTAATTGTGTCATTTA
Chr2	40450615	40450917	40450766	53.29	303	0	ATTTATTTGCTATATGTGAAAGTTGCCCAAAATCTAATGATCCAACAGTAACAATCCAATAACGTTTGATTTTTAGACACTCCACTGAACATGGCGCTACCTCACTGATTCTGCACAATGGGCCAAACCCGACTTCCTGCACAACGTGAACTGGGCCAAGCTAGCGAAATGAGACAATCTCCATTTTCAGCCCACTCATAAATTTTCTTTTAAAGCCCATGGGGATGTGTGCTACAAAAGTAAATTGTACGCGTAACGTGACATATATGGAATCGAATAAAAGTACAGGTGAAATTTTTGAGG
Chr2	41146330	41146619	41146474	5	290	1	TATATGTTGCCAATTAGTAAAATGGGATATCATGCTGTGCCATTTTTTCTAAATTGATCCATGTATGATATGTTGTGTGATATTTTTTGGGCTTTAAGTTTCAATCCCCGATAGGCCCAGTGGGCCAGGGGTTATTAAATAGGAAAATGGGCCTTTGTAATCCAATGGGCCAAAATGACCCGTATCTGTACTTGGCATTTCTTCTTTGGCATGACGGAGATCGAAATGATAAACCCTTGCAGAACCCTAATTTTGTCCTCACAGAAGGAAGAAGTGGTTACAACAAGACG
Chr2	42855522	42855926	42855724	53.18	405	0	ATGATTTGTTATGATTTGAAAATGATCGATGAATTGATCATTAAGTATGTTTCAAATACTTTATCCTTTATATAACAAACTAAATAATTGTTCAAGAACTTATCTAATTGAACAAAGAAATTCAGATTCAAATATTACTCCTCTCAATTTTAAGGTCCAAAAGCCAGAAAATATGAAAGGAGGCCGAGTAAAGAGTTGGATAACAGGCCCAAATTAGTATACTCATCAAGATTGGTCTGAACCACCACCATTTTATTGGTGGTTTTTTGGAGCCCAAAGAAAGTGGGCATTTGAGAAGACAAGGTGTCATAAAGAAACCAGGCCAGTCAAATATCTAGGCCCATACTGAGACACGTTGGTTGACACCTAAATTACATTATCTCACCAAAGTTAAATTAT…
Chr2	43031757	43032168	43031962	5	412	0	ATTGTTTTTCTTAATATGTTAATAGTGACAAGTACAATGAAAATTGTAATGATTAAGTTAATTATCTATCTGAATTTTCACCGTGAATATTAAGAAGAAAAAATTCTTGTTTACATTAACAATACTCCCTCCTGTCGAAATGCAAAAAAACAACACTTGTTTCAGCCCATGGACCAAAGGCCCAGTAGAATTAACAAGGAGTCTGGACAATTGATGTGAGAAAAATGGGCCTTTTCATATCTTTTGAGCCCATAGACAAACTATCATTTATTGGGCCCAACTGCATGCAAGGAAACCCACAGTGACCTTTCTAATTGGACCACCAATCTACCAAGCCCAACACCCTGTTTCACTAGACTTGTTTGTTACGAAGGTTGTCGTTTATATATTTCGTTTGTC…
Chr2	44433447	44433826	44433636	5	380	1	CCAAGTCCAATTCCAGCAAACCACGACTGACGTATACTTTCTCTTAGTGGGCCTTCTTGGGCTTTCTTGAGCATTTGGAGAATCCGGGACTGGGAGGAGAAGGCTGTTACTGTTCTGAGATTGGAAACTGCTTCAGCAGCCAACTTGCTGCTTTCTTCTTGGGCCTTGATGGACTTTTTAGACATGTTTTTTAATAGCACCCTCTTGAAATAGTAGCACACTATGATGAGAGGCTGGACCGCTATCATGACCCATGCAAGTCTCCACGCGATAACTAGGCCCATGGTGCAAGCTATAGTCACTGCAGAAACCGTTTGAATGAGTAATGCCATCCTGTCCCCAACCAATGATCTCACCTGCACATTTGTATAACCAGCAAC
Chr2	44712708	44713071	44712889	5	364	0	GCGAAATATATATATTTTTAAACTATAGCTATAGTACATAATATTGGCTAGTTGTTTGCTATTTTACGTAGTTTTTCAATATTGGTATTGTTTTAAATTGGTAGGCGAAATACATAACTATTGGAAGCCCGATTCATGAAGTAACTCGGTAAGGCCCAATAACAACTATAATTAACCGGATGCAGAAGTAACTTATAAAGCCCATTAAAGTGAAATTTTTTGAAAGTTTAGTTTTAGTATAGAAGGAAAGAAGATGGGCCTTTGGCCCAATAAAAAAGTGGATTAGAACTTAAATCTTATTGAGCTATAAATCTAAGGATCCATAGGCATGATCTCCTGGCCAAAACCCAGTCTAGCCCAAATA
Chr2	44779676	44779986	44779831	52.48	311	2	ATTTTTTAAACAGTGATGCTCCAAGTGGCTATTAACGCACTGGACCTATTAATTAGTCCACTTGATAAAAAGAACGCCCAATAGTACTGCAGATGGTTATTCAGCCCATGTTATATTTGCAGACTGAAAATTTGGGCTCTGCAACTCTTCTATTGTTAGCTCAAAAGGAATGGGCTTCAAGCCCTAAAATTTTGTTTGCAAAGACATTCTCCGTAGTTTTAAATACATTTTCATATTCCCAATACTTGATATTTGGTACCCATATTGATACTTAATAAGTTCAAATCATGAGTTGCAGGGCTAATTTTTGA
Chr2	44854466	44854931	44854698	5	466	2	GCTACTACTATATTAATCCTAAGAAATAAAAATGTGCATCAATGAAGAAAGAAATAGCAATTTACATGGTTACAATAATATTTTTTTAACATTATTATGTTAGGGAAACCAAATATGTTGAGCTTATATTTTTGTTTCTGTTCATTGTTTGGGCCTCTAAAAGAGTAGCATTGTATTTTTTTTTGGGCTTTTGACATAACAGGAAAAGGCAAGAGAAACTTATGAGCTGGACTATATCGATGCTGGGCCAAACTTCAATTCTCATGGTGGTGTTCTTGTTCCTAATTTTCCCACACCAGAAACACCCCCTCAACATTGAACTCATTCTTCCTTTTATTTTCCTAACTCTAAAAATCTGTTTTTTTTTTTGTCTAATTGGGCTTTAAATATGTTATAGGC…
Chr2	45599953	45600333	45600143	70.93	381	5	ATTCGTAGACACGAATTCAAAATTTAATTTTTTATTCAGCTCGATGACAAATGCTCATCAGACGCAGATTGTGGGCCTGGGCTTTATTGTTTGTCTTGTGCTCTATCCTTTCAAGGCCACAGATGTGTTAGATCAACTGGCACTGATCCGTTTAAGTTAGTGGTACGTATTATATAATTGGGCTTATATTGGAACTGGGCTAGTGAATTATGATTGGGCTTATGTTTTATTTTGTGTGGGCTTACAGAACAGTTCTTTGCCATTCAACAAGTATGCATTTTTGACGACCCATAATGCATTTTCAATTGAGGGAGAGCCATCACATACAGGGATACCCAGAATAACCCCCACCAATCAAGAAGATAATATTACTCAACAACT
Chr2	46987902	46988604	46988253	173.8	703	0	AGAAAACGAGAGTTATATTTAGCGAAAAATTTCTAATTATTAGTTGATTTGGAACAGGTCACAGTAACACTAGTTTTTTTTCATTTACAATATCCCTAAGTTCCTCCACGGCCTGTAGCATTCTCCATGGAGTTGTAGTTTCCTCATTCACATAGGCATTAAGTTTGAATCTGTTTCAGCAATCTAATTAGTCCTTTTAGACAATATTAATAGAGCCCAAACAACAGAGCGTTGCTTCCAGCCCAATTGCTTAGTACTGGGCCCAACAAACATAGAATAAGCCCAATAGAGCTCAAACTACAGAGCCTTGCTTTCAGCCCAATTGTTTGGTGCTGGGCCCAATAAACATAGAATAAGCCCAATAGAGCTCAAACTACAGAGCCTTGCTTTCAGCCCAAT…
Chr2	47507699	47508004	47507851	5	306	0	AGTAATTTTCCTGAATTAAATGTGCTAGCCTTTCTTTGGGCCGGTCCAATTGGGTCTTGGGTTCAGTTTACCAACACGGATCCACATATTCTGTTACGCATCGAACTTCAACAGGCCCATTATTTACTTATTAACAGGCTTGGTCTTACTTTATATAGCCCATGGTTCAATTGTAGGCCCAATTAGGAATTGACCGGCCCATTTGACATATCTAGATGGATTAATTACCTGAATATACAACTTAAGTTTACATATTCTTCATATTTCTCTTATATTTTTCAAAAATACTAAAATTCCTATTTTTCT
Chr2	47660818	47661364	47661091	137.79	547	2	ATATTTTAATTATTTTATTTTATCTTTAAAATGTCAAAATTAAAGGCCATTATAAAATGGGATGAAGAGAAGGGTTATATTGGGCTGGTGTTCAAACAACAAACTAAATCTTAAGCAACATGATTTGCTTCTATTTCAACAAAAAGCAGGCCAAAAAACTGGACTTGAACCTACGATATCGGGTTCTGGAGACCCACAACGTAGCATTTGCATTTGAACAATCTTTGTTGTTGAATAAGCAAAGCCCACCAACTAGAAGCAAATGTAAGGGGAAAAGGGAATGAACAAGAACTAATGACAGAGAGAAGGCCCATTTCACTAATATCATACATAAAATGACAATGGAATATGAATCTCATTAAGCTAGAGATCCATCTTAGTTGCCACTCTAAGAGATTG…
Chr2	47708422	47708911	47708666	5	490	0	AATATTTTTTATTATAGTATATTTATGTAAGTTTCCCAAAAGAAAAGAAGCCAATCTGATCTTTTCTCTTTTATTTGCTTTCTTACTCTACTCGTTATATGGCCCAACCTATAATGTGTATGAAAATTGTATTTCTTAGAAAGTACATTGGCAAAGAAATGAATCAATTACCCCCACCAACTAACACCTAATTCAAGAGGAGAACATTTTAAAAAGGATATGGACTTGATCGTTTTGTTAATGGGCCATATATTCCTTTGGTTGAAACTAGAGACCAAATAGAAGAATGTATACGACAATATACATAAAGAAGCAAAGGCTTTCCGGCCCATAGGCCCACTCATTTGCCCACAAATATTAGAGTTTGTCTTGGATCATTTCATAAGATTTTGAAGCCTA…
Chr2	47719070	47719413	47719241	5	344	3	GATATATTTGAATAACAAATATAATACCGATTAGCTAAATATGTAACTTGCCTTCAATCATCTCAAATTAATTCAAAGGGTTTGAGCCCAAAATATTTTAAAGCCCAAGGGTAAACCAAGTAAGCAAAACTTAATATTCATCAGTCCATCGTAGATGTAGGTGGTGGTTTAAGAGTCCAATTTGGTAGTTGGTGAGGATGACTATGAACTCGAAAAAACAGAAAAAAGTAGATCATCAGCCCTATAGAAGTCGAAGCTAATTGATTACTGGGCTATTTATGTTTATATGGGCTCTCAGTTTGAGCCCACCAAAATCTCTTTATTGGGCTGGCAAGATGTTGCCC
Chr2	48144482	48144857	48144669	5	376	1	CAAAGCAACAAAAGACTCCAGAATTGTGGGCTGCATCACATGCACTGCAAAAGCTCCATCTACCTACTACTCTATTAAGAGGCACTCTACACTTATTGGCCTAGGATAGCTCCAGTGATTCAACCAAATTTCTAGGCCCATTTGCCTTCTTTAGATTTGGACCTGTTCAAAATGCAAATGGAGCAACCAAAGCTGAACATCAAGACTAACTTTCGGCCCATAAACTATTTTGACAGGTCAAAGAAACAGACCAACACTGAACAGAAATACTTGGGTTAAGCACACAAATAGCCGATGGAAAAATCAAGAAATGTAGCATGGTGCTAACATTAATTCTCTTACATTACTTATTTATCTCTGAGACAACTTGAAATAG
Chr2	48205156	48205766	48205461	173.8	611	1	TATTCGACAAATTTAATCCATTAAGCTAACTGGGACAGAATCTATAAGTATTGGCCATTTGTGTAAAATGTCACTTCAATTCATTCTTCCACAATCAAACCGAATATTTCCGTTCCTCCCCGTCTTCACACCAACTCGGCCCAGTTTTGTCATTGCAGTTACAAAAGCATTTTGGAATGATTTTGAGTTACTGGCCCAAAGATCCACAGTTCCCTTGGACCTTTTGTCTGTATACAACACTTGATCTGACGTGAATAGGCCCATACCTTGTTGTAAATTTTTGTAGTAATTATTGTCAAATGTCCTTGGAGTTTTGGGATCCATGTCAATGGCTATTCTTGGGTCAACATTCCTTGGACACATCCCTTGTAATTGGGCTGCATATTGCTTGTTAAGGGT…
Chr3	190776	191156	190966	74.76	381	0	GGAAAATAAATGATTTAAATTACTAATCATCATATTATTTGTTAATTAATCCCTATAGCTTGTATCTAAACCAAACAATATATTCAAATCAAAATTCATTTGGGTTGGGCCATAATCCTAACCACAATCATGCCTTGTTGACCTATTGGGCCTGTTGGAACTTTGATACTGGGTTGGGCCCAGATAAAAAAGAAGAAAGACAAAATGGCCCAATAACCAATACACCCCCAACCCAAAGCTAGCTAGGCCTGAAATGAAGTAAGTTAACATGAGTGGCCCAATGGACCACAACTCCCTGTCCAACATGGCAAAAATAGCCACTTCCACAGTTTTAACTTTTTAAATAATAGCCACTAGATATGGAGTACTAAATTCCATGGG
Chr3	508016	508410	508213	87.97	395	0	TAAATGAGAAATCAAAATTAGAAAATAAAAAGATTAAGACAAGTTCTGTTTTAAGTGATTCAATTGTAAGCAAAGGGTCATCAATTTATGATAAGCCCAATCCAAAGCCCAAACTCAAACTTATTGAATTGGAAATGGGGCCCAAATATGAGCCCATAAATGAAAAAGGGCCTTGTTATGACCCACCAACAACTAAAGAAATTGATGAACAGTCTATTACAAAGTCCAGTATGAAGATTTATGGAAATGAGTTTGGAGGCCCAAAAGGCCCATTAACTGAATCAGAAATTGGGCCTTCAGCATCTATAGTGGCTGCTGCTTTAGTTGAAAGAGGATATCTATTGGATGACAAGAGGAGCTCAGTGTTGGATGGTTGGAGCATCGACGAGAGCACC
Chr3	6723915	6724229	6724072	61.98	315	0	CTAATCCCCAGCTATTCCTCTTCGGTTATCCTATTTTTTACTTTTTTCCAATATTATATTTGTTGTTGTTGTGACGTTACACATGCTGGAATTCACCATTTCTTTTCACATGAGCAAAACAATATCACCCTGTTGTTCATCATTTGTCTCCCACCTTCAAGAGCTATAGGCCCATTGGACTGTGCAATACCAAAATATAAATCTAAATTGGTCCATCCTCCTTTATATCATTGGGCCTAGTCCAGTTTCCTTTCAAATAAAAGAGCCTCATACAATGTCATCATTGTCCAAGAATACGTATCCATTTAGCTAACT
Chr3	8513123	8513625	8513374	144.17	503	2	AGCTCCAACAAAAAAAAAAAGAGTCGTACCACGTCCATTAGGATTTCGACTAAATTGATGTGATTCATAATAACGACAGCAGATTCTCGTGAGGCTTCAGTTGTTAGGCCCAAAGGCTTAGGCCCAATGCCTCGAGGAAAAGTCCGAACATATTCCTCTTCACATAGCGTTTCGATAGAACTATCTGGGCCTGGGCCTGGGTCTGGGCCTGTAATCCATAAGGGCTCTCCAGTTTGGGCCATTCTTACAAGTTCTTCCATAGCTGCTACAGCAAGTTCAATGATCATGGGCTTATCAGCATCTATTGGGCCTGAAACTGACCTTAAAAGGTCACCAGCACTGTACATTTCTCCAACAAGGCCCGTTTGAGGCCCAAAACTACCAACACCGATATCGAGT…
Chr3	12060526	12061101	12060813	5	576	1	GCAATTATGCAAACTTTGTTATAACATACAAATATGAATTTTTTATTTGCTATACGTGAAAGTTGCCCTTAATTAAATGCTCCACAGTCTATACGAATATTTCCATTCTTACCCGTCTTCACACCAACTCGGCCCAATTTAGTCATCGCATTAACAAATGCGGTTTCAAAAACTTTAGAATTACTGGCCCACAAATTAACAGTACCTTTAGACCTTTGGTCTGTGAACAAAACTTGATCTGATGTGAATAGGCCCATTCCGTTTTGCAAGTTTTGGAAATACACATTGTCAAAAGCCCTAGGTGTTATTGGGTCCATGTTGATGGCTATTCTTGGGTCCACATTTTTCGGACACATTTGTTCTAATTGGGCTGCATACGTCTTGTTGAGACTTGGATCC…
Chr3	29574389	29574675	29574532	55	287	3	TAAAAATTGTTAAAATTTTCACCAAACGTTAGTCAATCCAACAAATGATAAATAAAAGAGGGAGAGGGAGGAGTATTTGAACTTGGGCTAATTGCCCAAATTCACTAAATTGGGCTTTGGCCCACCTGTCCTACACTAAATTATTCAAGAATGTGGATTTGGGCCATTTTCAACAATTCAAAACCCGCATGAAAAGATTTATGGCCTTTGGGCCTATTCACTTAAATTCTGCTGATGGGCCTTTAAGCCCTTGGGCTCCCTGCTGTTTCAAAAGATATAATACACAC
Chr3	30530192	30530632	30530412	84.12	441	4	AATAGAGGGGAGGGTTGTGCGATCGTACGTTTGGGGGAAGATGAAGAAAGGGGTCGGGTCGGGTCTAAAGGGGGGAAAGGGAATTGGGTTTTGGGCTGGGAATTAAATATAGGGGAATGGGCTAGGAAGGAAATGGGTTTTGAGCCGGAAATTAAGGGAAATAGGCTGGAAACTAATTTGAAGGGAATGGAAATTGAATTGGGTCAATTAGAAAAGAAACGCCCAAATTTGGCTTTTAAAGAGTGGGAGGAGGGAATGGATTAAATGTAGCAGAGATAAATGGGCTGGAACGGTTTTCAGGAGAATTGGGATGGGCTGCTGGAATTAAAAGTGGGTCTGGATTTGAAAAAGGAAATTTTGTAAATGGCCCAAAATTGAATTGAAAATTTAAGATGGGTT…
Chr3	46903787	46904106	46903946	5	320	1	TGCAGCATTTCCTAGAGGCGCGCGCTACGCTATAATTGTGGGAGCTGGAGTACCAGCAATGTTATTCTTAATTGGGCTTCTATGTTTCATAAGTGGAAGGATAAGGTCTTGCAGGAGAAGAGCCCAACCAGTCCTAGAATTCAGCTCTGCGGTTACACCACAACCCATCGTATTTACGGGCCTAGATGGGCCCACAATAGAATCTTATCCCAAAACTATATTGGGAGAGAGCAGACGTTTGCCCAAGCCCGATGATAATATTTGCCCAATTTGTTTGGCTGAATATCAGCCCAAAGAGACTTTAAGGACCATTCCTGAAT
Chr3	49114454	49114745	49114599	5	292	2	ATTATGTAGTTTTTTCTAAAATAAAGAGAAAGAGAGTTTTGGGCCCAAGTCTAGTTTTCTGTCCGCTGTATCAGTACTTGGGCCTAATTTCATTCTTGGGCCTTTAGCCCACTTGCACTTGTCCTAGACTATCATACAAATTGAATTTATTTTGGGCTTTAGGTCTCACCTGTTCTAAACTAACAAGACAAATAATAATCAAATAAAGATGGACATTAGGCCCGATTACGATACAATACGAGGCTGAAATTTAAGTGGGCTGGTTGGGCCCATTTCTACTTATGTACAGTGT
Chr3	49414437	49414862	49414649	5	426	0	ATTTTTATTCAATTGACTATTTATTAAATCTAACCAATTTTCCCTTTAATTCATTTAAAGTACTAGATTTGGGCCTTTGCTTCAAAAACGAGCCCACCCCTCTTCCTCTCTAATCAAAGCCTGAATTATTTTAATTCCCAACCCATTTTCCTTGCCAACCCCAATTTCCTTTCCAGCCCATTTATCTCTTTAAATTAATGTTCCTAGCCTAATTCATTTCCTGGGCCATCCAAATTTTATTATTCCAAGCAGATCAGCCCAAAGCTACTTTCCACCCGACCCAATCCCCTTTTCAACCAAGCCCACCCCCTTAAATTTCAACCCGACCCAACCTTCTTCCTCCCCTACCCGTTTTCCCCAGAAAAAACAGAACAGAACCCAGACGCGAAACTCCCACGC…
Chr3	53606270	53606586	53606428	71.52	317	0	TGAATCATACTACATTCTTTTAAAAAAGTAAAATCATCATATTTGTCTTTAAAAATGTTAATGGGCCTGCTGGCCTGCTATGAGACTTGGGCCCCATAAAGTGCCAATCCATATTGTATTTAGGGCCCATAAAAAACTAAATTGGACCGATGACATCTTAGCGCGGCCCAATATCAGAAAAGCCCAATTATTTGAATTAGGACCAAGCACAACCCGAGTCCAGAGTCTTCACCTCTTCTTCTCTGATCAAAAACCCTATCAAAACCCCAGTGTACATTGTTGCAGAAGCTTAGCTTAGAAACATGGCCATTTCCACT
Chr3	56050894	56051415	56051154	5	522	7	ACGCATGCAACTCCAGATTGCGTGCTGAATAACGAAGGTTACGAAAAGTGTGTTGCGAAAATGAAAAGTGATGTTATTGTGGCTACGGCTTTAGCTTCTATGATTGGGTCATTTGCTATGGGCTTATTGGCGAATCTTCCTTTGGGCTTAGCTCCAGGTATGGGCCCAAATGCTTATTTAGCTTATAATTTAGTGGGCTTTCACGGGTCTGGAAAAATGTCTTATCAGACTGTTATGGCAATTTTTTTAGTTGAAGGCTGTGCGTTTTTAGCAATAGCTGTATTTGGGCTTCGTGGGAGGATAGCCCGGTTTATTCCTCAGCCCGTTAGGTTAGCTTGTGCGGCTGGTATTGGGCTTTTTATTGCATTTGTGGGCTTACAAGCCCATCAAGGTGTGGGC…
Chr3	56839283	56839611	56839447	50.73	329	0	CACGGGCCAGGTCTCTGATTCAAGTTCAGGATGGCTGTCTCTGGAGTTCTATTTGGGCCACTCTTGCATTTAGAAACCCAGTACTTAAATTGAGTAAAAAGGATGTTAGCTCCTGAAATTGGGCCAGTCTGTGGTCTTTGAGGCCCTAATCAAAATCTGATTATTGGTGAGAAAGAATAACAAGACCCCATGTATAGGAAAAAGTGACATTATTCTGACTTCTGTTCACAACTGCTAATGTTAGTCCTACAAGGAGGAATTCCAAATGAATTATGACATAAATACCCAAACATTCTCCTTTTATACCACATTTCATATCTGTTGGCTAG
Chr3	57273259	57273582	57273420	5	324	1	GTTGAGGGGTGCGTATTGGATCGTATTTTTTTGGATCCGATACAGATGCGGCATCATTTTCCGGGAGTCCGAGCAAGGATATAAGTCTGTTGCCAATGCTGGGCtaggacccaAAGCTTCATAAATATCTGGGCCCTAAAAAATTGGGTAGGCCCAAATGCTTCACAAATATGAAATAGAGATAAATGGGCCTCGAGAGAGTGGTTACTGGGCTAACAATTGTCTATATTGTGATTCACTGATTTGTGCATTATTGTGGTGGATTTGTGTCCCTCGATCCCCTTATAGCGCAAGTCATTATAGAGTCCTGAAATGAGAAAATCA
Chr3	59054967	59055546	59055256	5	580	2	CATCTGCTTATTCGGCTGTTCACCCACCGTATACTTGGGCTTCTAACCGTGGGATCGGGTGGACCACTAATGGATCAGCCCGTTGTAAAGTCAGCCCAAATGCTTCCTCCATATTTAACTTATCTGGCAATTGTCCAGTGGGCAAAGCCCAGTTAAACGAATGGATCAAAGTTGCAGTCATCAACTGGACCATGCGGATACCCAAACTCATTCCGGGGCATATTCTTCGACCAGCACCAAACGGAATTACTTCAAAGTCATTTCCTTTTACATCAACTTTGGGCTTTTCACCTCCGGGCAAGAATCTTTCGGGCCTGAACTCTATTGGATCAGCCCATTGGTTTGGATCACGAGCAATGGCCCAAACGTTGACGAGAAGTGTCGAGCCTTTTGGAATGA…
Chr3	60108892	60109634	60109263	109.28	743	2	GACTTATCGAAGAAGAACTCAATCGCTTTCGAGCCCAATACAAAAGATCTATAGTTCCATCAAAGCTCAAAGATGTAGTTCAACTGATCACGCCTAAATGGACTCCATCGCCAGAGCTAGCCACATTAACTTGGTTAGGCGATTGGCGGCCTTCAACAATCCTGGATCTTCTTCAATACTTAGCCCATTCATCTGGGCTTTCAAAATCTCTACCAGATTCAGTGGCCATTGAAGTGGCATTGCCCCAATTGATCAACGAGTTACGAATCGAGGAGGCGGTGATCGATGAAGAAATGGCTGAGATTCAGTCCAATTGCATATTCTATCTCCCATTTGGCCCAAAGAAAGAGGCAAATAAAGGTAAGCCTGCAATGGCTTGTGTAGAATCTGAGTTTAAGA…
Chr3	60208478	60208811	60208644	5	334	1	ACAATTTTCCCTATAGAATTAGCATGATCTAAAAATTGATCAATGAAAGAAGCTTTCACTTTTTTTTCTCCTTTAATGACTCTAACTCGCAATCTTAAAGTTTGATATTGCAGGATGCTTACCTCACCATCCAAATAACTCGCTCTTGTCTTGGACCTTCACATACATGCCTTGGATGGGCTTTGACCCAAAAGTTATGATGGACTTTATAGTGTGTAAACTCAGAACCATGCATTATGGGCCTATATTTTTATTAGTAGGTGTAGTTGATGAGCATTTTCGAGAAATTCTCACAGATGGTAAATTTCATCGACTTTCTTGAACATTGTATAAG
Chr3	61210951	61211397	61211174	77.52	447	0	TACATATGATTAGTTTGGTTACATAAATTCTTAGTAATGAAACCATTTTTTCGTCATTCAATCTTATCAGTCCATTTTAGTCAGGGTTGGCCTAACAAAGTACAATTAGTGGGCCCATTTTAAGGAATTGAGGCCCAATATAAGTAGGCCCAACAATGTCCAATGAGTGGGCCCATTTTAAGGAATTGAGGCCCAATATAAGTAGGCCCAAGTCCAATGAGTGGGCCCATTTTAAGGAATTGAGGCCCAATATAAGTAGGCCCAACAAAAGTCCAATGAATGGACCCATTTTAAAGAATTGAGGCCCAATATAAGTAGGCCCAACAAAGTCCAATGAGTGGGCCCATTTTAAGGAATTGAGGCCCAATATAAGTAGGCCCAACAAAATCCAATGAGTGG…
Chr3	61642319	61642694	61642506	5	376	0	GACATGGAAAATCATAATGTTTATACATGATTAAAATTGTTCTTAATCTATATCTTCGTTTGTTGAGTAACAAAAGATTTCATTTTTATGAGTTGGCTTATCGAATTTAACTGACCATCAGCCTCGATGTCATTGAAGGCACAATTTCCCTGGGCCTTGTGTGTTCCTTTTGGGCCTGGAATCTTTTAGGCCCAAATTTAAGAACAGTGCAATCTGCTTCTAACTGCCTGATATAATTGAATTTGGGCCTTCGGTGTTCGGTATATTGGACTGGACCACACTTTCATGAGGGTCCATTAAGCTGTTAGGTGGCCCAAATTACTGCTTGCTACAAGTGTTAATTAAGGACTGCTTGCTACAAATATTTTACCGAGAC
Chr3	61822203	61822566	61822384	5	364	2	AGCCGTCATCGTAATCGTTGTCGGAGAAATCATCATCGGAATCGAAGGCCATTGGGAATTAGGGATTCGGGTGATCCAAGGTTTTAAGAAATTTTTCAGTTGAATGAATGGTGAAGGCGGTAACAGCTAGTGTTTAGAAAGCTGAAGAGTCAAAGTTTGGGCTCAACAACAGAGAGAGCCCATAAATAAGCATTAAATAGGAGCTAATCCAATGAACGCGCTTTAACAGTGGGCCTACAATCTTGAAACCACGGCCCATTAAGCTAATATAAGTGGGCTAAGAGAAACTTCAGCTTTCTCTGTTAATTGGGTCGTAGACTCATGGCCCATGAGAGTAAAAAAAGTCGATACAAATCAAAAAAAG
Chr3	62851044	62851496	62851270	117.43	453	0	ACTCCAAAATATCATAGAATAGGGGTAATTTTGTGTATTTTTTCCTTTTTAAACTTTTAAGGACAGGGAGGCCCAATGGGCCCATCTGGTGTCAGGTCCAGCTAGACCACAAAGTCGGCCCATTTGGATAATTATCTTAGGACAAGTTTAACCTTGTCCACAACTAACATATCTTCTTTTCTCTACATTGAATTGACTATTCATTTTGCAATTTAGAGTTTAGTTTGAAGAATCTTGTTTAGCCTCTAGGAAACACTAAGGTGGCCCATTTGAGTCATTTGTGGCCATACTGGGCCTTGGCCCATTTTACTTAGGCCCACCAATTCTTTCTGCTCTCCAACCCTAAGCCCAATTTGGCTGCTAGTCTAGTTAAATTGTTTCTTAAGCGAAATTGACATA…
Chr3	64487349	64487621	64487485	56.58	273	2	ATATAATTTTTTACGAAAGTAAGTAAACCATCCGATAGGCTATTTGTGTAAAGATGTGAGGGGTGACTTACAATCAAAAGTTGGTTCTATTGGGTGGGCTTTTGTGTGTGGTGTATTTAATGGGCCTGCCAGAATGACCTTAGTGGCTGATGATGGACTTCATGGGCTTATGCACTTTTGATAGACAAAAATTATGGGCCCAGTTATAATAAAGGAGGGGAAGACGAAGGATTTGATCGCCTAATTTATGTTATTGGTCCTTCGACAAATCAC
Chr4	438141	438542	438341	5	402	1	GATTAGAAAGAATAAATTCCTAGGGTTGGAACTTGGAACTTGGAACCCATAGATGGGCTCATTTGTTAGAAGGCTAGAATCCCAACTTAACAGACTAGTCCAATAACTAAACTTATACTAAATTGGGATTCTTACCCACCCATATGTACTCCCCAAAGTCCAAACAAATAGTTTACAATAAGAATAGCCCAATAACTTTTTACATTTAAAATGCCCAAACATATGTTTAATTGAATTTTCATGAAGCCAAATCGATTTCAATGTATACACATCATGAATACATGACGTATATACACTTTTATACGTTACATATAAATCATTATATACTACTACATTTAACGCATACGTTCTAATATTATACATTACATATTATATATGTATATAGAATATAAGTAATGT…
Chr4	4789382	4789698	4789540	72.07	317	1	GGAGGGGGAAAGAGGAGGGAATGGGTCGGGTCAGAGGTGGGCTGGATTTAATTGATAAAGTCGGATTGGGCCGGGTAAAGATTTAGGGATTTGGGCCTGGGTGAGGAATCACAAAGGGGTTGGAAACTTGGGCCGCCGGATTTTGGAGAGGAGGCCCACATGTGGTCTTGCACATCAAAAGGGAAATGGGTTGGGTTGAGGGGCAATTCGGGATGGGCCTACGAATTAAGAAATGGGCCGCTGGGTTTGAATTGGGTTGGATTGAAATTGGAGGAGGTTGGGCCTGAATTCAGTTCTTCAAAAGGATTAAAGGAAAG
Chr4	5534223	5534590	5534406	5	368	3	GTTTGTTATTATATACGATTTTTCCAAAAATATGTATATATAAAAAAATTTACACTCTTTGTGCACTTGCCACTACAGTGGGCTTTATCGATCACCCAACGGTTAATTTTGGGCTTATTTGCTTGATATTTATGGGCTTGGCCTGCATTTTATGAAGGCCCATTTGCTAGCAATTTAGTCCAAGCAACCTTAATGGGCCTTCATCAGCCCAAGTCTTCTTAATCAGGCCCATATTTATATTTTGGTGACAACATTTCGGGACAGAGAGAATTTTCGGTGGAGCAATAATATCGTTATACAACATTGACAAAATTGCATTAGTCCTAAGTGTTAGCACCAAAATAGTGACAATGTCTAGAGGTTGATGT
Chr4	57059814	57060286	57060050	115.56	473	1	ATGGAATGTAATTATGTAAACTATACCCATAAAATGTAATTTCATAACATCCGTTTGCCATATATGAAATTTAAACAGAGGGAGTAGAAGTTTAAGGACTGTTGGGCCGATGAAGCCCAATTAGAAGACTTTTGGGCTGCGTTCTGAATGATCCTGAAATTTCCTTCCAATTTGTCATAATCCAATTTCTTAGTCTAAAGCATTTTGCACATGCGTGAATATACTTATAAAGTGCACAAACACACTATATTTCACTATAATTAAGCCCACAAATATAGTGTATTTCAATACAGAGATAATTGTATACGCCCGGATACACTTATTTAGTGCCCCAACATTATATTTCACATTATTATGAGCCCAACAATATTGTATTCCTCTACATATTTAACCAACATG…
Chr4	58305438	58305737	58305587	5	300	1	TGACCAAACCGGTTAATTTTGGAAATTTGAGCTGCATTGAAAGTCGACCCAATAAATTGCATATCATAAGCCCAATATGTCAATCTCCCTTGAATCTTATCTTACAACAGTCCAGCCCAATAGCATTTGGGTATCTGTTATCAAAGCCCACATAATTAGGTCTGGTGGATTCAACTTGGTTTTAACTTCAGATATACAGGATTATAATTGGGCTTGTCAAAATTAAATTTTAGATAATTTTGGGGAAAATTGAAGTGTGTGATGGATAGTATTTAAGCAGACTTTACCTTTATGTCAAAT
Chr4	58588958	58589257	58589107	5	300	1	GACCATTTTAATAGCCTTCTGCGTGGGCTCGACACATGCGTTTCCGTAGATTTTTTCCATGATTCCAAGAGGACATAAATCCCAAAATGATCCCGTTCGAAAAATAACTTTGATAAGTGTTGGGCCTGGCTTGATTGGAAAATTAAAAGCCCACAAACTTTATGGACAGAGCAAAATTGGTGAGAAAATAATAGGGCTTGGACCCAAATTAAGAGCCCATACAACTTTCATTCTCTATTCTACGAGAATTTATATGAAAGTGAACTAGAATATGGAGAAACATAGGTGAGCCCATGATAG
Chr4	59340554	59341060	59340807	81.07	507	1	GTCCAACTCAATTCAACCCAATAAACGACAGTAATCGGCCCAATCTTTCATTTTGATTAAGGGCCCAATTCATCGGCAAGTCCAGTTTAATTTTGGAACCCACGTTTAATGACTTAGCTTCTTATAAATGTCAATGCTAACCACTTTAATACATACTATTTAAAGTTTAACCAATTTATTTAATTTTATGTATTTACTCCCATGGAATTTCAAGTAACACACCTGAAACTCTAAGGATATTGTGATGAAGTTTCATCGGTAGAATTTGAAACCCTGTAATTGTGACTATATTTTAAAGACATGGCCAAGAAGTTTCTAAAATGTGCTATTTCTTTAACATAATAACCATTCCTGTTGAATTTTTGCCTAAATTATTTGGGCCACTGTTGTAAACACAAC…
Chr4	59822766	59823124	59822945	57.37	359	1	TATCTATTATGACTTATAGCTATTTGAAAATTCATGAACACCAAAACTTAATGAAGCCCAGAGGACCAAAAATAAAGTTGGGCTTTATGTCACTAATCATCCCTCACTGAATAGGGCCCGTTATGTATGATGCAGCCTGCATTTGAAAACAGCTTATAGATCCAAAATAAAGCTCATACTGGGCCAAAAATAGATGAAGGAAGGTCTTACTTAACAAATGACAAAAAGTAGGGTCTTTTGCACTTTTGCCTCCATCCTCCCCCGCCCCACACCTGGTGTCAAGAGCCCACGTTAGAGCTCTGACTAAATTTGAATGGCATATTGCACCATTTAAATGGTACACTTCCAACATACTTCAT
Chr4	60345877	60346218	60346047	5	342	3	TTAGTGAAACAATATTTCTACAAAATAATAAGATTTTGTGGTTATAATTATATTAATTTAGAGAGATTTTACGGTAAATATTCTTTGTCGCCAAATGATGAACCACACTGCATGAATTGCAGCAAACCCCTAAATGGGCTTTAAGACGTAGGCCCATTTGTTGTTATCGAACACCTACCTGGGCTCTAAGTAAGATGCAGGCCCAGTTTATGTTGAGTTTGAGAAAAAGCACGGCCCACCTATTTTGGGCTTGTGGTTGCATATTGGGCCTTATTCATCTCTCCATGAAGCACAAAAAAGAAAATCATGTTTTTTAAAGCAAATTACATATCTTTGTTTGTT
Chr4	60450010	60450486	60450248	75.33	477	2	AAATTTTCTCTAACTAATATGAGGAGGAGGAAATAACAAATAATTTGAGAACACTGAATATAACTTAAATGATTAGATGATAAGTGATAACTAACCATGAGTGCAATTACTCCAAAGATGGTTCCAATTTTGAGATTATTAAGTTATTGGGCTTAGGGGGATCCAACCTTCCCAAGTTGTTGCTTCTACATCATTTGGTTATAATTGGGCTTAATATTTTGGACTAAGGCCTGTTCAAAATGTTAACTGTTGGTCCATCTATTAACACCAAACAGAGTCATGAGTTGATCTTTCAAAATAAGTACACAAGACTTGAGCCCAATGTAAACCCAACCCAACCCAGCAATCACTGAAGACATTGGACATTTACTTGCTCCATTTTTTCATTAAATGAGTTGA…
Chr4	60592650	60592965	60592807	5	316	0	ATAATTTTAGATATATCGTGTTTGAAGATTCATATGACAAATATGCGGACATTTCGTTTTGAAGTTTCGACAAAAATGATTTAACGGTCGTACAGAATTGAGTTGAGCCCAACCCAATGGTCAAATTCCAGCCCAACAAGGATTATCACTTGTCAACATGGGAGAAAGCCATCAAAGAAGAAACTCAAATGGGAAATAGCTTGTGCATTTTGAGGCCCAAATTTATTGCGATATCCACTATACATTTTTTATGAAGTTCAATAGAACACATTAAAAAGAGTATCTTAATATATAGAAACTTTCACATATAGCAAGT
Chr4	61041498	61041788	61041643	75.49	291	2	AGCCAAAAACTCTATTTATCTATTTTAACATGTTTTAACTAATTGTTATGTTATTTTCATACTAAAAGTGTGATTAAATGGTAGGTAAATGTTGATTAGTGCCTAGTGGTCTAAAAAGTGGTACATATCCATTTGAACTGTTTATGGGCTTCTTGGGCCGAACTGTTAGGGGGGAATTGCAATGTTAATGGGCCTTATGGGCCAAGCTGTTATAGAGAATTGCAATGTTTATGGGCTTGTTTGGGCCAAACTTGCCCAGCCCAAATATTAATAGACCCTGAAGTAACCAAC
Chr4	61620568	61620947	61620757	5	380	2	CAAACTTCGCTATTAAATACAAATATAAATTTTTTATTTGCTATTTGTAAAAGTTGTATTTTTTTATTTCTCTCCAATATGGACCATATGGGGCAAGCCCAAATATGGCATAGTTATAGCCCAAGAGTTCTACTGCCAACGCTTTAGACCGGCTTGCCAAGGCCTTATCGTTGGTAATATAGCAATCTTGGGCTATTTTTCTATCGTTCACTACCAAAACTTGATGGGCTCCAAATTTTACTGTGAAAATTGGGCCATATTTGTCTGCCATAAAACCCAAATGTTTTGTGAGGCAGATTAGATCCACTGAAAAGATGGAGATGGCCAATTATAGGCCTTGATCCAACAACTTTAGGGGGTGTTTTACCTTTTTTGTTACT
Chr4	61633234	61633561	61633397	5	328	2	TTATACTAAATACACGTGATTCACACTAATATGTCTAAACATTTGTACACAATGATTAGAGAGTAATTCGAGTACAACTATTTTCTCCATTTCTCTCCAATATGGGCCTTTCCCAAAACGGCTATGTTATATGCCTAGAGCTCTATTGCCAACGACTTAAGCCGGCTTGCCAAGTCCTTAATGTTGGTTAGTAAACCAATCTTGGGCTACCTTCGTATCGTTCAACAAAATTTGATGGGCTCCAAATTTTACTGTGAAAATTGGCGCATATTTGTCTGCCATGAGCCCAAGTGTTTTGTGAGGCAGATTAGATCCAGTGAAAAGATGA
Chr4	61819081	61819463	61819272	74.53	383	2	AGATCGAATTTATGTGTCTTCATGAGCTTCTTTTGTTTAACTTTGAATCGTCTTTGGAAGTACCCTTCAAAAGTTGGCTCTGTTGATGTTCTTAAGAAGAATCCATATGCAAGAACAACGTGAAATGAAGTCACAAAGAAGCAAATGGGCTCCATCACATCCCAAGTCAATTCCCAAAATGTTAACCTCATAAAGCCCAATGTTTGGAGAATTAAAAAGCCCAGCCCAAAGTAAAGTTCACCTCTTACAAGTGATTGGGCTTTTTGATCAATCAAGGCCTTTTGTTCTTCCATTTGTTCAAACTCTCTTCTTCTTGGGTCATTTGGTGATGCAATGGATTCTGATATTATTTTGTTCATTGATTTTGCCACCTGAAATTGCAA
Chr4	62356274	62356663	62356468	5	390	3	CATCATACTTTTTATTGGACGTTCTTCTTGCTTCTATTATCCTGTCCAGCAAATTCATAATTCTTTTTCTGGCCTGCAATTAATGTTAATGGGCTTTAAATGGGCCTGTTTACAAACTCAATGGGCTTTAGATCGGCCTAATTAAATCAGAAATGGGCTTTGATAAATGGGCCAATATTACCTGTAGGCCTTTGTAGAATCTAGTCCATGGTAGTCTTAATGGAAATGACAACATTGCTTCATAAATCAACCCAATATCCTTATGCAACATTTCTAGTTCCTCTTTGTTTTCCAAACTCATTAACATTTTGCAAATTGCTTCGAGGGTTATCTACAAAGTACGAAAAAAAATAGCTCATGAAAATATGACTCGTTCAAGTGGATTCGTTG
Chr4	62419609	62419928	62419768	5	320	1	CTTCTTGATTTATATCGAGACTTTAGTTTACGCAACCCGAATGCCGATCCGGTTTATTTTATGAATTAAACTTTCTATAGGGTGATAACAATTGTGTTATTTTTGACAGGAGTGTGATACCTACTCTATGGCCAACTGAGGAAATCCAAATGATAGAATTTGACACACTTTAAAGCCCATTTGTAAATTGACTAGTGGGCTTGCTTTACAAACACATATGGGCCTTTGTTGACATTGATAGGGCCTCAAAAGCCCAAAATAACTTCGAAACAAATCCGACAAGAAGAGTGTCGAACTATTTCATTAGCTCATGTTTGATC
Chr4	63395718	63396037	63395877	5	320	1	AAACACTGTAACATAAATAGAGAAATAAAAATTGAGGAGAAATCCACACAGGACTGGATAAAAAGCCCAAAGGAGAATCAACATGAAATCTCAAGGGTTCTAACAGGCCAATATCAATTGTAGAGTCCAAAGACCAGTCTTATTGGAGACCACATAAACATCCTAGTACTAAAATTTAGTCTTGGCCCATTTTTAAAACCAGTATGGGTATATTCTAAATTTCTTACAATTGCAGCAGTGGGCTTTAATATTTTAATTTTTCTTATCTGTCCGAGTTCTATTGAACATAATAATTTGATATTTGCAACAAGAATTATGGT
Chr4	63434688	63435041	63434864	5	354	2	CAATACATTAAGCCATTAATATATGAGTTTTTCTATAATGAAGTCATGGGCTATAATACAGCCCAAATATCGCAATGGGCTAAACCTATTTGGGCCTGAAAGAAATATAGCCCAAATTTGTGTAAAGATCTTTGATATCATTTTAGTAGTTACACTAAGGTCCAATAAGCAATCATAATACATGATGGACAAATAAAGCCTCTATTCGAAGGTAATCGAAGCCCAAATGATCTAATGGATTAGCCCATGCTTGACGATGAACATAATTCTTGAGAGAAGTGAACAAATATCCACTTTTGGACTTAGGTTTAACTTTAAAGTATGGAAAAATACATGAATTAATATATTTTAAAA
Chr4	63778690	63779089	63778889	5	400	1	TTGTTATTTTAAACGATTTTCCGTAAAATTTAATTGTTAATTGCAGAGCAACAAAAGCCCAATGGAGTTTGCAAAAGGGCTGGTGAATGAAGGGAATGAATACAATGGGTTTAATTTAATTTTGGCAGATATTGAAAGTAAAAAAATGGTATATGTAACAAATAGGCCCAAAGGAGAGCCCATAACAATACAAGAAGTCCAACCAGGTATTCATGTGCTGTCCAATGCAAAACTGGACTCTCCTTGGCCCAAGGTAAGAATTCTAATGGGCTTTTTTCGATCGATATACATAAATTATACAAATGATATGCTTTTGGTTGTTCATTTCAGGCTCAAAGACTGAAGTTAAATTTTAAGAAAATGATGGATGTTTACGAAGTGAATGACGAGAAAATCTGCG
Chr5	2115167	2115470	2115318	5	304	0	AATGACTTCAGCGAGTTGCTCGGAGGGTGACTACCTCTTGTGTTTAACTTTAAAATTGTACGTTCGAATCACCAAATGAAGCAAAAAGATTGGAACTTTTAGGAGTGTTAGGGTGTAATGGGCCTTATTTGTGAAGGGTTTATTTGCACTGGCTATCCATTCTTTTTACAGCCCAATATTGAAAGATAAAGCAACAAAGAATAGCCCATACTAAATTGAAGAGGCCTTGTGAATCATTCTCTCTAATGATCAACAGCTCATACTACATATTGTGGTCCAAAATATATACCAATCTTATCAAAAT
Chr5	2476805	2477097	2476951	59.49	293	0	TATTTATAAAGAACTACAAAACCAATGGATCTAGCATTGAATACCATTTAAGTGTGCATAATGTAGAGAGACTTTGTACTAGTGGGGACTAAGGGTAGTTCTAGTAGATGGTGAAATGAAAGAAATAGCATAAGAATGTGGGTGGTGGGCCAAGTCCAATGGGCCAAAGAAGCCCACTTATTTTGACTTGCACATTCAAGAGAGTGACTTAAAACCACTTCACTTGGACCATACCTTTGTCACATTTTTTCCTTTATGTACTATACCCTATTCACTTGCATCTCATTGTCTTT
Chr5	2498370	2498928	2498649	125.52	559	0	ATAAAGAGGACTTACGAAACAATAACAACAACGTATCCAGTATAGTCCTAGAAGAACTTATGAGATACACGTTGAGAGAGGTTTTAACGTTTATAATACAAATAGAAAAGAATCTCAAATCGAGGGTTTTTTGGGTCCAAATACTTGGGGTAAAATTTTGTGAAAATGAATGAGATGTAGGTTGGCCCAAATTTATTTGGTAGGCCCATACAAACATGACGAGAGTATTATAACAAATGTAAGCCCAGGCCCATATCAAATTAAAGGCTTTCCTCTTCTATTAATGGGCCTCAAGACTTGGATTAGTTATAGGACTCAAATTTCATGTTCAAAATTGAGTAGCTAAGGACCTTCAACATATTGGGAAGCTTTGATTAATGATCTTTGTGAGAAGCAAAT…
Chr5	2505883	2506238	2506060	5	356	1	AGAAGTTAACCGATACAAGTATTTCTTTTCTCCACCCCACCCCAATCTCGGTCGGACCAATAGTGTTTCTATTTCTCCTCGAACATGACTCGAACCTTCAACCTAACCTATACAAATACAATTGGGCTTTACTACAAATTCTAAAGGCCCATCTTTAAATTTTTTTTTTTGCAGGCCAGTATCAGGAGCATCAATGAACCCAGCAAGAAGTATTGGGCCAGCAATTGTGATGCATCATTATAAAGGGCTTTGGGTTTACATAATTGGGCCTATATTAGGAACAATATGTGGTGCTTTCACATATAACCTAATTAGGTTTACAGAAAAACCACTTAGAGAATTAACTCTTACTAAAA
Chr5	3000518	3000986	3000752	75.27	469	0	ACCTCCGCACCTTCCTATCTTCTCGAACATATTACTAAAAAATATGAAAAATCACAAAATGTTAAATTTAACATTTAACTAGAGAGGAAAAGGAAATGGGCCTTACCAGCCAGTAATCCAAGCAGCAAATGGGCCAATCTTGTTTCCAGCCAATTTAGCACTCCAATAATAAAGCCCAGCAGAAGTTGGATAAGCAGAACATATTTCAGCCATAGAAAGGCCCACAATAAGTGTCATTAATCCAATTATGGGCCATCCACAAACAATAGTAACAGGCCCACCAAAAGTTAGGGCCTGGTTATACAATGTTGATATACCAGTAAGAACTGATACAATGCAAAATGTCAAAGAAAAGTTTGAAATGAGCCTGTTCATAAAGCCCAAAAAACAACAAGTTAG…
Chr5	4907997	4908831	4908414	235.12	835	1	AGCTCGATGGCCCAATATCTCCACTTGTGGGGCCCAACCCTTTATTACTAGTCCTCTCCCTAATACTCTCTCCTCAAACCCTAGCGGCACCGATCCGAAACCTTGTTCCTCTTGTTGGGCCGTCAATTGTTTCGCTACCAATATGAACCTAACTTCACTTTTCTCAAGCCCAATAGTTAAAGCCTCCATTTGGGCCTTTGTTAATAACTTTTGACTTCCAAAAGCTACATAAAGAACAGACTCATTAGGACACTCATTAAGCCAAGTGAAAATTTTCTCATTTGCATTATCATCACACTTCCCATTTCTACCCGGCCCACCAACTAAATTTATCGGTCCAATCGAATACACGCGTTCATGGCCCATTTGCTTCTTCAAAAAGCCCAAGTACTCACTATC…
Chr5	4911430	4911771	4911600	5	342	0	TAGAACATTAGATGAACAAGGTCAACTTGTCTCATTTTCCTTCCAAACATTATCACATAATTTTTACATAAATTTATATTTAAGTTTAAGAATACTTATCAAGAGTTCATCTAGGCCCAACTTGAAATAATTAGGCCCATTTGCATGAATTTTCAACTTTTTAGTTGGGCCAACTCTCTTACAATGGAATCTAAATCCCTTTTAGAGCTCCCTCCAATTTTGACAGCTTCAAGTGCTTCATTACTCATTTTTTTGGCCCTCTCCTTAAACAAATCACTACTCATTGCCTCACTAATTTTTCGACCCAACTCCATCGGGTCAGGCACTGAGTCTGAGCCCTCA
Chr5	4911834	4912728	4912281	236.06	895	2	CTCCATGGGCCATCCCAAAATTAGTTTACCAGCCACTATCGCTTCCAACACAGAATTCCATCCGCAGTGACTCAAAAACCCACCAACGGCTCGATGGCCCAATATCTCCACTTGTGGAGCCCAACCCTTTATTACTAGGCCTCTCCCTAAGACTCTCTCCTCAAACCCTTTTGACACTGATCCAAAATCTTGTTCCTCTTGTTGGGCTGTCAATTGTTTAGCTACTAAAATGAACCTCACTCCACTTTTTTCAAGCCCAATAGTTAAGGCCTCCATTTGGGCCTTTGTTAGTAACTTTTGGCTTCCACATAAAGAACAGACTCATTAGGACACTCATCAAGCCAAGTAAAAACTCTCTCATTTACATCAACATTAGACTTTCCAATTCCAAATTTATTG…
Chr5	7513778	7514006	7513892	51.42	229	2	AACCCTCCATTTTGGGCTTCCAAGTTAATCCAACAATTATTATCTCCAAAGTCCAATTCATGGTTGAGCAGGTGCTCTCCATTTTGGGCCTCCAAATGTAGTCTTTCAACCTGTCAAAATTGTGTAATTATGGGGAAAAAAATTCTATTTCAATTTGGGCTAATGAAATAATCACTGATTTTGATAACAGATAATATATAGGGAAAATTTCATATATGGCAAATTTAAT
Chr5	62276325	62276583	62276454	58.25	259	1	AGTTATATATTTTATGTAATTTTTCTTCTTCCATTAATCATTTGGTGGGATGAATGCATTATTTGTGTGGTACTATAAGAAGTCCAATGATTGGGCTTGTTGGGCCATATGAGATAATAATTGGGCCATAGAATCGGGTGGTTTAAGATCTGAAATAGTTGGATCCATGTGACAAATGGATTGTCAGTACGGAGTCCAATTTTGTGAGGACGACCCGTTTTTATGGCCCACCAATATTTTTTGAAGTTATGATTGTATA
Chr5	62780620	62781098	62780859	83.95	479	1	TGAAAAGAGTTTAATTGAAGCATTCCAACCGTTAGGCATTTCTGATTGGAATTCCATCTTTTGGATCGCGCACCCTGGTGGGCCGGCGATTCTAGATCAAGTTGAACTAAAACTGAGCCTAAAGCCCGAAAAACTTCGGGCTACTAGGCAAGTTTTAAGTGACTATGGAAATATGTCTAGTGCTTGTGTTCTATTTATTTTAGATGAAATGAGAAAGGCCTCATCCAAAGAAGGGCTTAGTACCACAGGTGAAGGCCTTGATTGGGGTGTACTTTTTGGATTTGGGCCTGGGCTTACTGTTGAGACTGTTGTGCTCCATAGTGTGTCTACTTAGTATATAATATTACTAAAGGGGGTTATAAGTTAAATAGATTATCTATGTAATCTTATATTATATTT…
Chr5	63515836	63516392	63516114	135.5	557	0	CATAAAACTTAAACTCGATTTTATTAACAAGTTTTTTGATTTTGATGTATACAGCCTCTTCCACAACCGCAACCGCAACCGCAACCACAACCAAGAGGCCCAATTCCTGTGGCAAAGCCAGGCCCAAAAGTCCCAGTCCAACCAGCCCCAAGACTACCATCCCATCCAGGCCCAAAACATTCAGCCCGTCCAGGCCCAAAACTGCCAGCCCAACCAGCCCCAAGACTGCCAGCTCAACCAGGCCCAGTATTGCCAGGCCCAAAACCTGTAGGCCCAATGGGGAAGAAATTTTGCATGCCCAAACCACAGGCTACAGATGCACAATTGCAGGCCAGTTTAGATTGGGCCTGCACTAATCAAGGTGTGGATTGTGGCCCAGTTCAAGCTGGAGGCCCATGT…
Chr5	64678282	64678791	64678536	5	510	9	CCATTGCTAGTTTTTGAGGAAAAAGTAAACTCTCTTCAGTCTTCTCTTTTAACTGATTCATACTCTCTACTCTGAAAATTCAGCACTGATTTTGGGCTTTCTGATATTTGGGCCAACAAGCTTTGGGCTTTGGATTTGGGCTTTATGGTCTTTGGGCCAACAAGCTTTTGTACTCAATAGACTGGGCCAACAAACTTTTGGACTGGGCTTTATGATATTTTGGGCCATCAAGCTCTTGAACTTTTGGTTCATGGGCTTGGGCCAACATACTTTTGGCCTTTGGGCTTTATGTTTCTTGGATCACACATACTTTTGGACTTTGGGCTTCTATTTATGGTCTTTGGGCCAACAAACTATGGAAGTTTGGGCTCTATGGTACTTGGGCCAAACATATTTTGG…
Chr6	398097	398428	398262	5	332	0	AGAATTTGGAAAGGAAAGATTTCACTTGTTAGCTACTGGTTGTGTTCTACGAATCCTGTATACATAAGAATACGCAGAATATATAGGAGATATACATTAATATACAGAAACTGTATACAGTCACGAAAATGAGGCCAAAGCCCCAAAGATTTCCAGCAACAGATTTTGAATGAAATGGGCCGAAGTCCATTTATTTTGGCTGCCTTTTGTGTTAGGTTTAGGACAGGGATAGAATAGGCCGAAGGCTCAAAATCAGAATTAGGCCCAACTACTTGCTCAGATGGCCAAAAACAAGACTTGGGCCCAAATCTCTTTCTTTATTGTATTTTTAA
Chr6	1822384	1822767	1822575	5	384	2	CCTCAAATATTGGCAACCTTCTTGATTTGGGCTGGGCCCATTCATTTATCAAATGGTCAAGCCCATTTACAAAATCATCATCCAAATCGAGGCCCGGTATGTTTTGTAAGAAGGGTGGGGGTTGCTTCAAGTCCAATTCCAACAATAATTCTTCGACTCGATTCTTTGTTTTTGTATCATCAGAACCTAAATAGTTACCTCTCCAAACATCTTCGAGGATATAACGGGCCTCGTCATATCGGGCTTGCTTGATCAAACATTGGGCCAAGTTGCAGGCCTTATTACTGTCTGCATAAATCATTTGGGCTTTCTTGTACACCACTTCTGCAGCCATAAAACTTCCTTTTTGCATATAAGCCCAACCCAAATTACCCTACAAAAGCA
Chr6	4670102	4670419	4670260	5	318	0	ATAAAGAATATGGTTCGTCTTTTGTGGAATTCAATTAAGTTAAACCAAATCAAATAAAAGATTAGTGTTAGCACAGGTAATAATAAGCAAATAGTAACAAAGAAAGCCAATGAATATTCTCAAACTTGGGCCCTTTGCCCAAATTCGAAATTATTAGGATTGACCAAACCTGAACCTGTCCTAATTCTAGGTTTCAGATCTTTTAAGATTGTTGCTTCTTGCGTTTTGGGCCTGCCCATTTGCAACAAATACAGAAATTCATGGGTTTCGCACATTTACATAGTGTAAAGATTGTTCGTATACGACAGTATATCATAT
Chr6	5836653	5837041	5836847	50.8	389	1	TAAATATTGCACATTTATGTGATTTACCCAATCTAAATAATGGCAATAACAAGAGAATGCCCAATTTGGGCCAAATCTATTGGACTCTTGGTCCACTCCTGCCGTAAATTCATAACTCTTGGTCCACACCTGCCATAAATTCAGAAGTGTGCTAACTTGAAGTTCAACTGGATTCCAGCCCATTTGTTTCATATTCAACCTGCTACCTGATCACAAAAGAATTGGGCTTCAGACCCATTTTCGCCACCAAGACCTGTATATACAAAAAAGTGTACATTGATGCATATAGGTCATAATTTTACCCATTTTCATGTATATATGACTATATACCAAGTGTATACAGATTTTTTCAAGTTCTTAGACCTGTATTTCAATTATTATCCTTGTAT
Chr6	8162755	8163101	8162928	78.83	347	2	AGAAGGAATGGGCCTGGGGTCAATTGGGGTTGGGAATTAAGGTGGGCTGGGAATAAATTTAGGGGCTGAAGATAAGGAGTGGGCATGGGGTCAATTGGGCCGCTGGGAATTAATGGGATGGAGTGGGAAGTAATTTGGTGTTGGGTTGAGAGAGTTGAGGTGGGCCGCTGAAAACGTATGGGCCTGGGAGTTGAGGAGTAAGGTGGGCTGAAATTGGGAGTGGATGAATTAATTAAAAATGGGGAAAGGAATTGGGTTAGTTTAACAAACAACCAATTAAAATGACGAATTTGTCCAAAACCTAAATAAAATGAATTTGTATTAATTAGTCAAAGAGCTTCTTTATT
Chr6	21290387	21290812	21290599	5	426	1	TTTGTAATTTGTTTCGATTTTGTACGCCGCTAGCGTAAAGGAATTTCAGGTAGTAATTAACATTTTGAAGAGTGATCTAACCTGATTGGCTATCCTTGCAAAATTATTTGCCATTGTGCGTAACCAATCCAACTCCAAAGGCCCACTCGAAGCTTCAATGTAACTTTCAAACTCAGTAATACCAACAACTTGAATGAGGGAAACTTCAACAGGTTTAGGAGAAGGAATAATGACAGCATTCATTGGGTTATCAGACATACCCATACCAACCATGGGTTGATCCAATAACACAGAGATACCATGGGCCTGTAGTTGTTCTGCTGGCCCAATACCACTCAACATTAACATTTGTGGGCTTCCTAATGCTCCAGCTGACAAGAGCACCTCATTCATGGATCC…
Chr6	35851354	35851810	35851582	58.65	457	1	AAGGTGGCCTTTCATCATCAAAACAAGAAGTGGAAGTGTGAAAAGAAAGAAAAAAGAGGTGAAGTTTCACATCTTGTCAAGAATTCCTACCATTACTTTTGTCCAAACAAAAAAGATATTCTTGTAGATAAGAATATGTTATTTAATAGTAGTAGGCAATAACCATTAACAATTGGAATTTTGTCATAAACCACCAAACTCCAAAAATTTTGGGCTTGGATTTACTAGCCATATTTGAATTTTGGCCAGTTTGAAATTGGTGCCAAGTGATCACAGAAGCCTGGTTGAAAAGGAAGGGCTACGGCATATTATGGGCCTGAGTATTAAAATGGTCCATAGGACACACAATTGGAAGAATGAACAAAATATGTTGGTGTTGGGCAGAAAATAACTTTACTA…
Chr6	38174476	38174830	38174653	67.59	355	0	CATTTACACACTCCCTTTAATTTCCAGGCCCATTTTTTTTGTTCTTCTTCTCCCAGCCCACTAGATTAATTCCTAATCCAGCCCACACCAATTACTCCCCTCCATCCCAACACACTTCAACGGCCCACCAAACTAAAATGGCAACCCAAAACAATTCTCAGCCCAACACTCCCTTAAAGTGGGTTAAAACCTCATTTCTTATAATAGAAATACAATTGTAAATCTAAAAGGATTGGCCCATAGATACTACAATTGATGAAAAAAAGAACTCTAAAAATTCTCCCTCTATATAAACTCCTTCCGTTTTCGGAATAGAGGTGGGAAAATTTTTAGTTGAAATTTCGTTGTAAGGGTC
Chr6	40841933	40842386	40842159	5	454	0	CATAGCTTTTTTGTTTATGTTATTTAAAAGCTTACACAAGTCAAAATTAAACAAGTCGCAAATACATTTGAAGGGGGCTAAGGCCTCTTAAGAAAGCAAACAAAAAGACCCAAACATACAAACTTCACAAACAAAACAAGTCCTCCTATTTTAGTAATCTTCTGGAGCCAAAGGCTGATGATGAGTATGAACTGGAGCTTCATCATGAGCCTGTATGAGTCCAAATTCATAGATAATTCCAGCTATGGCTGCACCAATGAATGGGCCTACCCAATAGATCCAATGATTCCTCCACCTCCAGCCCACTAAAGCAGGCCCAAAAGCCCTTGCTGGGTTCATGGATGCTCCTTCAAAAGGCCCACCAACAAGGACATTAGCTCCAACAATGAAAGCAATAGC…
Chr6	41067933	41068318	41068125	5	386	1	CATCCCTTTCTTTTTTTTCTTCTCTTTTTCTTTCTCCCTCTTTTCTTCTTTCTCTCCACCAACCCCTAACAATAAAGAAGATGAGGATTATTTATAAGCCAAATTATGGCAAAAAGAGGGGGAAATTTGTTAGAATTTGAATTTTGAATTTTGAATTTTGAAAGGTTGGAGGGAAAGGGAAAAAGGGAATTGGGTTGGAAATTAATTAAAACGAAATGGGCCATGTAATTGGGCCCGGGTGTCTGAAAATAAAGTGGGCCTGGAAGGGAATGAGGTGGGTTGGAAATTTATTAGGCTTGGGGTTTGGGAGAAGTGTTGGGTTGCTGAAGTGGGCTGGGAGAAGAAGAAATACAAATGGGCCTGGAAATTAAAGGGAGTGTGTAAAT
Chr6	41195995	41196596	41196295	5	602	2	AAAGTGAATGGATATGGAAATGATTAAAGGGAAGAAGAATTCAAACGCGTCGATACTCAAGAAGTTGGAGGGATATTTATTGATGAAAAAAGGAAGTCGAACGATGATGTTGTCCAAGAGCAAATCATGGCATGGTAGTAGCAAAACAAAGAGTCCAGTAGTACTAGCACCGCAAGGTTGTTTTTGTGTATATGTTGGGCCAGAGAAAGAGAAGTTTACAATCAAGGCCAAATATGCAAACCATCCATTGTTCAAGATGTTGCTTGAAGATGCTGAAATGGAATATGGTTATTGTAGCCAAGGACCTATTTTGCTACCTTGTGATGTTAATCTTTTTCACAAAGTATTGGGCCAGATGGATAGTGAGAGAGAGATTAATGGACCTGGGTGTGGGCTTGC…
Chr6	42731499	42731898	42731698	5	400	2	CAATATTATATACTGTATTTAATTTGAAAATCCTTTCATTCTTGGTGTCATAGATATTCAAGTTTGAGATGAAAAAAAATAACAGAAAAGGGCTAGCCCACGGCCTTTTTAGGATTGGATTGAGTTGATTCAGGTCCTTCCAAATAAAGAGCCCGCCCACCCTAGCCTTCAAATTTTTTGACTCGCAAAGCTTAGGCCAGGTGGAGTTGGGCTGACCTTTTTTGACAACTCTACGTTTCAGTCTAGGATTTCAGGTTTGGTGTTTGTTGTTTTTTTTTCTTTTTTGGGCTTTGGGTGCAACTGCTTTCCTGAGTCTCTTTTTGGGTCTTTAGTTTTTATTTTGGGCCTTTAGTGCAACTGCAGACTGTTTACCAAAGTCTCTTTTTGGGTCTTGTTTTTT
Chr6	45705299	45705642	45705470	5	344	0	TTTCATGTATCTATGACCCATAAATAAATAATTATATACTTTTAGTCAGACTTGTCCAAAATGATTGGTGAAGAAAGCATGAAATTCATGAATTACAAATAATTATGGGTTATGAGAATCACATTCACGTGAACTCCCAATTAATTAGGCCCAAATGCACTGGTTGTACATTGTCGATTAGTAAAATGGGAATGTTATGTTGTGCCATTTAATGTTGTAGCTAGAGACTAGTGGTCCAGACATAAATCGCCAAATATTTAGGCCCAACACCGTTTGGATTTGAGCTTTTTTTTTTTCATCATAATTTTTGAAGGAAAAAATTATTCGTGTATTATTTTTGATAC
Chr7	802308	802716	802512	102.7	409	2	ATTAAGCGCGGATCAAAAGTTCAAAATCATCGTTTACGAAGGTCATTCATGTAATTTGCTCATTGAAACATCTACATGTATGTCTAAAGGCCCATATGAAATTTGGGCTTTAATTGGGCTATATGCATGGTCTTGGACAACTATGTAATTGAGCCCAATAGGCCTGTTTTTTCTTTGGGGCAATTATGAGATTGAGCCCAATAGGCCTGTTTTTTCTTTGGGCCAATTATGAGATTGAGCCCAATAGGTATGTTTTTTCTTTGGGCCAATTATGAGATTGAGCCCAATAGGTACGTTCTTTCTTTGGGCCAACAATGTGATTGAGCCCAATAGATAAGCTCTATATGGATTTCAAAACTAAAAAAAAAAAAACTGAAATACACGTCTTATGTTTTCCTT…
Chr7	1194442	1195252	1194847	286.97	811	2	GGAACCTTGAAATTCAATGAAGCCCAAAGCTCTAGCTAGTTTTAAGAACAAGAAACATGAGTATATAGCTAAAAGCCCAACTCCAAAGAACTTATCAAGCCTCATATCTCTCTTGGGCAAGATTACCAAGGCCCAAAGTAAGCCCAATAGTAAAAACCCAATGGTCTCATAAATAGTTGAATCTATTGGCACAATATAACTTGAAGGAAATGCTTTCCAAGTTGTGAAAATGAGTGATGAGCCCAAGCCCACTAAGGTGTTGAATATAGGCCCAGCATAGCATCCACATAAAGCCACTTGGGCTCCTATAGGCCCACCTGTTTTTGCAAGTGTTACATTAGCTACCAAGTCTCCTAATGAGTTACCCCAAGCAAGGACAGTTAGGCCCAAAATTGATGG…
Chr7	1202246	1202655	1202450	5	410	0	CCTCCCTTTTAAATGAGCCATATATATGCGATATAAATTAAGATTAGTCAGGCAATGAATTTCAAACATCGAAAAGACAAATAATAAAAAAAGAAAAAAATAGAACTTGGACAACATGGCCTTGTAACATTATAAACTCAAATAGTATATGTTAAATTTGTTAAAACAAAATGGGCCAATTTGAAACGCAAAGGCCCAATCTTGTTAAAACAAAATGGGCCAATTTGAAACTCAAAGGCCCAATCTAACATTTATTTTCATAGGCCTTATTCAAATTTATTTGTTTATTTGTTGGCCCACTAAAATTTGAACTTTTTTAGGTCTTACTCTTATTTCACTACCTATAAATAACCTCCATTGTGTTATTTGTTTATTCACAAATTTAAATTACAATCTTTC…
Chr7	2213091	2213492	2213291	5	402	1	TCTTGGGTGGTTTGGGTGTCCAAGGTAACGGGCGGGCCTTCTCATTTGGTTCAGACGGCCAAGGTTCCGGGCGGGCCTTCTCGTTTGGTTCGGGCACCCCAGGTTCTGGGCCGGGCTTCTCATCTGGGCTGAATAATGGTGGGCCATTTTTTTGGAGTTTTAATGGGCCTGAGGCTGATAAGTGTTTAGCAACTTTTAAAAATACTCCAAATTGTGTCCAAGAAATATTTGGGTCATTGTTCAAAATACCATTTAACTTTATTGGGGCTCCATTTCACTCTATTGGGCCTCAATGTTGCAAAGTTGTTAGAGATATTGAAGATAATTGTTGGCCCAAGATTTTTCCAATAAGCCCGCTCTTTCCTCTCACTCTAAAAAATCTTTGTAACTCACAGGGTC…
Chr7	4356650	4356997	4356823	5	348	2	CTTGGGCTTGATTGCCCAAATTCATTCACTTGGGCTTTAGTCCACCTGTCCTAAACTAATTTCAAAATGTGGACTTGGGCCCTTTTTTAACAATTTAGGATCCTGCAGAAAAACATTTGTGGCCTTTGGGCCTGTATTAAAAAAACTGTTGAAGGGCCTTGGCCCAATTTCCTGGAAAAAGAAATAATAGGGTATACAAATTGATGTATACAGTGCATATCCAGTCCATTTTGGACCTGCACTTGTTCGAATATGCATTCTCGCTATTCACCCTATATTTTCCATATTGTTCTGCGTATTTGTACCTTTACCATTTTTTAACCTGTTTAACAATTGTATATCGCTGCC
Chr7	5669904	5670363	5670133	5	460	0	ATGCAATTAATGATAAATAAGCAATTGTAAAACATATGTAAATAAAAATGGGCCCAAATTTGTTTTTCTGTCCGCCTGGGCCAGAACATGGGCCTAATTTCGATTTCTGGTCCAAAGGCCCAAAGCTTGATATATGTCATAGTCTAACATAAAAGAAATATTTTCTCTTTAGAACTTAGCCCAATTCTTCCACCTGTTCTAAACCAACAAGATGATAATTAAGAAACGGTAGGTCCAGCAACAAAATACAAAAACTGAATGTGGGGCCTTTAGGCCCATTTTCATGTACGCTAAATGTATACTAGCGTATACAATCCCCTATATCAACTCCAAACACCTGTATATCAAATTCGTGGACTTTATTACTAATTTTGATGATCCAGTTGACTCGAAAAGGAA…
Chr7	50177344	50177676	50177510	60.01	333	6	GGTGACAAGGAAATGGGCTGGGAAAGAGAATTGGGGTTGGGCTGGGAATTAAATTAATTTGGGCTGGGAAATGAATTAATTTTCAGAATTTGGTTAAAGGGAAAAGAGAAGGAAGCAAAACTGGGCCTGGGGCGGCTGAAATGGGGGTGGGTTTTGGGTTGAAGTGGGCTGGGAAAAGAAAAAGAAAAAAATGGGCCTGGGAAAGATGAAGAATTAGTAATGCGCTGGAAATTGTTTGCTGTAGCAAAATTGATGGGCTTCTTTTATTATAAGGTAAGAAATTGGATATGGGCTGGTGCAGATTAGAGAAAAGGCCCAAAGCTAAAACCTTTG
Chr7	50893664	50893933	50893798	5	270	0	ACTTAATTTGGGTTATTTATTAAATTAACCCTCTCATTTTCCAATTCTACTTCTGGCCCAATTCGCTGACTTCAGTTGAAATCCCCCCTTTCCAGGCCCATTTTCCTTTTTCTATCTTCTAGTACCCAGACCATTTCATTTTTTTACTTTCCCAGCCCACCCCCAATTCGTCTCCAAATCATTCCCAGCCCATTTCACCAAACCCCCAAACAGGCGGCCCATCACAATTGACCCCTCATCCGCAGATCGAGGCCCAATTCTCCCTACTCT
Chr7	52591769	52592107	52591938	58.89	339	1	TTAAACTCATTTTAAAGGACCAGATTTGGGCCTTTTCTTCAAAAGCGAGCCCACCCCTCTTAAATTTCCAATTTAATTCATTTTGGGCTGTTTTCAAAATCTCCTTTAATTCCCAATTCCAGTCCACTTCTTTCTGGCCCATTTCCTTTTTCCTCCTCTCCCATTCCCATCTTAAATTCCCAGCCCAATGCATTTCAACCCAGCCCAACCCCCTTTCCCTTCGATTGACCCGACCCGACCCGTCTGCCCTCCTTCTTCCCCTTCACCCCGCGACCCCCCAGCAGAAATAAACAGAACCTCCCAGCACTCCTACGCACAGGAAAAATTCCCAGAACCTCC
Chr7	56872524	56873047	56872785	5	524	0	AACACTTTTTTGTGTAATACTATTTTATTTTATATTTTAGAAAGATGCAATTAATGGTGCACTTAAAAAATTAAACTTAGCAAAAATACCCACAAGAGGTGCTGTATTATATGTACAAGCCTCTGTTTGCACATAATTTGCTCTGTCATCATTAAATTCATCTTGATTGTCAGGCCCACCAACAATTGCCCCAATTAAAACATTTGGGTTTGGCCCATTTTTGTTGTACCAATAATCATACCCTTGAGTACATCCAATAAAGCCTTTATTCTCTCTATAAGACACAATTGAGGCCCCTCTATGGTGTACTCTTTTTGGATAATTTGGCCCAAAACCCACTAGATAACTCATGTTTTTTGGGTTTGAGCCCAATATGTAATCCACTTGAGATTTAGCAAA…
Chr7	58325224	58325741	58325482	5	518	4	CTACAACTAGTAAATATGCAAACTATAGCTATACATAGCATAATTGAGTAGTAGGTATTTGCGAAAATATGTAAATAGAAAATATATTGTAGGTTTGTCTAGTGTCATGTTTGACCAATCTTGGGCTGGGCTGGGCATAGGTTATTGGTTTATTTGGTCTTGGGCTGGGTTAACTAACTTTTGGTCTACAGTGATGTTATTGGGCCCAGTTGTTTTAGGGCCCAATAGCTGTTGAGGCCCATTCGTTGTTGGGCCCAATAGTTGAGGCCCAATATCTGAAGGTTGACAGACAGATATGGGCTTTTTTTCTGGAAAAACACACTGCTGAGGGTGCCCCGTTGAAGGCCCAGTTTTCTCTATCAATCTAATGCCATGAGCTTCATCTTGAGATTGGGCCTG…
Chr7	58680457	58680922	58680689	5	466	0	CGTTTAGAACCATATAAGAAAGTCAAAACAACAAGCTATATGGAGCATCCCGAGCATGCCAAGATTCTCCTATTCTATTTTCTGTGTTATACCTTTAGATTAGACATCTAGAACGTAAACAATATATGACGAGAGTGCAATATCAAGAAAACAAAAACTTGAGATGAGAGCCCAAAAGTTCCTGATTGGGTTGGAGACCAGTTTTATTGGGCCTAAATAATACCAACCTCATTGTCCAAACAGGCCTTGGATCCAGTATCCAACATATTCAAATTTGGGCCTGACTGGAGAAGTGCAAATCTGTCTTTTGACATCCCTATTTAACTTGTGGCCCTTTTTTTTGGTTATTCTAACAACTTTAGAATAAGGTGTTTTGAAATTAGTATTGATCAAATTTAA…
Chr7	60267244	60267546	60267395	79.98	303	3	AAGAAGGAAGGGGAGGGGAACGGATTTGGGTCGGAGCGGGTCATAAGGTTAATGGGTTGGGTATTTAAGTGTTTTGGGCCGGTTCAGTGATTGGGAGAGGATGGGCTGCTGATGGTGTTAAAGAGTTTAAGGGAGTTGGACCTGGGGATTAATTTCAGTGTTGGGTCGAGGGGGATGGGTTTGGGCTGGAATTAAAAGTTGGGTTGAAGATTTAAAGTGGAAGAGGGTTTTTGGGCTGGGAGTGAGTAAACGAAAGTGGGCCTGGGATTGGAATAAGGTGAGGGGCCCAAATTTGGCTCTTCC
Chr7	62244154	62244634	62244394	56.58	481	6	ATGAATATCCTAGTAAAACTCTTCACGTTTCCAATTTTCTTGATGAATTTTTGGATAATGGTATTGACATTACCATTAAATACACTCACTTATGCCAAAAACAATTTTAAAAAACAACTAATGAATCTTGGTACAAAATCTTGGTTAAAAATGATGTCTTTTGTATTCAACCAAATTAAGGCCCAAAAATCTTTGTTAAAGTTGTCAGTAAGGTTTTGTTGGGCTTTGTTTTGGGCTGCTTATGTTTGTTTTCTTCTAGTTGGGCTTTTCATTATGGGCTTTGTAGTAAGTGGGCTTACTATGAGACGTTTGTTGGAAGAACCAATTGAGACTACAAAGGCCTTAAATTTTGATTATACAAAAACAAGCCCAGTTGCTTTTGCACCTCTTGCATCTAAT…
Chr7	62571907	62572399	62572153	134.54	493	0	AAGTAACCTCTCTGCTTTTAAGATGAAATATAAAATTTATATATATTGTATTATCTTCGAACCTCACTTTTGGACCAGAGAGAAGGGGATATCACCGGCCCATGATAGCTGATACAGGGCTAGAAGCCCAACAGAGCCCAAATCAACAATTATCACCAAAGCCCATGATAGATGATACAGGCCTAAAGCCCGAAAGGGCCCAAAGCAACAGTTGTCACAAAAGCCCATGATATCATACAGGCCCAATCAACAATTTGCCCAAAGCCCATGATAGAAAATACAGGCCTAGAAGCCCAACAAGGCCCAAATTTAACATTTGTCACCTAAGCCCATGATAGATAATACAGGCCTAGAGCAATGGATAGAAGGAATTATGCCCTTTAACTTGGCTTGACGAGC…
Chr7	63262470	63263208	63262839	115.29	739	1	TGAATTCAACTTATTCGTTGAATGAATGCTAGTGGTTCAAGTGTATGTTAAATAATTTTTCATTTGCCAAATATTTGCATTATGAATGAATGATTGAGTGGTACAAAGCTACAAAGTCGATATGTGAAAAAAATTTAAGATCCAGGAACAAACTTAGTTGCGTAAACCCATGCATTGTTAGCAACAGGGTTGTCAAGGTGATCCAATAGATTTTCAAGTGGGCCTTTGCCGGTGACAATAGCTTGAACGAAGAATCCAAACATGGAGAACATAGCTAATCTTCCGTTCTTGATTTCCTTGACCTTGAGTTCCGCGAAAGTTGTTGGGTCATCTGCTAGGCCCAATGGGTCAAAGTACTGTCCACCTGGGTAGAGATTGTTGCCTTCACCAACTCCAGGA…
Chr7	63805546	63805823	63805684	5	278	1	GTTTTGGGGTTCCTTGGGCTGAAGTTTTGGGCCAAATGGGTCAAGAAATTTGGACCAAAATTGAAATTGATTTGGGCCTCTGGGTCATAACTTGGTCAACATTTGTGGCTACTTTTGTACCTAATTTGGGCCAGATTTAGTGTCACTTTATTGGGCCAACTTTGATCTTCATTTGGGCCACCATTAAGTCCAGTAATCCATGTAGGTATTGGCCATAATACGACCCTAAAATGATACAACAAAACATATTTAAACACTTTTATTAAATATTTAAGATC
Chr7	64890300	64890693	64890496	5	394	2	CTCTCTCCTCCCTATAAATGTAGCTACGAATTATAATTATCAAATTACAATTATGAAGAGTAATTAGACTATTTTTTAATGGCTATATGTGAAAGTTCTCCTTTTGTAAATGATTTGACTTTATTTATTTTTAGATTACATGTGATTGGTAAAAATCCAAACATGTTGGGTCAATATTTGGGCTTTAGCCCGAAGGGTCTTAACCTCATTTCACACTATGCGCTCAAGACTCTAATTGGACTTGCTTCATTTATGTAAGATGGGCCTGGAGTAATATAAGCCCAAATATTATGGGCTGCTTTCTAAATCATCGAAATTTTGCACAAATAATATAATACTATATTATTGTTATTATTTAAATTTTATCGTTCTTGAATAAACTTATATAAAAATG
Chr8	90383	90857	90620	74.44	475	2	AATCGGGGACGTACGTCTAGTCGCAAGCATAAAATATCACTTGTAATATATTATGATGCGAAAATATAAACTAATATCTTCCAAAGAAATTAATGATCCTGCAAGATAAAAATTAAAGAGCAACACAAAATAGGGCAAAAGTGCAAAATGACTCATGTCAATTTTGTATGAGGTAACTGGAGAGGCCCAAGCCAGAATAAACTGGGCTTAATTGGTGGTACTAGGGCCCAAAATAAATCCAGAATAAACCTTATTTTGAAAGGCTCAAATTGGAATACTTTGGGCCCAAAATAAATTTCGTAAAGCCCAAATTGGAATATTTTGGGCTCAAAATAAATTTGGTAAGGCCCAAATTGGAATACTTGGGCCCAAAACCAGAATAAGTTGGCCCATTTCTTC…
Chr8	2818405	2818758	2818581	5	354	2	TTGGATGATTAATAAGGAAATAATGGGCTTAATTGGGCCGATATCTATGCAAGTGAGTTTAAAGCTCTGGCCCATGGGAATCCAATGGACATGGATGGGCTTTGTGGCCCAAATTATATGGGCACCGGGTGCTTTTTCAAAACATCGGGCTTTTTACGGTGGGCCGTCATCGTTCGTGCAACAAGAAATGGTTCAAGATCATGTTGTGAACAAGCCCATTAAGGCCCAAACTATTTTAGAGCAAGCTCACCAAATGGCAAGTTTCAACTATGAGAACCAAACTAATTAGGGTTTCAAGGTATGTTGTACAAGTCATAGTTCTTTATCTTTTTCATCATAAGTCGGGTTCAGAAT
Chr8	2847175	2847523	2847349	68.26	349	1	CGGTATTGATGAAGGTTATAGTGAAGCCTTTTTGTGCAAGTTTGATTGCTAGTTGTATTGTGGGAACAACATGGCCTTGTAGTGGATAACATACTGATATTGCATGAAGTATTGGGCTTGAACCCACCATTTGTTGGACTATATGCAGTTGGCTAATTAAAGTTTGAAGAGGCAATGAGAGAGGAACTAAGTTTTGTAATGGATGAGGATGAACATAAGCAAGAATAAGCCTTACTTTTGAAATGGTACTACTATATGTAGCCATGAGTATGGAGGGTATCATGATATGCTTGGCGTAGCTAGTAATTTTATCAAAATAATAATATACTCTGTCTAATTTCATAAGTAG
Chr8	55928334	55928758	55928546	79.23	425	0	TGAGTCAATTATCAATCCAGCCCATTCCAAATTCAAGAGAAACCCATCCAGATTCCAACATCAGCAATACCCGACCCCACCAGTAATAAAATGATTTATATACATTGGTATACACTGCTGTATACACAGTGATACTTGAGAGAAAATAGGCCTAAAAGGCTCAGGTGCAATAGCAGTTCCAAAAAGGACTAGACAAATTTCAGAATGAAAATGGACTGAAAAAGAAGGGCCCAGATGATGCAGTCTTAATAGAATTAAGACAGGTGGAATGTGAGCCTATTGGCCTAATAGCATGAACATTGTCAAAAGCCCAAATTCTACCCTCTCCTCTACTTTGCATTTCTTATTATATTGGATTAATTATAAAAATCTCACTTTTTAATTTATTTATTACCATTA…
Chr8	56368864	56369259	56369061	5	396	5	CGTCTGGGTTCTGCTTTTTTCTGGCAATCGCGGCTGGAAAAGGGAAGAAGGAGGTGGAGTTGGGTCGGGTCAAATTCGTGGGCCGGATAGGGAAAAAAATGGGCTGGATTTATTATTAGTTGGATGGTTGTTTAAGAGAATTGAGGTGGGCTGCTGAAAAAAGTTTGGGCCTGGGAGTTTGGGTTGAGAATTAAAAAGAAAAGGGTTGAAGTGGGCTGCTGAAAGGGAATAAAATAAAGGCCCAATTCTGGTCTTAAAGGGAAAGGTGTTGGGCCTACGAATTGGGCTTAGGGAATTTGTGGGCTGCTGGGAAGGGAATGGGAAGGAGATTTGGGTTAATTTAATAAGTAGCCAAATAGAGTTAACATGATAAATCTGGCTAAACCTTAAATATTG
Chr8	59454476	59454771	59454623	5	296	0	TTTTATTTTATTTTTTATTTTTAAAAAATGCCTCTTAAGCATAATCTTGATAGTTCAGAGAGGCCCATAAATAAGCCCAATTAATCCACCACCAATTAGAGGCCCAACCCAACAGATCCAGTTCTGTGAGAACTCTCCAATAACCACAGCAGGCCCAGATGATCTAAGCTGGATTCATTGACCCATTACTAAATGGGCCAGCAGCCAAAATATATTTGAAAAAAAAATAATTTAAGCACACAACTTATTTTATCATATTCTCTAAGATTTTCTTTCATTTGTAAAAAATAATAACA
Chr8	60387664	60388043	60387853	5	380	0	ATTAGGCTCAAAGTGTAGGTGGCTTTTTAAGTATGTCATCAATCCCAGGGCTCAACCATGAACAGACGATGTGAACTATAAGCTGGAGTCCGGTAGGGGCAAAGGAAATTTTCGGTGGAGCTGTGGAATGCATAGAGATCGAAAAAAATACCAACGAAAAAGCACTATGCTGGCCCAACATGGGTGGCCCACTTCTCGGATAGCCCATTTACCTTTACTCAGTACTATTCTGGGCCTAAATAACAAGCTAGGCCCATCGTACTCGTATCTATTTTTTTTCTGGGCCTGAATCACAATCTAGGCCTTCTCTACTCCATCCTTTTACAAGGCTATTATTTAAATTTTTGTTCATATATCTTAAAAATGGAAAACTACCTTAT
Chr8	61689109	61689518	61689313	5	410	5	ACCATTTCTATTGGGAGTTCAAAAGGCTAGTGGGCTCATACTACCAATGGCCCATTTGGGATAATTAGCTAGTGGGCTGATGTTGTTATGGCCCATTAGGGATAATTGGATAGTGGGCTGATATTGTTATGGCCCATTTGGGATATTTGGATAGTGGGCTGATGTTGTTATGGCCCATATTGGCTAGTGGACTCATATTGTAGATGACCCATTGAATTTGGGCTGAAAAGCCACAAATCCCAGGTCATGACAGGCCTAATCCACTGGCAAGTAGTAACGGATGAATTGCCGAGTAAATAGATCAGATCCGGACACAGCCAGTGACGGATCTGGAATTTTCACGAGGATTCGAACTTGGGTTTACTTGTAAAATTGAACCCTCTTCACCTATCGGCCAAG…
Chr8	61869092	61869619	61869355	5	528	2	GTGAATCCTTGTATTTTTTAGCAACAATATCCAATCCTTTTAACCATTCTTTAGGTTGAAAATCCTCATCTCCCCAAAATCCATTCCCATCATGATTCCCACAACACCACATGGGCCTACTAAGGTGATTATCAAGAATAGACATAATACCATGACGGCCCATTTCTTCAACCACAGCCCTTTGGGCCTCAAAAACACTGAGGCCCAAAAGTTGTGGATTCTTTTGGGCTATTCTTGTAAGAGCATCATGAAGCCCATTATTAGCAAAAGATTGGGCCACAGTGAGATTTGAATATCGAGTGAACATATAAGTAGCCCATGTAAGACGAACACAATTAAAGCCCATTAAGGATATATGCTTAACAATTTTACTAATGGGCTGCTGATCTAGGCCTTCTG…
Chr8	62209666	62210111	62209888	5	446	8	CTCTGGATATGAACAATCTTACTATGAGAAAGAAAAGTGTTACGAAACCAAACCTGGAATGATGGGCTACGGCTCTAGCCATGGCCATCAACATGGTAGCAACCCATGTGGGCCGATGATGGGCCATAACTCGGGCTATGGTACGGGCCATAACGGTACTTCTCATGGGATGGGCTATGGAATGGGCTACGGTACGGGCCACAACAGTAATTCTCATGGAATGGGCTGTGGTACGGGCCACAACAATACTCATGGGATGGGCTACACGGGCCACAACATGCACAAACCCAAGCCCGGTATGGGCTTGGGCCTCGGAACGGGCACAGCTTTGGGCCATGTTATGGGCTTTGGAAAGAAACATGACGGACATAGTAGCTATGCAATGGGCTCTTCGGGCTG…
Chr8	62539488	62539928	62539708	78.15	441	2	TGATATGTACTCTAATGATCCATCAACACCTCAACGGGCTCTATGTTACTTCTTGGACCCAACATTACGGCCCAATTTAGCCTACGTTCAGTTTCCTCAAACTTTTCATGGGCTTAATGAAGCAGATATTTATGCAAGTGAGATAAAAGGCCTATTCTTTAGTAATCCAATAGGCATGGATGGGCTTAATGGGCCTAATTATGTTGGAACTGGATGTTTTTTTCGTCGTCGGGCCTTTTTCGGGCCTCCGTCTTCGTTTGAGCAGCCCGAAATTCCAGAACTGTTTCCGGATCATGTTGTGAATAAGCCCATTAAGGCCCAAGAAATCTTGCTGCGAGCCCATTATGTAGCAAGTTGCAACTATGAGAGGGAAAGTAATTGGGGTGCCAAGGTGAGGTT…
Chr8	62540249	62540608	62540428	5	360	1	ACAATTTCAAAATTATGCAGATGGGCTTTAGGTATGGATCACTTGTTGAGGATTACTACACAGGCTATAGACTTCAATGTGAAGGTTGGAAATCAGTATTTTGCAACCCTAAAAGGCCTGCATTTTTAGGAGATATACCAATTTCTCTCTATGATGTGGTCAGCCAAAACAAGAGATGGTCGGTTGGACTTCTTGAAGTTGCTTTATCAAAATATAGCCCATTGACTTTTGGGGTACAGTCAATGGGCCTTGTTATGGCCCATTGTTATACTCACTATGCATTTTGGCCCATTTGGTCGATACCACTTACTATATATGCCTTCATCCCCCAACTTACTCTTCTCAATGGGGTTACCATCT
Chr8	62550223	62550409	62550316	68.75	187	2	TTTCCTCAAACTTTTCATGGGCTTAATGAAGCAGATATTTATGCAAATGAGATAAAACCCCTATCTATAACTAATCCAATGGGCATGGATGGGCTTAATGGGCCTAATTATGTTGGAACTGGTTGTTTTTTTCATCGTCGGGCTTTTTTCGGGCCTCCGTCTTCGTTTGAGCAGCCCGAAATTCCAG
Chr8	62640584	62640901	62640742	5	318	3	GAGGCGCGTTGGGTTTTTTTGGCGTGAAGAAGACGAGATGGGTCGGGTCGGGTTGTTGTTGGTTATTGTTTGGACTTGGGCTGAGAATGGGGATAATTGGGCTGGAGTTTGGATAATATAAAGTGATCTTCAATTGATCCGAAAAGTTATGTTGATGGGCTTTCTTGTACATATCCAATAAGCCCAAGTAGTACCAGCCAACAAATCCATGTTATCATAGTCTATATTGTTATTGATTGTTATCAATTACATTATATAAGGTTGTTTTTTTAACAAAATATGTTCATTTTAAAATGATAATACAGACTTAAAGGTATT
Chr8	62845539	62845905	62845722	66.29	367	0	AATTTAGATGCAGCTAGCTTCTACTTTTTCCAAACATAAAAAGATATAAGAAAATTAGCTCAAAACAGTGAACACTAGGTTGTAGAAAAGGCCCATATAATGAGATTGAATATATGAACTTGGTTGGGCACTTTGATATTTAGAGATTGAATATGTATGATACATAGAATACCAAGTTGACAATTTGGGCCAAGCCCACCAACTGTTATCCTGCAAACTTCCCCTTCCCTAACAATGTAAAAGAAAAGTATATAGGCTCAGCTCAAGTGTTTGTTATAGTCAAAAAGGAATTATAGGTGTTGGTCAACCTAACTTCTTTCTCTCTTATGAATCAAAATTTGGATTACCTACTTACATATTAGCTTAT
Chr9	1326177	1326490	1326333	5	314	0	CGTCAAAAGTTCAAAACCACCCACGTCCACGTAAATTGCCCTTCATCAACATGGGGGCCCATTAGTTAAGCCCACTTAGTCCTTTTAATTACTGCAGTTAATGAAATGGGCCCAATAGTTAGGCCCACAATAGTCCTTTAGGCAAACTGTTGAAAGGTCATTTTCAAACAATTCATGATTGGGCCATTATTTTAGTGGACCTAATGGGCCAACTGATTAATCTCATCTACGAATCTCTGTCGGTCTGGGCCCATATAACATTCGTGGAGAGAAAAAGCCCATATATCCTCAATGGGCCGGACCCACTTCATTTG
Chr9	3288336	3288717	3288526	5	382	0	CGATGTACAAATGTTCAAGAGTCCAAAAAAGATCTTGTACACGACAACATGAGCGATACAACAATATACAGAGGTATACACCAACTAACTGTATACACTGTTTATAGTGACAGAAATGGGTAAGAAGCCCAACATGATAATCCAATTTTGTATTGTGTTGTAATTAGGTCAAAGACCCATCTATTTTTGGTATTATCTTGCTAGTTTTTGGACAGGTAAAAATTGTATAAAAAGCCCAAAAGAAAGAAAATTTCTATATTAGTTTAGGACATGTACAAATGGATCATAACGTAGCAACTAGGCCCAATTTAGGAAACACTTTGAAGTTTGAACCCTCACCTTTTTTATGTTCGTTGATTATGCAACTCGAGGGCTAGATAGT
Chr9	3477012	3477665	3477338	5	654	2	ATGGTAAGTTAGATTATTTTTCATTTAATTTTATCAATAACTCAATGATATTATTGATTTTCATTTTATTTTTCAAACAGCACCAATGTATTATAATGGAGTGTATCATTTATTCTATCAATACAATCCAAAAGGATCAGTATGGGGCAATATTATTTGGGCTCATTCAGTCTCAAAAGACTTGATAAATTGGATCCATTTAGAACCTGCAATTTATCCATCCAAAAAATTTGACAAGTATGGTACTTGGTCTGGATCATCAACTATTTTACCTAATAACAAACCTGTTATCATATACACCGGAGTAGTAGATTCGTATAATAATCAAGTCCAGAACTACGCCATCCCGGCTAACCTATCTGATCCATTTCTTCGTAAATGGATCAAACCTAACAACAA…
Chr9	3610343	3610754	3610548	5	412	1	AGTCGTTTTGTAGGATGTATATACGAAAATAGCACTGGATATGATATATTAGTAATGCTGACATTAGTAATACTGCAGTCATGCACGGAGATGGTTATGCCGACCGACGGGAACAACAAGGAGAGCATATTTCCACCCTCTAAGTGGGATTACAATGAAAGAGCCCAATTTTGCAAATCAATATTTGGTGTTGAGCCCAGACCAAATTGGGTCACTACAGAATTTGGTGGATATGTAAGTGGATCTTTACAGCCCGGCTCAAAATGACAACTTTTCAACCCAGGCCCAAACCACCTTATAACATTTTATTTTATTTTTTCAGAATATTGAAAGGGTGTTAAAGAGATTTGGAAGCAACATAATCTTCTTTAATGGGCTAAGAGATCCATGGAGTGGTGC…
Chr9	4315702	4316286	4315994	230.55	585	6	TATAATAATTTTCCTACAACACAATATATTCTATAAGTATCATACATACAATAATTTACTAGTAGTAAAAAAAACACTAATTATTTGACCAAGAAAATGAAGGAGAAGTTGGTGGAGATGAATAAGAGCAAGATGAAGAATATGAGTTTGTGGGCTTATTAATAGATGGGTTTCTAACCATTAATGGCACCATATCTTCAAGTAACCCTTGTGAGCCCATTCTATCAAGGCCCAATCCTTGTGAGCCCATTTCACCAAAGCCCAATCCTTGTTCAAGGTCAACAATTGAGCATGGATTGACCAGTGCTGGGCTTTCATCAACTCCACTTGTGTTTTCAGATTCATAGTTATGGGCTTTTGAATCTGTTACTTTGGGCTTTTTGTTGGGCTGATTAAGAG…
Chr9	4857443	4857771	4857607	50.3	329	1	CATTTACCTCAAAGGGAGAAAAGAACCACACAAAAATTCCCTCAATTAGTAAAGCAAAAACATAGTTTACTAAAGTTGATAGATGGGAGATGTTAAGTTGCTTGGTCTATGGTATAGCCCTTTTAGTCATAGAGTTGAATGGGCTCTCAAGTTTAAGGGTGTCCAATATGAATTTATAGAACAAGATCTACAAAATAAGAGTCCAATACTTCTTGAATCCAATCCAATTTACAAGAAAGTACCTGTGCTAATTCATAATGGCAAGCCCATATGTGAGTCAATTGTCATTCTTGAATACATTGATGAGGTATTTGAAGGTCCTTCAATCT
Chr9	5600826	5601104	5600965	55.89	279	2	AATTTTACGAGTTTTTATAATGATCTCAAATTAATATAAAATGTAATAATTTTGATCACATTTTCATCGAAATTCATTTATTAAAATAGAGAGTGAAATTGGGTGATTCCAATGTTTGGGCTATTTCAAACCAATGTTGCAAGAATAAAATGCACTTGGGTTTGATAATTGTCCAAGCCCAATGTCAAAACCTTTGGGCTATTTGCAAGTTTGGGATGACTGTTCAAATATAAAAATAACACCTCATACACATTTAAGGCTATATATATCGAGTTATAA
Chr9	10712405	10712849	10712627	77.73	445	4	GTCCGGTTCGAGGAGCAAGGAGGAACCATCATCAAGATTGTAACATCTGGATTATTCCCATAAGAAGAAGACAAGGGATAGAGAGAGAGAGATACACTCTGCATTGGGCTCACTGGATTTGGGTTTGCGATTCTGGGTCGCTCTGAGGTTCTGGGTTTCGTTTTTGGGTTCGTCCTGTAGAAGAAGAAGAAGAAATGTGATGGGTAGGTTGTACGTGTTTTTATGATGGGGATTGTCTTTTTAGTATTGTTAGTGGGCTGGGCTGACTGGATGATGGAGTGGGCTTAGCTGGATGTAATGGCTGAAAAAATTGGATTTGGTTGCTGGAAAGTGTTAAAGAGAAGGCCCAAAACTTGGTCTTGATGGGTTTATGAAGTTGACGGAAAATTGTTAATGAAA…
Chr9	11057509	11057833	11057671	51.11	325	3	TTTTCTAAAAGAAGGAGAAGAACATGGGCTGGATTGTATTGGATATTTGTTGGGTTATTGAATTAAGGGCTGATGGGCTTCTCGTAATTGAAACAAATGGATTGGGAACATTGGGTTAGTTGAATTGTCTTGGAATGAGTTAGTTGATGGTATTGCATGAGAATTAAAGAGTTTTGGCCGGTTCGGATTTGGGCTGCTGCAAAAAGGGCCAAACAAAATGGGAGAAATGTCCCCAAACATAAACTTGTCAACAATTTAACTAGGTTTCGACCATATATATTTAAATTATAAACAATTAGAAATTTAAAATGTAGCCAAGCTCGAT
Chr9	55792229	55792768	55792498	5	540	1	ATTTATTTATGTTCACCTAATTTGAAAATAACTCACTTATTTCACATTTATCTATCCAATACCCACATATCACTAACTATTGAACAACAATCAACAAGCCAATTGATCTTTGAAAGTAGATATTTCCTCAAATATTGGTAGTCTTCTTGATTTTGGAGGAGCCCATTCATTTATAAGATGTTCAAGCCCATTCATAAAGTCATCATCCAAATTTAGGCCTGGAAGATTTTGCAAAAATGGTGGTGGTTGTCTAGAGTCCAATTCCACTAGCAATTCCTCCACACGTTTCCTTGTTTTTGGATCTTCGGAACCCGCATAATTACCTCTCCAAACTTTTTCAAGAATATTACGAGCCTCATCATATCGAGCTTGCTTTATTAAACAATGGGTCAAATTACA…
Chr9	58915814	58916418	58916116	184.69	605	4	TTTCGTTGTCAAGTTTGAGATAACTTATCTCACCATTTATATCAAAGCGATGAATAACTTATCTCATATAAATAATAGGATAACTTATCCCAAATTAACTTATTCAGAGATAACTTACTCACAATCAAACGACCCCCTTAATCACCACCAAAATAAAATCACAATGCACTAGTTAAAATCCAACACATGAGCAATGAACAATGGGTAAAGCCCAAAATTCTTTTTTAATACATAAACTTCATACCCTACAACATTGGGCTAGCCCCTAATACAAATCAAAACACATAATCTGCACCAATGACAATCATGAACAAAGTAAGCCCAAGCCCAAGCCCAAGCCCATTATTAATGAAGAATGAAGGTGCATTACTCTTGGCTGGTGCTGGTGCAGTTACATGG…
Chr9	63102186	63102634	63102410	67.71	449	1	TAGAAGGACAACGGAGGGAGAAAGGAGAGAGGAGAAATACATTTGCTAGATACATTGTATCTACAGAGAAATACATTATACATACTCACATATATAGTGTATCTAGAGTTAACTTGAAAAAGAAATACGTAAATATTAAAATTATCGATATATGGAGTAATTATCACATATACTAGTTAGTGTGTTTTATGAAAGTTTCTCTACTAGTTATCTTGTCTTGATAGAAGTCATAGTCCAATGGCCAAGAGATACATTTGATATGCACTAACATTTTTGCAGGCCAGCCCAATCTTTTTGAGCAAACTAAGATTAATTTGGGCCTTTAAAAACTAATAAGTTCTAATGGGCCGCAAACCGAACTGACCCATTGGGCTTTAGTAAATTCTGTTGAATAATGTG…
Chr9	65082899	65083223	65083061	59.49	325	2	GTGGTGATCTTGGATCGCCACACCTTGCGAGCTGATAATGCAATGAACATCATCGACTTAAATTATGGCATCGGCTCGATCACGTTGACCAATCTTAGGAACCCATCACATGTGAGTGTAGCGAATGGCGTTAACTCGGTCCATGGTCCTTTATCTATTGAGCCCATCGTAAATGTTTCAGTTTGGGCCCTTTAATTTTTGGGCATTCACAAATGGGCTTATGATTTTTTTGTATTGGGCTTTTAGACTGGCCCAATATAATAGATCCAGCCCAAAATAAGCCACCGACGAAAATGATTAGAAATTGACAGCTTTCGTTGAAGTC
Chr9	65238058	65238379	65238218	5	322	0	AGCAATCCGTCAAGCTTTTACTGGACTTGATAGACACCGACTCGTTATCCTTCCACTACACAGAGCGGGAGCTGTTTACTGCTCTATGAAGCCAGCCTCGTGCGATCCGCCCCACTTTAGGAATCAAGAAGCCCATACTTACATTTGGGCCTCATTATCCAACACTGTGCTTGGATAGGGCAGGCCAGAAATAAGCCCATCAAGCCCAACCATTTGGTTAAGCCCAATATTCTACCACCTTAATGCCGGGTTACAAGCCCACGTTACTAAGCTCGACGTGCAACAAAGTGTCATAGATTATTATAAATTCATTAACATATGG
Chr9	65673619	65674188	65673903	5	570	8	CCCTCAACGCTCTCGTCCAAACTCCAACCATCCAACATCGAGCTCTTTTGATCATCCAACGGGTATTTTTTCTCGGCCACGGCCGCCGCAACCTCGGATGCTGAAGGCCCAATTTCTGAGTCAGTCCAATGATGAGCATTTCCCTTGATTGGGCCTCCAAATACAAATTTTCCATTATGTCCTACCCCTTTTGGGCCCCCAAACTCATATCCATTATAATTTTGAATGGGCTTTCCAATAACTGTTATGGGCTCTTTGGGCTCATCAACTTTGGGCTTTGTGAGAGATTTTTCTTCAACTTTGGGCTTTGTGAGGGATTTTTCATCAACTTTCTTTTCATTTGTGGGCTTTTCTTTGTTCTCAAGCTCTAAAGCTATAAGTTTGAGTTTGGGCTTATCT…
Chr9	65811945	65812363	65812154	67.32	419	0	TTTAATTGGAGCAGCCCATCAGGCATTAATGGAACTTGGAAGGCACCGGTCCGTTATCCTTCCACTGCACAAAGCGGAAGTTTTTCGTTGCTCTGTGAAACCAGCCTCACGCGGTCCACCCCACTTTAGGAATCTAGTAGCCCATTCTTTCAATTGGACCACATGATCCAACTCTGTGCTTGGATAGGGCAGGCCAGAAATTAGCCCACCAAGCCCAGCCATCTGGGACAGCCCAATATTCCACCACCTTAACATCCCCACTTGGGTTACAAGCCCACGTTACTAAGCTCGACATACAATATTGCATCATAGATTATTATAAAAATAAAAAGAAATATGTCCACTAACGATGTGGGAATTGGAATATTGCTTGTTCTCTATAAACAAAGCATATACTAT…
Chr9	65812860	65813216	65813038	74.18	357	0	AAAATACATTCGAATGAAAAAATGGTTTTATAGACCAAAAAGTGGAGCAGCCCATCTGACGATTCTGGGACTCGGAAGGCATCGACGTGCTATCCTTCCAACGCTTAGAGCAGGAACTATTCGTTGCTCTGTGAAACCAACCTCACGCAGTCCGTTCCGCTTTAGGAAATAGCAGCCCACTCCTTCGATTGGACCACAAGGCCCAACTCTGTACTTCGATAGGGCAGGCCAGATATAAGCCCAACCATTTGGATGACCAGCCCAACATTCCACCACACTAATGCCCCCACTTGGGTTACAAGCCCATGTTATTGAGCCCAGCAAGCAGTGTTGCTTCATAAAATAATAAAAACAAAG
Chr9	66124689	66125145	66124917	86.34	457	3	CTTATCTCGAAAAACATCGAAAAGAGCCTTCTAGAAGCATTTCAACCTCTAGGTATATCTGACTGGAACTCTCTATTTTGGATCGCTCACCCTGGCGGGCCTGCGATTTTGGACCAAGTTGAATTGAAGTTGGGCCTAAAGCCTGAGAAACTTAGGGCTACAAGAGAAGTACTAAGTAACTATGGCAATATGTCAAGTGCTTGTGTGTTGTTTATTTTGGATGAAATGAGAAAGGCCTCTACAAAAGAAGGCCTAGGAACTACTGGTGAAGGGCTTGAATGGGGTGTCCTTTTTGGATTTGGGCCTGGGCTTACAGTTGAGACTGTTGTCCTTCACAGTGTTGCTGCTTAGTGGGCTGGGCTTACATTGTGGGCCTCTAAAATTTCTTGGTTATTAATG…
Chr9	67440366	67440683	67440524	5	318	0	CCACTTGTTCAAATAGCAAGTGAAATTCGAACAAGAGCTTTGATGCAATTTAGGAAGCAAAGAGGAAAAGGTTTCTAGATTTTAAGGGCCCAACCCAACATCCTAATGGGTCATCTGCTGAAGAAAATCTCAAAGGCATTCACATAAATGGGCCTACTTTTGGGGTGGTCTTTTGAGTTTTGCTTGTCGTTATATTTTATAACCTTTGATTGTTTTTAGTAAAGTCCTTTATATATGAATCTATGGCACAAAAGAACCTATTTCTATTACCTATTCGGTTTGCATAAGCACAAGGATCAAGAACCAACGGCTGAGTCC
Chr10	253583	253920	253751	5	338	0	ATCCAAACTCAAAGCTCCTCTCAAATTTTTTAGATATAAAATTCTGTTGATATTTCGATTTTTTTGATATATTACTCACCCAAAACAATTCACGCAGTTGAACCCACGGCCCTCTCAAAAATTGTATTGGGATAACCATTTAAGGCCCACACAAATATTAGGCTGACCCATTCTAGCCCATCATATTTAAAGGGCCTTATTTATGTGATGGGATTTTCTTCCACATACAAAATCGATTGATTTACAACATATGAAAATAAGTTAGTAACAAGATCCATTTATCATTTTGATTCTACATTTCCCCCCCAAAGCATGTCTCTACATTTTTTGTTTCACAT
Chr10	5451931	5452481	5452206	117.97	551	0	ATACAATGCTTGTCTGTCGAAGCGGAAGTAAAGACCAAGACATTGAGGATTCTGAATCCGATCAAATTGGTTTTTTTTTTTGCTTTTCAGAATGATATGGGAATGTTCTTCCTGTAAAAGAACTGACCAGAAGGCCCACCATCACGCAAAAGGGCCAGGCCTATTGGGCCTTTAGCAGCTTCTTCTGGAGTCGTAAGCCCAGTATTGCAAGTAATATCTGTTTTAGCAAAGCCTGGACAAATGCAGTTGACACATATAGAAGAATATTTTTGGGCCACAATTCTTGTGTGTGCATTCATGGCCACTTTTGACACTTTATAAGCTGCAAGATCAATGGGCCAACCTTTTTCTTCTAATACACCCTCTTTGAAGGCCCAAAGAAACTCATTCACTATTTCA…
Chr10	23108657	23109068	23108862	5	412	2	AGGGTAGAACGATTTGTGCCTATCACTGCTTTTTTTGAGAAATCACGTTCTCGCTGGAGAGGGTCGTACGGGCTGAATTTGGGTTTTCTTACATTGGAGTTGGATTGGTCGGGGCAGTTGGGTCTCTATTTGGCGTTTGGGTATTCTTGGAAAATAGATTTCAATTATGGGGGAATAATTGGCGGGATTGGACTGGGCTTTGAGTTAGTTTTGCTGATGGATTTGGATTAAAAAAAGGCTAAAGATTTGAATTAAAGTATGGAGGAAATGGGTTGGGCTGCTGAAATTATTGGGAAAAGATTGGGTTTGAGCAATTGAGGCCCAAAGTGGAGCCTTAAAGGATCCAAGAAATGGGGCAAAGAGATGGCTGGTTTTGAATTAGTAAAGTCATCAAATCGA…
Chr10	48861108	48861423	48861265	5	316	0	TTTTAACCCAATTCCTTATTTCCCAACCACATTTAAAGCCATAGCAATACCCAGCCTACTCTAACAATACAAAACCCAAAAATCCCAACCGACCCAACCCACTATTCAATTCAACCCGGCCCAAATCCCTTAACCTAACCCACTTATCTTCTCCTTCCTTTTCTCTTCCTCACGCAAAAGATGGATCAGAGAACGCGACGAACAACAGATATCAACCCAGAGTTGCACGTCCACATCTTGTTCACGTGTGAGGCGAAGCAATTTGCATTCTCATCGCAAGCCTGGCGTGACCCAAGTCGCGGGATTCCTTTCTCTT
Chr10	51426550	51426972	51426761	72.39	423	0	AAGTATTTGATTTCTGTTCTTTGCCCTATGGCAGAAAGAGAAAGAGAAAATTTATTGAAACGTAATTTGATAAAATTAAATTTTCATAAATTACATCGAGTGGATACTGGCTAGGCCCATTATTGAGTCCGGGCTATAAAGCTAATACAACACCATAGGCCCATTATTGCATTTGGGCCTTTATACATTCGATCCAACCAAAGCCTTAACAACTCCAACAAAATCATGCTTGTATCCATATTCTGCATTGAAATGCTTTGTTGGAATGATTTTTGTGTATACATAGAAGGCTACACAACCAATAATAGGCCCAACCCAAAAGATCCAATGTCCATCCCAAAGGTGACCTCCTCTAACGATAGCGGGCCCGAAACACCTAGCTGGGTTCATCCCTGCCCC…
Chr10	51430295	51430677	51430486	74.53	383	0	CTTATTGAAACATTGATAAGTTTAAGAGTAAATTACATCAAGTTGAAGGGAAGTGGGTAGGGACAATATGATCTGATATTCTATTACTAAGGCTAGGCCCATTACACATTAGTTATTGTTGGCCCATAATAAAGAAATCCAAAACTAAATACATCAAATAGGCCCATTATTGATTATGGGCCTTTATACATTGGACCCAAACAAAGCCTTGACAACTCCAACAAAATCATGTTTGTATCCATATTCTGCATTGAAATGTTCTGCTGGAATAATCTTTGTGTATACATAGAAGGCTACACAACCAATAGTTGGTCCAACCCAAAATATCCAATGTCCATCCCAAAGGTGACCTCCTCTAACAAGTGCGGGCCCCAAACACCTCG
Chr10	51447392	51447778	51447585	52.69	387	0	TGTCGAATCATTCACAAGTTTAAGCTTAAATTACATAAAGTGGGTACTAGGTAGGGACAATAGGATGATAATGTTCTATTTACTTATTATTCAAGTCTTATTACACATTTAGTTTATTATTGGCCCATAAAGGAAACCCCATACATCACCATAGGCCCATTTTTACATTTGGGCCTTTATACATTCGACAAAGCCTTAACAACCCCAACAAAATCATGCTTAAATCCATATTCTCCAAGAAAATGCTTTGGTGGAATGATTTTTGTGTACACATAGAAGGCTACACAACCAATAGTTGGTCCAACCCAAAAGATCCAATGTCCATCCCAAAGGTGACCTCCTCTAATAATAGCTGGCCCCAAACATCTCGCCGGGTTCATCCCCGCC
Chr10	60016228	60016651	60016439	5	424	2	ACTTGCCCCAACAACAGCAACATGCACAATACAGTGGAGCAGAATGTACGCAGACCTTACTATAACTTTATGAGGTTAGAAAGACTATTTCCGAAAGACTCTCACACTCGGCCTTTGGGCTATCCATTTTCATATGTACCAAATAGAAAAGTTTATGTATAACCTTCATTTGGACCTTTGGGCTATCTATTTTTACAAGGCCCAAACAAGAAATTAGTCAAATGGAGCCCATGAGTCCATTAAGGAGACTACATAAGTGGGCCTCTTTTTCTGGCAAGTGTCTATGAGTGATCTTCAATAGAGAGACAAATCAGATATTTGATGTACAGCAACATCATTGGCTACTTTTTTCTGTATGTACTATTTAAAACTTAGCATTATTAAAGAATGGCCCATTGG…
Chr10	60474522	60474898	60474710	53.67	377	0	CAAAACATCAAAAATACCAGACCATTCTCTAAATTAATTTTGTATGACAATGATCTAGTAATCTGAACCAAAGTTTGTTCAGTGGGGCTTTATCTTATCAATCTAACCCAATTTCTCAATATTGGGCCTTTTCTATGTTCCAATTATTTTTTGAATTCTTTGTAAAATGGCCTTTGCAAATAATAGCCCTTTTACATTTTTGGGATACTTATTGGTATAGGTGTCAAAAGGGGCCGGTCCAGCTACACCCGATCCAAGTCTCGTGGGCCAAGGATTTTAAAGGGCTAGGGTGGGTCGGCTTTTCATTTTGAAAGGGCCTGAAAATGCTTAATCCAATTCAACCCTACCCTAGACGGGCTGCGGCGGATTAACCCTTC
Chr10	60807285	60807658	60807471	5	374	1	CGGTAGAAGAGAGAGGAGAGAGAAAGAGAGAATTGGGCTTGAACCCGATAAAACCTAACTGGACTCTTTTGTTTAATGGGATTTTTAAGAACGAAGTCCAAATTTTTATTTTTTGAGTGTGTGTAAATTGAAGGTGAGCCACTGTGTGTTTTTCTTTTTTTGGTCAATTTGGGTCGGACCACACAGCCCATTGGGTATAATGGACTTTATGGGGCCTACATTGGCTATTTTTGGGGACAAGTTTGTTATTTAGCCCATAATTGTGGGGGCAAAGTTTCAATTTTGATATAAAAGGGGGATGTAATTTCATCCAATTTGCTATTTGTTCAAGCCCCCTTTACCAAGTAAATGGACCTCTCACTTTTTGTGTTTTT
Chr10	63656556	63656875	63656715	5	320	1	AGAATAGAAAAATAATGTAATTAACTTTATAAGATTTATGTAAATTATACAAAAGAAAAATAAATAAATGAGTTGGGCCTTACTGAGGAGAATTTGGGAACTTGGTAATTAACCCGCCACATGGGCCAAACTAACCTATGGGCTTTGGATTACAATCTCAACCCATACGTGCAAAGAAAATGGGCCAAGTCTGGATCAGGTGGAGCAAACCGATAAATTCAAAAATTACACGTTTCATATCACTCACCTAAAATTTTATTTACATACTCAAATTATAACATGCATTAACACCTTGAATTTATCGTCATGTCATAAAGATT
Chr10	64629635	64629931	64629783	64.07	297	4	TCATTATGCTAACTACCAAGAAGACGACTGGTTTTGGGTTAGGTTTGGTATTGGGCTGGTTATATTCGGGTCGGGTATGTTGTTGAATATTTGGGCCGATGGGGTTTTGTTGGGCCTGAAGAGTCAAGGAGGTGGATACAAGATACCGAGAGGTGGGCTTTTTGATTATGTGAGCAGCCCAAATTATTTGGGAGAGATAATGGAATGGTTGGGCTGGGCTTTGATGACCTGGTCTTGGGCCGGGCTTGCATTTTTTGTCTACACCTGTGCTAATTTGGTTCCTCGAGCTGTTTCGAA
Chr11	2832641	2832873	2832757	50.94	233	0	GTGCACTTTTACCTAACTAAATTTGATTTAAAACAAGCCCAATCAAAGTGACAGCCCAAAAGGTTACCAATTTGGACCCAATGTTTGAAACACCATGGTGAAAACTCAAAGTGGTTAAAAGGCAAATATCAATAGCCCATTTAGAAATGAAACAAAAGAAAATTTCATAAAGGGCTATAGTATCACTTTATATTATGGCGGACGGTGACGACGTTATTGATATTTACATAACA
Chr11	5058917	5059343	5059130	89.82	427	2	TCAAGATGTACACGGATGGTTTAGATACGATCTCTCTTGAAGGAGAAGGAATCCGCTACTTCGTTAGCGGAAACACGGAGAGTTGCAAAAATGGGCTGAAAATACCTGTGAAGATTCAGCCCAAAGAGCAAATTATGGCCCAAAATAATGTTGGATTAATGGCTGTAGCTGATGGGCCTACAGTACCTTCTGCTTCAACAAACTTAAATGGGCTTTCATACATTTTGGCTGTTGGATTATCAATCTGCTTATTGGGCCTTTAGATAAAAATAGCAATTATGGGTTGTCTAAACTTTATTAAGTAGGATAATTTACCACTTTATTTGAACTACTATTGAATATCTTAATTTTGAATTATGATATTGATATATTGTCTTTGTTTTGGCATAATATATTGTT…
Chr11	12931552	12931875	12931713	5	324	0	GGGCCCTTATAAAATATTTTATGGCAATCTCATTTGCCCATCCCACATTCAAATGCTCATTTGTTCTCAAATGCAGGCCCAATGCTTTTTCTTGTTAAATTATCAGAAGCCCAAGAATTTCGAGACAAGCCCATTTCTTTTATTCCCATCCCTTAAAGCAGCAAATTTCATTTGTCCAATTTCAAACCCAATTCTCCAGCCCATACCCCTTTGAACTGGTCCACGCCTGCTTCTTTCTTCCAGAGAAGAGCAGATACGACTTTAGAGTCAACAATAGACGCGTGAAGAAAAAGGGGCAGCAAACGCTGTGCTCCTCACGCTCGG
Chr11	15235911	15235976	15235943	5	66	0	TTTGAAAATTCCAAAAAATTAGTAATAAATTAATAAAAAATAGGGAAAATATCGAAAAAATATGAA
Chr11	22391077	22391411	22391244	59.31	335	2	CTCGTTTTGTTGTCGTGTTTACTGCTGATGCGCTGAGTATTCCATTTGCACTTCGATGTTTGCTAGGAATATTCACGCTAAAGAGGGGAAAATGGCGGGTCGGGTAAAAAAGAGATTGGGAAAACGGGTTGGGCAGAATTTTGGGCCTGTGACTTGGGCTGGGTCAGGGCAAACGAAGTGAGCTGCTGGGACTTGGGCCTGGGATGATTTGAGGAGGAGAATGGAATGGGAGTGGGCTGAATTCCTCTGACACTTTGTGATGGGTTTTTTATGCTGCAGAAAAAGAAAGCCCTCACATTTGTTCTTTTAAGATGAGTTTTGAAAGGGGATTGATT
Chr11	32857909	32858307	32858108	72.17	399	4	CCCTCCGTGAACTAGTCATATCGTGTCACTCACGCACCCCTATCATTGTCACAGCGCCTCTTTGTCAGTTTCTTCTATGTTGACACTGCTGATAATATCCCTTTGCTGATGGGCCGAATATGGGAGGACTGGGTCAAAGCAGAATGGGCTTGGATTTGTCGAACCTGGAAAATCAGGAAATAAGGGTGGGCTTGGCATATGGGCCTGGGAAATAAAAATAGGGCTGATTTTCTCAGTGAATTGGGACGCTCTCATTTGGAGTAATGGGTTGGAGAGAATCAAAATGATATTGGGCTAGGAATTACGGAAAATTTTTAAATTACTCTGAGATGGGCTGCTGACAAACAAAAGGGCCAAGTTTATCTAAAAAAAAGTCAATCTAGCCAAATTATTGGCTAA
Chr11	37106389	37106756	37106572	5	368	0	AAGTAAAGAAGCTCGTTAATTAATTAATACAAATTCGTTTATTTAAAGCTTAACCTATTTTACCTTTTTATTTAATCCAACTCATTTGCCCCTTTTAACACATCTAAGACGTTTGGGCCTCTTTCCAACTATCCCAACGTCTAGGCCCAATCTTTCTATTCCCAGCCCACACGTTTTCTCCCTCTCCAGCCCACTTCAAGCTTCCCCTTCTAATTCCCAAACAATCCCCAGGCCCAAGTCTCCCTCAGCCCAAACCAAATTAAAAGAACAACCCAACTTCAGCCCAAATCCCCTCTTGACCCAATTCTCCCTCATCCAGCCCACTTTTTTTTTTACCCGACCCAGCACCCATTTCCCTTGACCCGTCC
Chr11	42080153	42080594	42080373	5	442	0	GAAACTCGTTGGTCAATTAATACAAGTTCGTTTATTTAAGGCTTAACAAATTTTCTCATGTACTTAATCCAATTCTTTTTCCCTTTAAACACATCAAAAGCTATTTTTGGGCCTCTTCCCTTTTGTTCCTTTCAGCCGAAGCTTACTCCCTATTCCTAGCCGGCCCAAACCTTCTTCCTCCTCTCCCACTCCCTAATTCCAGGCCCAAGAACCCATCAATTCCCAGGCGACCCAACACTTTGGCCCAACACCCATCCCATTTCTATCACTATACCCAGCCCACATCTCTCTAAACCCAACCCAATTCTATTCTAAACCCGCCCCAATTTCCTTTTGACCCGACCCGACCCATCTGTTATTACCCCCTTCTTCCCCACAATTCCCACAAATAGACGGGAA…
Chr11	45142744	45143175	45142959	5	432	0	AATCCAACCCATTTTCCCTTTAAACACATCAAAAACCAAATTTGGGCCTCTTCCCTTTTGTTCTTATTGACCCAAGCTTTTACTCATTATTCCCAGCCCACAAACTAATTCCCTGGCCCAAACACGTCATCCAAATTCTCCTAAATAACCCATCCAACTAATATTAAAATCCAGCCCACCTTTATATCCCCTCTACCCAGGCCCAAACACGTCATCCCAATTCTCCTAAATAACCCATCTAACTAATATTAAAATCCAGCCCACCTTTATTTCCCCTCTACCCAGGCCCATTTTTAAAAAAAGAAAAGGAAAACAACAGCCATTCTCTTTTCCCTTCCAGCCCACCTCCATTTAAATTAATTCCCAAGCTCAATCCAATCCCCTTTCCATTTCAGCAGC…
Chr11	47412239	47412618	47412428	5	380	2	ATTAGGCTTCCATAATGCTGAAATTGTATTTATCATATTTCCTTCATTGTTCTCTTTTCTAAATGTTGCATATCTCACTAGCATTCCTTTAAATTTTTGTATTTTGGTTTGCACAAACACATTCCCTTCATTTGTTTTTTGGGCAACACCATTTGAAGTGGACTTGAGCTTTGGCTCTTTTGTTCCAAAAAGCAAGTTCTTGGGGTTCTTGGATTCTTTTGTGGTTGGCCCAATAGTCATAGAATGGTTTAGAACCCATCTTCCATATGATGCTCCTTTGGCCTTAGACTCTATGGGCTCTCTTGTATTTGGGCTTGAAGGTTGAATTTCTTTTCTCATCTCCTCAATAGTCCATTCCAAATTTTGTGTTCTAAATGGTG
Chr11	47752466	47752739	47752602	5	274	5	TATGAGATTAATTAATTACTTTTAAGTGATTATATGTGAAAGTTTTCCCAATAATGATACGTATATGGGTATCTGGTTGGGCTTATTAGAAAGCTAAAAAGGGAGTTGGGCTGGGTATTTATTTGTTGGATGGGCTGGAGCTTTGACTTAAAAGTGGGCTGAAAGAATTGTGAATTGGAAGCAAAGGGAATGGGCTGAATGAATAGAGTCCAAGATTGAAGGCAACAAAATGGTCTAGGATTGCAATAAGAGGGATGACCTGATTATTTAAGCA
Chr11	49425153	49425496	49425324	5	344	0	CCGTTGTGAGAAAAAAAAAAAGTGACCCGATTCTCAAGCCCATCTTTTAGTATTATTGGGCCATACATTCTCGCCCATTATCTATTGTTATGGCCCAAAGTGGTGACCTCAAGTCTGAAGCCCACCTATTAGTATTATTGGGCCACATATTCTGGCCCAAAATGGTAACCTCAATTCTAAAGCCCACATTTTAGCAATATTGGGCCACAAGTTCTGGCCCACATCTATCATTATGGCCCAAAATGATGATCTCAATTCTCAAGCCCACTTAGACGAAGAAGCGTATATAGATATATCAAATATTGACGTTATAAAAAAATAAACGGATGAGATAATTTTAGCCA
Chr11	51556838	51557418	51557128	165.87	581	0	CAAATTTATGTCCACTCCAACACATGAAGTTCAACCAAAAATCATGCAAAGTCCAATTCCAACAGAAGAAGACACAATTCATAGATGGCCACCAAATAAATTATCAGAAAACATTATGAAATGTTTGGTGTTCATTTTTATAAGGTTGCTTAGAACAACACGTGCAATGGAGTTAGAAAAATCAGGCCCAATTGCTAGTAGATCAAGCAATTTTTCATTGAGTTTTAGGGCCCATATTGAGCCCAATTCAAAAAATAATAGTAGTAGCACAACAAGCCTTTTGATCCAACAAAAAGATTCAAGACAACAAGATCCATATGGTATTTTTGATTCAGAAGAGTCCATTCCAAGAGATATTGGGCCTTACAAAAATTTGGTTAGATTTGCATCAACATCTAT…
Chr11	52341194	52341534	52341364	69.18	341	2	CTCCCATTGAAACGGAGCCTTTTGAGTTTCACGCTCCGATCCCAAAATGTTTTACGGTTTGATGCATTCAGAATTGGGCTCAACATGATTTCAGCCCACTGTTTCTAAAGGCCCATTGGGCTCAATATGATTTCGGCCCATTGGTCTCAATATGATTTCAGCCCACTGTTTCTAAAGGCCCATTGGGCCGATGTATGAATCTTAAGCGGGTTAAGTGCACTACTTGCACAAGTAGCCACTTTAAAGGTCGTGGGTTGATTTACAATAATGGCCTTAAAAGTGGATAGTCTTGAACTTTTGATCCCACTTTTATGAATGTTTTTGTCTATAAAATAAATGAG
Chr12	911766	912248	912007	114.22	483	0	TTCCATCCACAGTGCGTCAGATAACACCCTACGCCTTCATGTTGTAGCACATCCATTTGTGGTGCCCATGACACAATTTTCCCTTGCTTTGAAATCCTCTCCAAATAGCCCTTTTGTAAACCTTGTCTCCATAATGGGCCTAACACCCAAATGAAAGGCCTTTTTGTTGCTTCAAGTGCCAATGCCAAACTATTCACTTTTGCTTCACCAATTGGACTCACCCAACTCCCAAAAGAGATATACAATACTGAATGAACAACTTGTTTATCTAGCCAATTCATGCAACTTAAATCCTCCTCCCAAAAACTTGAACTCTTGATTGTTACATGAGTGTTCAAAGGCCCAATTGGGAGTATTTGTGTGCTAAAATTTGTTGTATTTTGGTCTTTATTATTGTGA…
Chr12	1275637	1275905	1275771	67.62	269	0	GGACTTCAAGTTAATATACAATAATAATTATGGTCAAAGTCCAATATTAATAAGTGTTTGGTGATTTTCTTAATAAATATATCAATCGTGTTGAATTTGATTGGGCCATAAAATAAAAGTGTGCTTAATGGGCCATTGTTACAACTTATCAACCCAACTCCTAAGTTTCATTGACAAAGATAAAGCCCATAGTGAAATTTCATTATTAAGTAGGCTTACACAATACCACTAATTTGAAGCCCATTTCATAATAAGATTGACGATAATGG
Chr12	1554515	1554933	1554724	54.68	419	2	AATTTCCTCCGTTTATCTAAACGTTAGTGGTTGATGTTAGAAATATCAAATATTGGTAGAGGATAATAGATGTTAAATAAAGTAAATCAGCGAACGCACATATCGACCCCACTATAGCCTATTTGTGGAAAATCTTTGGGCTTGAATATGATGAGTAGGTGCATAATGGACCATGCTTTGGCCCATGAATAAATTAAGAAGCAAATTAGTAGGCTGAATTTGGTGAATCATTGGCCCATCACTAGTGATTTGATCTAAATGGGCCTTTGCCACTTTTAGGTGCCAAAATTGGGCTATTTGCACTTCTCCAAAATTATTAGGCCCAGCCCATGAATAAATTTAAGCATCAATTAGTAAGATGAATGATTGTTACGTAATGTTTCATAATGTATCGTATTG…
Chr12	2935814	2936182	2935998	56.41	369	2	ATTGCTATTAAATGTTTCTTTTGTCTAATGACTCACGGTCAAGTCATAATACAGAAACTATTTTTGTAAACTTATCCAAATGTGGTCAAAACTTAAACAATGGCACAATAATAGCCTATTTGTGCAAAGCATGAGGAGAAATTAATGGGCCTGCTACTTTTATAGGGATTAGTATTTGGGCTGGACTTTGTTATCCCTAAAAATGGGCTTGAAAAATCTTCTATGGCCCAAATTCACTCCAACCATCACTAATTCAAAGCCCAATATAAGTCAGATAATCGAAGAAAGTTAAGTTCCACTCAAATATGATATGGATATGTTTGGTTATTTTGGCACAGGAATACATAGTTCGAGCCCAAAGTAATGAGT
Chr12	6381611	6381991	6381801	64.82	381	4	TGGGGGGAAGGGGATGAAGAAGGAAAGGGGCCGGGTCAAACGGGTGCTGGGTCGAGTAGGATTAAGTTTAGTGGGTTGAAGATTTAAAGTGGAAGAGGGGTTTTGGGCTGCTGATTTTAAGTGGGTTGGGTTGAAAAGAGTTGGAAAGAAATGGAGTGGGCTGCTGAAGAGGATTGGATTGGGTTGAGGGGGATGGGCCGCCTGGGAATTGTTTGGGTTGGGAATTGTTTGGGTTGCTTGAAAGGGTGGGCTGCTGAAACTTGTTGGGCTTGGGAATTTGGATTTGGGAGGGGAAACTTGGGCCTGGGGTTAATTGGGAGGGAATTAGATTAATTAAATAAATAACCAATGACGAATTTTGCATTAACCAATTAACGAGCC
Chr12	6609432	6610083	6609757	5	652	0	CACAAGAAATTATCAAAATCAATGGTTTGAAACATTTTAACATGTATTTACCTATGGCTGGTTCATCCTATGGTGTTGGTTCTCCCTTCAATTTACCACCTTATGATTCACTTCCTCCAATACCAAATACCCCAACAACACCTTATTGTGTCAATCCACCACCAGCCAATGGCAATTCTGGCCCAATTATAAACCAACCTTCAAGCCCATCAAATAGCCCAATAATAAACCAACCTTCAAGTCCATCATCTGGCCCAATTATAAACCAACCTCCAAGCCCATCATATGGCCCAATTATAAACCAACCTTCAAGCCCATCATCTGGCCCAACTATAATCCCAAGCCCACCACCCCAATTTCTTCCTCCCATAATAGTTCCCAACACACCCCAATATGTTT…
Chr12	34798493	34798967	34798730	115.29	475	0	TTATCAATAGTTAGACCCATTTCTTTATCAAACCAAATAGAGAAAAGGGCTCAAAATTGAAGATAGTGGACCCAACTTTAGATAAAATAGATTAGTTTGGCCCAAATAGTTTACTTATCATTAAAGAAGAGAAGAATCACCCCATATATAGCCTCTATATTTGGGTCGAGGCACCTTAGAAAGTGAAGCTCATCAGTAGTTAGCTCATTTTCTCTATCAACCAAACAGAAAAATTGGGCCCAAAATTAAAGATAGCGGACCAAACTTTAGAACAAAATAGATTAGTTGGACCCAAATAGTTTACTTATCTTAGATCTTTAAGCAATCACCCCATATATATCCTCTATATTTTGGACGAGGCACCATATGAATTGAAGGCCCATTTTCTTGATCAACCGA…
Chr12	35523082	35523425	35523253	5	344	1	TGGTTATTCTGTGGCTGCATATTTTCTTGTGAGAAAGACAAGAGAAACGGGTCGGTTGAGGAAAGATAGAGTGGGTACTGAAATCGATGAAATGGGTATATGTATTGGGCTGAAATTTTGGTTGGTATGGAAGGGAATTTAAATAATGGGTTGGGCCAAGGTTATGGGATTATGAAGGGCTGATTGGAAAATTTTTGGGCCTGGGATTTTATTAGAATGGATTGGTTGCTGCTGAAAATTGGCCCAATATTTTGTCTTTTGAGTAGAATGCTACCAATTTAGTGAAACTAGATTTTAGGATAAGACGAATCGATATAATTTACTAACAAGCTTCCTAAGGCTAA
Chr12	45292363	45292696	45292529	5	334	0	TAATTCGTCTTTTTTTTAAAAAACTTTAATAAATTTGGCCAATTACAATTTAATTTGGCTAAATGGGTAATTTTCTTATGACCAATTTGGGCCATTTATTAACAAAATTCCAGAAAATCCTAGCCCACTAGTTTTTATCAAAGGAAGCTTGCACTCCCATCCTACCCACTAAACATCAGTGGCCCAAAGCCATTACCCCAAATAAACAGGCCCAGATTTTCAATTCCCAGCGACCCAATCCCCTTTAATCCAGCCCATTTACCCCCAATTTGACCCATTCTTCATCTTTGTGGGCACCAACAACGTCTTAACATGACGCACTTCGCAATACCAG
Chr12	45739445	45739966	45739705	5	522	0	AAGCTCGTTAATAAATTTATACCAATTTCGTTTTGTCTTAAATCAATTGGCTAGTTATTAATTTGAACTCATTTTCCCTTTTAATTTGGAAGAATCAGATTTAGGCCCTTTTCCCCAATTTCCCTCCCAATTTTCAGCCCAAAGCAATGTCTATTTTATTCTAGGCCTACTTTATTCCTATTTTAATTCCAGCCCATCCGTTTTATCAGCAGCCCACAACACCCATTTAATTCTCAGTAGCCCAATATCATTTTTCTCTTCCCCTGATCCAACCCATTCCCGAATTCTTTTTTATTTTTTCGTCACCTTTCAATCTTTCATTCCCAATTTCAGCAGCCCAATACCTTTACCCAATTCTCCCTTTCCAACCAAACTAATTCCCAGGCCCAACCCCCCTTT…
Chr12	62358671	62359102	62358886	5	432	0	TAGAATAATTTTTCAACATGTATATCAACCGGCCTAAATTACATTCAGACTCTATCTTCTGAATTAAATTATAATTTTAAGAAAAAGTTATAATGATTTCTATTCCTTTTTTTTGACCTCCAAAGAATTATGGATTGTGTATGAACCAAACTCCAAAAAGGCTTGGGCCATCATCTGTCCAAGTTGGGCCTCTGCTTGTGTACTAAGATGCACATAATCTGGGCCTACTTTGAGCCCATTAGCATCAACTGTTTTCACATTAGGAAGGTTAATCCGTAATTGGGCCTTTCTTATCTCCTTCATATAAGGCCCTAATGTTGTTGCCAATGCCACCTGTGGATCCATTAAAAAAAAGCCCAAAACATACGAATAAGCACCGCGATAGCGAGGTGAGATATA…
Chr12	64009107	64009667	64009387	173.51	561	0	CATATGATGAAGAAAAAAGGCAAAGCAAGTTCTGTTATAAGTGGTGCAGAATTAAGAGAAAAGCCCAAAACAAACAATAAAAAAGGTAAATCTGGATCAGTATTAAGTGATTCAATTGTTAGTAAAGAATCATCTTCTTATCTTCATAGGCCCAAGCCCAAAGATTATAGGCCCAAGCCCAAAGATGAAAAGCCCAAACTCAAACTTATAGAGTTAGAATTTGGGGATAAAGAAAAGCCCATTAATGAAAAGAAGGCCGGAACCGATTCACCGACGACTAAGGTAGTTGATGAAAAGTCCATTACAATAAAGCCCAATAAGAATTTGGGCCATGATGTAAGCCCAAAAGAGAGACAAACACCAGTTATTGGAAAGCCCATGTTGAGAAATAATGGTGGA…
Chr12	64009733	64010075	64009904	68.4	343	1	AACCGAACTACCGCCATTATACGACCGGGGGATGGCGTCGAGTAGCTATCATTCAACGGGCCGGCACACGAGAAGGCATACTGATGGTGGGAGTGGGCTTTTTTCTTGTTTTGGCAACTTTTATGGTTATGAATGTCAATGTGTTTGTGGAAAGCCCAAAAGGAGAAGAGTGAATCCAAAGTTTCAAAGCCCATCAGTTGGAAGCAGGTCATGGGTGTAAAAAGCCCAAAAAAAAGATTTCAAGGCCCAATTGTGACAAGGGAAAGGAATATACATTATTTGCAAAGAGTAAAATATTCATTATTATTGTTTTTTAAATTAATAAGATGTTGTATTAATATAT
Chr12	65049831	65050221	65050026	54.4	391	2	GTTTAATTCACAATTGATAAATTTTAAGATAAGGATCGAAATGGTCAATTGAAGATAAAATTTCTTGTCGACTCTCTGTAAGATATTACTCGTTTTGTGAGGACTTCCAATCACATCGTAAGCTAAATCGGTGCTGCGAAATCATTAATGGGCTTATGGGCCTAATGTTTTTGAAAGGTAAATGGACCAAATATCCGAATAGGCCCTTTTGAGCCCACAAGCCCAAATGTTACATTTCTTAGCAAGGGGTTAATGGGCTAATGGGCCTACTCCTTTGGAAAGGGAAATGGACCAAATATCCGAATAGGCCCTTTTGAGCTCATAAGCCCAAATGTTCATTTCTTAGCAACGGTTTAAGGCGGAGTCGGAATTTCATATATAATGGGATTTT
Total -->						330
