# Supplementary material for: Genome-wide data (ChIP-seq) enabled identification of cell wall-related and aquaporin genes as targets of tomato ASR1, a drought stress-responsive transcription factor
Source: BMC Plant Biol. 2014 Jan 14;14:29. doi: 10.1186/1471-2229-14-29 (PMC3923394; doi:10.1186/1471-2229-14-29)
Supplement: Additional file 3 — TomatoProgramCode zip file. In-house softwares developed for this paper. [file 1471-2229-14-29-S3.zip › tomatoProgramCode/readingExtension/readingExtension.cpp]

#include "FastaElement.h"
#include "Tools.h"

using namespace std;

struct samAlignmentSection{
    string qname;
    unsigned long int flag;
    string rname;
    unsigned long int pos;
    unsigned long int mapq;
    string cigar;
    string rnext;
    unsigned long int pnext;
    long int tlen;
    string seq;
    string qual;
    string resto;
};

bool readingExtender(samAlignmentSection & samRecord,const int seqTotalLength,const vector<FastaElement>& fs);
samAlignmentSection readSamAlignmentSection(const string s);
void saveSamRecord(ofstream & os,const samAlignmentSection & samRecord);
string editMDZOptional(const string s, const int n);

int main(int argc, char *argv[]){
    
  // Check: amount of Parameters 
  if(argc!=6){
	      cout<<"usage example: " << argv[0] << " chromosomes.fasta  inputSamFile.sam seqTotalLength <delete records with flag!=[0|16](Y/N)> outputSamFile.sam" << endl;
	      return 0;
  }
  
  
  // Parameters
  bool ok;
  vector<FastaElement> fs;

  // ... Chromosomes
  ok = Tools::loadMultifastaFile(argv[1], fs);
  if(!ok) return 1; 
  cout << "Chromosomes : " << fs.size() << endl;

  // input sam file
  ifstream is(argv[2]);
  if(!is.good()){
    cout << "Error opening " << argv[2] << " file." << endl;
    return 1; 
  }
  if(is.eof()){
    cout << "Error! File " << argv[2] << " is empty." << endl;
    return 1; 
  }

  // ... seqTotalLength
  int seqTotalLength=Tools::toInt(argv[3]);
  if(seqTotalLength<1){
    cout << "Error! seqTotalLength MUST be greater to zero" << endl;
    return 1; 
  }
  
  // ... records deletetion
  bool deleteRecords;
  string auxDeleteRecords=argv[4];
  if(auxDeleteRecords!="Y" && auxDeleteRecords!="y" && auxDeleteRecords!="N" && auxDeleteRecords!="n" ){
   cout << "Error! Parameter <deleteRecords!=[0|16](Y/N)> MUST be Y or N (and not: " << argv[4] << ")" << endl;
   return 1;
  }
  deleteRecords=(auxDeleteRecords=="Y" || auxDeleteRecords=="y");
  
  // output sam file
  ofstream os(argv[5]);
  if(!is.good()){
    cout << "Error opening " << argv[5] << " file." << endl;
    return 1; 
  }
  
  // header transcription
  string s;
  getline(is,s); // I just checked it is not empty file (at open stage).
  while(s[0]=='@'){
    os << s << endl;
    if(!is.eof()) getline(is,s); 
  }
  
  // row transcription
  while(!is.eof()){
    // row structure
    samAlignmentSection samRecord;
    samRecord = readSamAlignmentSection(s);
    if((samRecord.flag!=0) && (samRecord.flag!=4) && (samRecord.flag!=16)){
      cout << "Error! I just found ( " << samRecord.qname << "). I don't know how handle it! It has a flag != 0, 4 and 16!!! " << endl;
      return 0;
    }
    if((samRecord.flag==0) || (samRecord.flag==16)){
      ok = readingExtender(samRecord,seqTotalLength,fs);
      if(!ok) {
	// Put the original one
	cout << "Error extending the record" << endl;
	return 1;
      }
      else{
	// At samRecord I put the extending reading
      }
    }
    else; // skip flag==4
    if(deleteRecords && (samRecord.flag==4));       // delete / skip flag 4 
    else saveSamRecord(os,samRecord);
    getline(is,s); 
  }
    
  is.close();
  os.close();
  return 0;
    
}


samAlignmentSection readSamAlignmentSection(const string s){
  samAlignmentSection ret;
  istringstream ss(s);
  string aux;
  if(!ss.eof()) getline(ss,ret.qname,'\t');
  if(!ss.eof()) getline(ss,aux      ,'\t');
  ret.flag = Tools::toUnsignedLongInt(aux);
  if(!ss.eof()) getline(ss,ret.rname,'\t');
  if(!ss.eof()) getline(ss,aux      ,'\t');
  ret.pos  = Tools::toUnsignedLongInt(aux);
  if(!ss.eof()) getline(ss,aux      ,'\t');
  ret.mapq = Tools::toUnsignedLongInt(aux);
  if(!ss.eof()) getline(ss,ret.cigar,'\t');
  if(!ss.eof()) getline(ss,ret.rnext,'\t');
  if(!ss.eof()) getline(ss,aux      ,'\t');
  ret.pnext = Tools::toUnsignedLongInt(aux);
  if(!ss.eof()) getline(ss,aux ,'\t');
  ret.tlen= Tools::toLongInt(aux);
  if(!ss.eof()) getline(ss,ret.seq  ,'\t');
  if(!ss.eof()) getline(ss,ret.qual ,'\t');
  if(!ss.eof()) getline(ss,ret.resto);
  
  return ret;
  
}


bool readingExtender(samAlignmentSection & samRecord,const int seqTotalLength,const vector<FastaElement>& fs){
  bool ok=false;
  
  
  
  if((int)samRecord.seq.size()>=seqTotalLength){
    cout << "Error! Function " << __FUNCTION__ <<": the sequence to extend (" << samRecord.rname << ") is smaller than the length you want: " << seqTotalLength << endl;
    return false;
  }

  // samAlignmentSection position edition in order to indicate the position into chr (our chrs start at position 0 and samRecord at 1)
  samRecord.pos--;


  // look for chromosome
  int i=0;
  while(i<(int)fs.size() && fs[i].description!=samRecord.rname) i++;
  if(i==(int)fs.size()) {
      cout << "Error. Function " << __FUNCTION__ <<": Chromosome not found -  " << samRecord.rname << endl;
      return false;
  }
  
  // look for substr parameters
  
  unsigned long int pos;
  unsigned long int length;
  //... strand + (rigth extension)
  if( !ok 
    && (  samRecord.flag==0 ) //... strand +
    ){       
	// ... start position
        if(samRecord.pos>=fs[i].seq.size()){
	      cout << "Error. Function " << __FUNCTION__ <<": original position out of the limit of chromosome. samRecord:" << samRecord.qname << endl;
	      return false;
	}
	pos=samRecord.pos; // position on range
	
	// ... length 
	if((samRecord.pos+seqTotalLength)>fs[i].seq.size()) length=(long int)fs[i].seq.size()-(long int)samRecord.pos; //... position out of range
	else length=seqTotalLength; // ... position on range
	// ... flag -> true (parameters assigned)
	ok = true;
	
	 
  }
  
  //... strand -
  if( !ok 
      && (samRecord.flag==16) // strand -
   ) {

	// ... start position
        if(samRecord.pos>=fs[i].seq.size()){
	      cout << "Error. Function " << __FUNCTION__ <<": original position out of the limit of chromosome. samRecord:" << samRecord.qname << endl;
	      return false;
	}
	
	long int posTentativeStart=(long int)samRecord.pos+(long int)samRecord.seq.size()-(long int)seqTotalLength;
        if(posTentativeStart<0) pos=0; //... position out of range (negative number)
	else pos=posTentativeStart; // position on range


	// ... length
	long int posTentativeStop = posTentativeStart+(long int)seqTotalLength-1;
        if(posTentativeStop>=(long int)fs[i].seq.size()){ 
	      cout << "Error. Function " << __FUNCTION__ <<": original end position " << posTentativeStop << " is out of limit of the chromosome. samRecord:" << samRecord.qname << " - chromosome size: " << fs[i].seq.size() << " - start position: " << pos << " . Solution: This record has not be extended."<< endl;
	      return false;

	}
	if(posTentativeStart>=0) length=seqTotalLength;
	else length=(long int)seqTotalLength+posTentativeStart;  // out of range, extended the max size on range
        
	ok = true;
   }
   if(ok) samRecord.seq=fs[i].seq.substr(pos,length);  // sequence extending
   else cout << "reject: " << samRecord.flag << " - " << samRecord.qname << " - " << samRecord.pos << " - " << samRecord.rname << " - " << fs[i].seq.size() << endl;

  // +1 to position
  if(ok) samRecord.pos=pos+1; // +1 for compatibility between vector position and chr position
 
    
  //completes next field beside sequence field with the same character at position zero.
  if(ok){
    int lengthOriginalQual=(int)samRecord.qual.size();
    if(samRecord.flag==0 ) for(int j=0;j<((int)length-lengthOriginalQual);j++) samRecord.qual=samRecord.qual+samRecord.qual[0];  // append at the end
    if(samRecord.flag==16) for(int j=0;j<((int)length-lengthOriginalQual);j++) samRecord.qual=samRecord.qual[0]+samRecord.qual;  // append at the start position
  }

  //  CIGAR field modification
  samRecord.cigar=Tools::toString((int)samRecord.seq.size())+'M';
  
  // optional field MD:Z:51 modification
  samRecord.resto=editMDZOptional(samRecord.resto,(int)samRecord.seq.size());
  
  return true;
}


void saveSamRecord(ofstream & os,const samAlignmentSection & samRecord){
    os << samRecord.qname << '\t';
    os << samRecord.flag << '\t';
    os << samRecord.rname << '\t';
    os << samRecord.pos << '\t';
    os << samRecord.mapq << '\t';
    os << samRecord.cigar << '\t';
    os << samRecord.rnext << '\t';
    os << samRecord.pnext << '\t';
    os << samRecord.tlen << '\t';
    os << samRecord.seq << '\t';
    os << samRecord.qual << '\t';
    os << samRecord.resto;
    os << endl;  
}


string editMDZOptional(const string s, const int n){
  string ret;
  istringstream ss(s);
  while(!ss.eof()){
    string field;
    getline(ss,field,'\t');
    if(((int)field.size()>=5) && (field.substr(0,5)=="MD:Z:")){
      field="MD:Z:"+Tools::toString(n);
    }
    ret=ret+field+'\t';
  }
  
  return ret.substr(0,(int)ret.size()-1); // Last <TAB> deletion
  
}
