# Supplementary material for: Genome-wide data (ChIP-seq) enabled identification of cell wall-related and aquaporin genes as targets of tomato ASR1, a drought stress-responsive transcription factor
Source: BMC Plant Biol. 2014 Jan 14;14:29. doi: 10.1186/1471-2229-14-29 (PMC3923394; doi:10.1186/1471-2229-14-29)
Supplement: Additional file 3 — TomatoProgramCode zip file. In-house softwares developed for this paper. [file 1471-2229-14-29-S3.zip › tomatoProgramCode/readingExtension/executeIt]

# reset
rm -rf result
mkdir result

./readingExtension ../../data/tomatoGenome/S_lycopersicum_chromosomes.2.40.fa ../../data/tomatoGenome/A8.sam 400 Y result/A8_400.sam
