# Supplementary material for: Genome-wide data (ChIP-seq) enabled identification of cell wall-related and aquaporin genes as targets of tomato ASR1, a drought stress-responsive transcription factor
Source: BMC Plant Biol. 2014 Jan 14;14:29. doi: 10.1186/1471-2229-14-29 (PMC3923394; doi:10.1186/1471-2229-14-29)
Supplement: Additional file 3 — TomatoProgramCode zip file. In-house softwares developed for this paper. [file 1471-2229-14-29-S3.zip › tomatoProgramCode/readingExtension/Tools.cpp]

#include "Tools.h"


bool Tools::loadMultifastaFile(const string filename, vector<FastaElement>& fs){
  bool ret=true;
  
  ifstream is(filename.c_str());
  if(!is.good()){
      cout << "Error: It has not been possible to open multifasta file " << filename << endl;
      ret=false;
  }
  else{
    
      
      char c;
      if(!is.eof()) {
	    is >> c;
	    if(c!='>') {
		    cout << "Format error in multifasta file" << endl;
		    return 1;
	    }
      }
      while(!is.eof()){
	    FastaElement f;
	    string desc;
	    getline(is,f.description);
	    is >> c;
	    while((!is.eof()) && (c!='>')){
		    f.seq+=c;
		    is >> c;
	    }
	    fs.push_back(f);
      }
      is.close();
  }
  return ret;

}


// data type conversion
int Tools::toInt(const char* s){
  int ret;
  istringstream is(s);
  is >> ret;
  return ret;
}

// data type conversion
long int Tools::toLongInt(const string s){
  long int ret;
  istringstream is(s);
  is >> ret;
  return ret;
}

// data type conversion
unsigned long int Tools::toUnsignedLongInt(const string s){
  unsigned long int ret;
  istringstream is(s);
  is >> ret;
  return ret;
}

// data type conversion
string Tools::toString(const int n){
  ostringstream ss;
  ss << n;
  return ss.str();
  
}
