# Supplementary material for: Genome-wide data (ChIP-seq) enabled identification of cell wall-related and aquaporin genes as targets of tomato ASR1, a drought stress-responsive transcription factor
Source: BMC Plant Biol. 2014 Jan 14;14:29. doi: 10.1186/1471-2229-14-29 (PMC3923394; doi:10.1186/1471-2229-14-29)
Supplement: Additional file 3 — TomatoProgramCode zip file. In-house softwares developed for this paper. [file 1471-2229-14-29-S3.zip › tomatoProgramCode/readingExtension/Tools.h]

#ifndef TOOLS_H
#define TOOLS_H

#include <string>
#include <vector>
#include <sstream>
#include <fstream>
#include "FastaElement.h"

using namespace std;


class Tools{
  public:
    // reading file
    static bool loadMultifastaFile(const string filename, vector<FastaElement>& fs);

    // data type conversion
    static int toInt(const char* s);
    static long int toLongInt(const string s);
    static unsigned long int toUnsignedLongInt(const string s);
    static string toString(const int n);

      
  

};
#endif // TOOLS_H
