# Supplementary material for: Genome-wide data (ChIP-seq) enabled identification of cell wall-related and aquaporin genes as targets of tomato ASR1, a drought stress-responsive transcription factor
Source: BMC Plant Biol. 2014 Jan 14;14:29. doi: 10.1186/1471-2229-14-29 (PMC3923394; doi:10.1186/1471-2229-14-29)
Supplement: Additional file 3 — TomatoProgramCode zip file. In-house softwares developed for this paper. [file 1471-2229-14-29-S3.zip › tomatoProgramCode/averageDistribution/averageDistribution.cpp]

#include "AnnotationGFF3.h"
#include "Tools.h"
#include <vector>

using namespace std;

enum region { promoter, exon, terminator };

struct geneTemplate{
    string chromosome;
    char strand;
    vector<region>   regionElements;
    vector<long int> startElements;
    vector<long int> endElements;
    vector<long int> readHits;
};


struct samAlignmentSection{
    string qname;
    unsigned long int flag;
    string rname;
    unsigned long int pos;
    unsigned long int mapq;
    string cigar;
    string rnext;
    unsigned long int pnext;
    long int tlen;
    string seq;
    string qual;
    string remaining;
};

samAlignmentSection readSamAlignmentSection(const string s);
template <class S> void reverse(vector<S>& v);
void elementRelativize(const unsigned long int start, const unsigned long int end, const int relativeSize, const region r, geneTemplate& gt);
bool sheetToFile(const string fileName, const vector< string >& sheetGlobalID, const vector< vector<long int> >& sheetGlobalreadHits);

int main(int argc, char *argv[]){
    
  // Chequea que la cantidad de parametros sea la correcta
  if(argc!=7){
	      cout<<"usage example: " << argv[0] << " peaksGenes.txt gff3File.gff3 samFile.sam #upstreamBases #downstreamBases relativeSize" << endl;
	      return 0;
  }
  
  
  // Parameters
  bool ok;
  vector<string> genes;
  vector<AnnotationGFF3> annotationsGFF3;
  
  
  // 1. genes file
  ifstream archGenes(argv[1]);
  if(!archGenes.good()){
    cout << "Error reading file: " << argv[1] << endl;
    return 1; 
  }

  // ... gene names
  while(!archGenes.eof()){
    string s;
    getline(archGenes,s);
    if(s!="") genes.push_back(s);
  }
    
  if(genes.size()==0){
    cout << "Error! File " << argv[1] << " is empty." << endl;
    return 1; 
  }
  
  // 2. gff3 file
  ok=Tools::loadAnnotationsGFF3(argv[2], annotationsGFF3);
  if(!ok) return 1; 
  
  // 3. SAM file is opened in the main loop program because is necessary to reset it each time
  
  // 4. #upstreamBases
  int upstreamBases=Tools::toInt(argv[4]);
  if(upstreamBases<1){
    cout << "Error! upstreamBases MUST be greater than zero" << endl;
    return 1; 
  }

  // 5. #downstreamBases
  int downstreamBases =Tools::toInt(argv[5]);
  if(downstreamBases<1){
    cout << "Error! downstreamBases MUST be greater than zero" << endl;
    return 1; 
  }

  // 6. amount of gene divisions (for example, 100)
  int relativeSize=Tools::toInt(argv[6]);
  if(relativeSize<1){
    cout << "Error! relativeSize MUST be greater than zero" << endl;
    return 1; 
  }


  // Parameter Summary 
  cout << "Parameters: " << endl;
  cout << "----------- " << endl;
  cout << "Peaks           : " << genes.size() << endl; 
  cout << "gff3 annotations: " << annotationsGFF3.size() << endl;
  cout << "#upstreamBases  : " << upstreamBases << endl;
  cout << "#downstreamBases: " << downstreamBases  << endl;
  cout << "relative size   : " << relativeSize  << endl;
  cout << endl;
  
  // Global accumulators
  vector< string >           Promoter_sheetGlobalID;
  vector< vector<long int> > Promoter_sheetGlobalreadHits;

  vector< string >           Exon_sheetGlobalID;
  vector< vector<long int> > Exon_sheetGlobalreadHits;

  vector< string >           Terminator_sheetGlobalID;
  vector< vector<long int> > Terminator_sheetGlobalreadHits;

  
  ofstream osGenesVsExons("genesVsAmountOfExons.dat");
  if(!osGenesVsExons.good()){
    cout << "Error opening genesVsAmountOfExons.dat file" << endl;
    return false;
  }
  
  osGenesVsExons << "gene|amountOfExons|" << endl;


  
  // For each gene
  for(int iGene=0;iGene<(int)genes.size();iGene++){

    // I take only exons from gff3
    vector<AnnotationGFF3> exons;
    string geneID="exon:"+genes[iGene];
    for(long int i=0;i<(long int)annotationsGFF3.size();i++){
      string gff3ID=Tools::getValueFromAnnotationGFF3Attribute("ID", annotationsGFF3[i]);
      
      if(annotationsGFF3[i].type=="exon" && gff3ID.size()>=geneID.size() && gff3ID.substr(0,geneID.size())==geneID){
	exons.push_back(annotationsGFF3[i]);
      }
      else {
	/*cout << "Rejected because: ";
	cout << annotationsGFF3[i].type << "!=exon || ";
	cout << gff3ID.size() << "<" << geneID.size() << " || ";
	cout << gff3ID.substr(0,geneID.size()) << "!=" << geneID;
	cout << endl;
	*/
      }
    }
    cout << geneID <<  " - Exons found: " << exons.size() << endl;
    osGenesVsExons << geneID << "|" << exons.size() << endl;
    
    // exons ordered by positions (from lower to higher start attribute)
    for(int i=0;i<(int)exons.size()-1;i++){
      for(int j=i+1;j<(int)exons.size();j++){
	if(exons[i].start>exons[j].start){
	  AnnotationGFF3 aux;
	  aux=exons[i];
	  exons[i]=exons[j];
	  exons[j]=aux;
	}
      }
    }
    // Check: One exon at least
    if(exons.size()==0) {
      cout << " Gene " << genes[iGene] << " has no exons. It's not supported by this application. Abnormal Termination . ";
    }
    
    //Check: It's not allowed overlapping between exons
    for(int i=0;i<(int)exons.size()-1;i++){
      for(int j=i+1;j<(int)exons.size();j++){
	if(Tools::segmentOverlap(exons[i].start, exons[i].end,exons[j].start, exons[j].end)){
	  cout << " It's not allowed overlapping between exons! " << genes[iGene] << ". Abnormal Termination. ";
	  return 1;
	}
      }
    }
    
    // Filling the gene template structure
    geneTemplate gt;
    
    //... gene data
    gt.chromosome=exons[0].seqid;
    gt.strand=exons[0].strand;

    // + strand
    if(gt.strand=='+'){
	  // ... promoter
	  elementRelativize(exons[0].start-upstreamBases, exons[0].start-1,  relativeSize, promoter, gt);
	  // ... exons
	  for(int i=0;i<(int)exons.size();i++){
	      elementRelativize(exons[i].start, exons[i].end, relativeSize, exon, gt);
	  }
	  // ... terminator
	  elementRelativize(exons[exons.size()-1].end+1, exons[exons.size()-1].end+downstreamBases, relativeSize, terminator, gt);
    } 
    else{
	  // ... terminator
	  elementRelativize(exons[0].start-downstreamBases, exons[0].start-1,  relativeSize, terminator, gt);
	  // ... exons
	  for(int i=0;i<(int)exons.size();i++){
	      elementRelativize(exons[i].start, exons[i].end, relativeSize, exon, gt);
	  }
	  // ... promoter
	  elementRelativize(exons[exons.size()-1].end+1, exons[exons.size()-1].end+upstreamBases, relativeSize, promoter, gt);
            
    }
    

    
    // counting 
    // ... inicialization in zero
    
    for(int i=0;i<(int)gt.startElements.size();i++) gt.readHits.push_back(0);
    
    // ... starting at the beginning of archSam file
    // 3. Opening sam file
    // IMPORTANT: require <ENTER> at the end of file.
    ifstream archSam(argv[3]);
    if(!archSam.good()){
      cout << "Error opening " << argv[3] << " file." << endl;
      return 1; 
    }

    
    
    
    // discard sam header
    string archSamRecord="";
    if(!archSam.eof()) getline(archSam,archSamRecord); 
    while((!archSam.eof()) && (archSamRecord[0]=='@')){
      if(!archSam.eof()) getline(archSam,archSamRecord); 
    }

    // For each sam record
    long int iteration=0;
    while(!archSam.eof()){
      // row structure
      samAlignmentSection samRecord;
      samRecord = readSamAlignmentSection(archSamRecord);
      
      
      if(   (samRecord.flag==0 || samRecord.flag==16)  // Check: valid record
	 && (samRecord.rname==gt.chromosome)           // Check: same chromosome
      ){
	  for(int iElem=0;iElem<(int)gt.startElements.size();iElem++){
		 // if overlap -> count
		 if(Tools::segmentOverlap(samRecord.pos,samRecord.pos+samRecord.seq.size()-1,gt.startElements[iElem],gt.endElements[iElem])){
		   gt.readHits[iElem]++;
		}
	  }
	  
      }
      // next record
      getline(archSam,archSamRecord); 
      iteration++;
      if(iteration%1000000==0) cout << "it. " << iteration << endl;;

    }
    

    // ... - strand -> element reverse
    // ... IMPORTANT: START AND STOP is no more valid....
    if(gt.strand=='-'){
	  reverse(gt.regionElements);
	  reverse(gt.startElements);
	  reverse(gt.endElements);
	  reverse(gt.readHits);
    }  
  
    ///////////////////////////////////////////////////////
    ///// Output: each element to import from sheet
    //////////////////////////////////////////////////////
    // ... Promoter append
    Promoter_sheetGlobalID.push_back  (genes[iGene]);
    vector<long int> aux_Promoter_readHits;
    for(int iElem=0;iElem<(int)relativeSize;iElem++){
	  aux_Promoter_readHits.push_back(gt.readHits[iElem]);
    }
    Promoter_sheetGlobalreadHits.push_back(aux_Promoter_readHits);
    
    // ... Terminator append
    Terminator_sheetGlobalID.push_back(genes[iGene]);
    vector<long int> aux_Terminator_readHits;
    for(int iElem=(int)gt.startElements.size()-relativeSize;iElem<(int)gt.startElements.size();iElem++){
	  aux_Terminator_readHits.push_back(gt.readHits[iElem]);
    }
    Terminator_sheetGlobalreadHits.push_back(aux_Terminator_readHits);
    
    
    //...Exons append
    for(int iExon=1;iExon<=(int)exons.size();iExon++){
      string nameExon=genes[iGene]+"_";
      if(iExon<10) nameExon+="0";
      nameExon+=Tools::toString(iExon);
      Exon_sheetGlobalID.push_back(nameExon);
    }
    
    for(int iExon=1;iExon<=(int)exons.size();iExon++){
	vector<long int> aux_Exon_readHits;
	for(int iElem=(int)relativeSize*iExon;iElem<(int)relativeSize*(iExon+1);iElem++){
	      aux_Exon_readHits.push_back(gt.readHits[iElem]);
	}
	Exon_sheetGlobalreadHits.push_back(aux_Exon_readHits);

    }
    
  
  
  
  }
  
  
  ///////////////////////////
  ///// Sheet by gene region
  //////////////////////////


  ok = sheetToFile("sheet_Promoters.txt", Promoter_sheetGlobalID, Promoter_sheetGlobalreadHits);
  if(!ok) return 1;
  ok = sheetToFile("sheet_Exons.txt", Exon_sheetGlobalID, Exon_sheetGlobalreadHits);
  if(!ok) return 1;
  ok = sheetToFile("sheet_Terminators.txt", Terminator_sheetGlobalID, Terminator_sheetGlobalreadHits);
  if(!ok) return 1;

  osGenesVsExons.close();
  
  archGenes.close();
  return 0;

  
  
}


samAlignmentSection readSamAlignmentSection(const string s){
  samAlignmentSection ret;
  istringstream ss(s);
  string aux;
  if(!ss.eof()) getline(ss,ret.qname,'\t');
  if(!ss.eof()) getline(ss,aux      ,'\t');
  ret.flag = Tools::toUnsignedLongInt(aux);
  if(!ss.eof()) getline(ss,ret.rname,'\t');
  if(!ss.eof()) getline(ss,aux      ,'\t');
  ret.pos  = Tools::toUnsignedLongInt(aux);
  if(!ss.eof()) getline(ss,aux      ,'\t');
  ret.mapq = Tools::toUnsignedLongInt(aux);
  if(!ss.eof()) getline(ss,ret.cigar,'\t');
  if(!ss.eof()) getline(ss,ret.rnext,'\t');
  if(!ss.eof()) getline(ss,aux      ,'\t');
  ret.pnext = Tools::toUnsignedLongInt(aux);
  if(!ss.eof()) getline(ss,aux ,'\t');
  ret.tlen= Tools::toLongInt(aux);
  if(!ss.eof()) getline(ss,ret.seq  ,'\t');
  if(!ss.eof()) getline(ss,ret.qual ,'\t');
  if(!ss.eof()) getline(ss,ret.remaining);
  
  return ret;
  
}

template <class S>
void reverse(vector<S>& v) {
    for(int i=0;i<(int)v.size()/2;i++){
	S aux;
	aux=v[i];
	v[i]=v[v.size()-i-1];
	v[v.size()-i-1]=aux;
    }
}


void elementRelativize(const unsigned long int start, const unsigned long int end, const int relativeSize, const region r, geneTemplate& gt){
  
  
  
    unsigned long int regionElementLength=end-start+1;
    // region element >= relativeSize ? 
    if(regionElementLength>=(unsigned long int) relativeSize){
	unsigned long int blockSize=regionElementLength/relativeSize;
	long int amountBlocksWithExcess=regionElementLength%relativeSize; // How many blocks I have to add 1 because regionElementLength%relativeSize!=0
	unsigned long int startPosition=start;
	unsigned long int endPosition=start+blockSize-1;
	if(amountBlocksWithExcess>0) endPosition++;
	for(int i=0;i<relativeSize;i++){
	    gt.regionElements.push_back(r);
	    gt.startElements.push_back(startPosition);
	    gt.endElements.push_back(endPosition);
	    startPosition=endPosition+1;
	    endPosition=startPosition+blockSize-1;
	    amountBlocksWithExcess--;
	    if(amountBlocksWithExcess>0) endPosition++;
	}
    }
    else{
      unsigned long int averageSizeOfRelativeBlock=relativeSize/regionElementLength;
      long int amountBlocksWithExcess=relativeSize%regionElementLength;
      for(int i=0;i<(int)regionElementLength;i++){
	for(int j=0;j<(int)averageSizeOfRelativeBlock;j++){
	    gt.regionElements.push_back(r);
	    gt.startElements.push_back(start+i);
	    gt.endElements.push_back(start+i);
	}
	if(amountBlocksWithExcess>0){
	    gt.regionElements.push_back(r);
	    gt.startElements.push_back(start+i);
	    gt.endElements.push_back(start+i);
	    amountBlocksWithExcess--;
	}
	
      }
    }
}


  
  

bool sheetToFile(const string fileName, const vector< string >& sheetGlobalID, const vector< vector<long int> >& sheetGlobalreadHits){
    ofstream os(fileName.c_str());
    if(!os.good()){
      cout << "Error opening " << fileName << " file." << endl;
      return false;
    }
    
    // ID rows
    for(int i=0;i<(int)sheetGlobalID.size();i++){
      os << sheetGlobalID[i];
      os << "|";
    }
    os << endl;
    
    
    for(int row=0;row<(int)sheetGlobalreadHits[0].size();row++){
      for(int col=0;col<(int)sheetGlobalreadHits.size();col++){
	os << sheetGlobalreadHits[col][row] << "|";
      }
      os << endl;
    }
    
    os.close();
    return true;
}
