# Supplementary material for: Genome-wide data (ChIP-seq) enabled identification of cell wall-related and aquaporin genes as targets of tomato ASR1, a drought stress-responsive transcription factor
Source: BMC Plant Biol. 2014 Jan 14;14:29. doi: 10.1186/1471-2229-14-29 (PMC3923394; doi:10.1186/1471-2229-14-29)
Supplement: Additional file 3 — TomatoProgramCode zip file. In-house softwares developed for this paper. [file 1471-2229-14-29-S3.zip › tomatoProgramCode/averageDistribution/AnnotationGFF3.cpp]

#include"AnnotationGFF3.h"

ostream& operator <<(ostream& os, const AnnotationGFF3& a){
	os << a.seqid  << " ";
	os << a.source << " ";
	os << a.type   << " ";
	os << a.start  << " ";
	os << a.end    << " ";
	os << a.score  << " ";
	os << a.strand << " ";
	os << a.phase  << " ";
	//cout << a.attributes << " ";
 	os << endl;
	return os;
};
