# Supplementary material for: Genome-wide data (ChIP-seq) enabled identification of cell wall-related and aquaporin genes as targets of tomato ASR1, a drought stress-responsive transcription factor
Source: BMC Plant Biol. 2014 Jan 14;14:29. doi: 10.1186/1471-2229-14-29 (PMC3923394; doi:10.1186/1471-2229-14-29)
Supplement: Additional file 3 — TomatoProgramCode zip file. In-house softwares developed for this paper. [file 1471-2229-14-29-S3.zip › tomatoProgramCode/averageDistribution/sheet_ExonsPeak.xls]

## Sheet: Promoters
Segment	Solyc09g065260.1	Solyc09g010960.2	Solyc05g010710.1	Solyc03g031760.2	Solyc10g017570.2	Solyc02g092580.2	Solyc03g115220.2	Solyc12g096970.1	Solyc11g069840.1	Solyc07g006370.1	Solyc03g044100.2	Solyc01g099880.2	Solyc12g017360.1	Solyc12g006430.1	Solyc09g090920.2	Solyc01g111010.2	Solyc10g054800.1	Solyc01g090980.1	Solyc08g081720.2	Solyc06g072650.1	Solyc04g080650.2	Solyc11g065010.1	Solyc08g082190.2	Solyc02g089150.2	Solyc01g094990.2	Solyc07g062230.2	Solyc09g091510.2	Solyc01g099960.2	Solyc02g069250.2	Solyc08g082640.2	Solyc03g111400.1	Solyc05g054440.2	Solyc02g076830.1	Solyc09g010080.2	Solyc02g067050.2	Solyc08g082670.2	Solyc07g049300.2	Solyc11g012130.1	Solyc02g032030.1	Solyc08g008400.1	Solyc05g053550.2	Solyc02g069480.1	Solyc03g005720.2	Solyc07g063600.2	Solyc02g069440.2	Solyc06g035580.2	Solyc12g088640.1	Solyc03g116770.2	Solyc02g087410.2
1	48	11	30	0	11	8	9	22	3	24	6	26	2	4	21	8	52	37	4	39	2	18	3	3	5	2	19	2	39	5	4	8	3	1	16	2	9	31	10	23	1	4	8	14	19	3	29	19	6
2	48	11	28	0	10	7	8	22	3	24	6	25	1	4	16	8	50	35	4	36	2	16	3	3	5	2	19	2	39	5	4	8	3	1	15	2	9	32	10	22	1	4	8	15	19	4	28	19	6
3	47	8	29	0	8	7	6	22	3	23	6	24	1	4	16	8	50	35	4	35	2	14	3	3	4	2	19	2	39	6	4	8	2	1	15	2	10	30	11	22	1	4	7	15	17	4	27	17	6
4	45	8	28	0	8	7	6	22	3	23	6	23	1	4	16	8	48	31	4	33	2	13	3	2	4	2	19	1	39	6	4	8	2	1	14	2	11	30	10	21	0	4	6	14	17	4	26	16	6
5	45	9	28	0	8	3	6	21	3	22	5	22	1	4	15	8	46	31	3	32	2	12	3	2	4	2	19	2	41	6	4	8	2	1	13	2	11	28	10	21	0	4	6	12	17	4	23	15	6
6	45	9	27	0	8	3	6	20	2	21	5	22	2	4	14	8	45	31	3	31	2	12	3	2	4	2	18	2	41	6	4	8	2	1	12	2	9	27	10	21	0	4	6	12	17	4	23	15	6
7	45	9	24	0	5	3	6	20	2	21	5	22	2	4	14	8	43	29	3	32	2	12	3	2	4	2	15	2	42	3	4	6	2	1	12	2	8	27	8	21	0	5	6	11	16	4	21	15	6
8	42	6	23	0	5	2	3	19	2	17	5	20	2	3	14	8	37	28	3	30	2	10	3	2	4	2	15	2	42	3	5	6	2	1	12	3	8	25	8	20	0	5	5	11	16	4	19	14	6
9	41	6	19	0	4	2	1	19	2	15	4	18	2	2	13	8	35	28	3	27	2	9	3	2	4	2	13	2	40	3	5	6	2	1	13	5	8	22	8	20	0	5	4	11	16	4	15	12	5
10	42	5	20	0	3	2	1	14	2	14	3	17	2	2	12	8	34	27	2	25	2	8	3	2	4	2	9	2	39	2	5	6	2	1	11	5	8	23	8	20	0	5	3	9	16	4	14	12	5
11	41	4	20	0	3	2	0	14	2	13	3	14	2	2	12	8	32	26	2	23	2	7	3	2	4	2	9	2	39	2	5	6	2	1	11	5	8	23	8	20	0	4	3	8	16	3	13	10	4
12	41	4	19	0	3	1	0	13	2	13	3	13	2	1	11	8	31	25	2	22	2	6	3	2	4	2	9	2	39	3	5	6	2	1	11	5	6	22	7	20	0	4	3	8	16	3	12	9	5
13	41	6	18	0	3	1	0	13	2	13	3	13	2	1	10	8	31	24	2	19	2	6	3	2	4	2	9	2	39	2	6	7	2	1	11	5	5	22	6	19	0	3	3	8	16	3	12	8	5
14	40	7	16	0	3	0	0	13	2	13	3	12	2	1	10	8	31	23	2	15	2	5	3	2	3	3	9	2	38	2	6	7	2	1	10	5	5	19	5	19	0	3	3	8	16	3	13	8	5
15	39	7	16	0	3	0	0	13	2	12	3	12	1	1	11	7	32	19	1	15	2	5	3	2	3	3	9	2	36	2	5	7	2	3	10	6	5	16	5	18	0	3	2	7	16	3	9	7	7
16	39	7	16	0	3	0	0	13	2	13	3	11	1	1	11	7	29	19	1	14	2	3	3	2	3	3	7	2	35	2	5	9	3	3	9	6	5	16	4	16	0	3	2	7	16	3	9	7	9
17	39	6	15	2	3	1	0	13	2	14	3	7	3	1	10	7	28	18	1	13	2	3	3	2	3	3	7	2	35	3	5	9	3	3	8	6	5	16	4	16	0	3	2	7	16	3	9	6	9
18	39	6	15	2	2	1	0	12	2	12	2	7	4	1	9	7	28	18	1	12	2	1	3	2	3	2	7	2	33	3	5	9	3	4	7	6	5	15	4	13	0	3	2	7	15	3	9	6	10
19	36	5	14	2	2	1	0	11	3	12	2	6	4	1	8	7	26	18	1	12	2	1	2	2	3	2	7	2	33	3	4	9	3	4	7	6	5	15	4	10	0	3	2	7	15	3	9	6	10
20	33	5	14	2	2	1	0	11	3	11	2	5	4	0	7	7	26	16	1	12	2	0	2	2	3	2	6	2	33	3	4	9	3	5	7	6	7	15	4	10	0	3	2	7	14	3	8	6	10
21	28	5	13	2	2	1	0	11	2	9	2	5	4	0	6	7	26	15	1	11	2	0	2	2	4	2	5	2	32	3	4	10	2	5	5	7	7	14	4	11	0	3	2	7	14	3	8	6	9
22	27	6	12	2	1	1	0	11	2	9	2	5	4	1	6	7	26	14	1	11	2	0	0	2	3	2	3	2	32	3	5	10	2	5	5	7	7	14	4	10	0	3	2	7	14	3	7	6	9
23	24	7	12	2	1	1	0	11	2	8	2	4	4	1	6	6	25	13	1	11	2	0	0	2	4	2	3	3	32	3	5	10	1	5	5	7	7	14	4	10	1	3	2	6	12	2	6	6	10
24	22	8	12	3	1	1	0	11	2	8	2	2	4	1	4	6	25	12	1	11	2	1	0	1	4	2	3	3	29	3	5	10	1	5	4	7	8	13	4	10	1	3	2	6	11	2	6	6	10
25	23	9	9	3	0	2	0	10	3	8	2	2	4	1	4	6	21	10	1	10	2	2	0	1	4	2	3	3	28	3	5	9	1	5	3	7	8	11	4	9	1	3	2	6	9	2	6	5	10
26	23	9	9	3	0	2	0	10	3	6	2	2	5	1	4	6	21	9	1	10	2	2	0	1	4	2	2	3	27	3	5	8	1	5	3	7	7	12	4	9	3	3	2	6	9	2	7	5	10
27	22	9	9	3	0	2	0	10	3	7	2	3	5	1	4	5	20	8	1	10	2	2	1	1	4	2	2	3	27	3	5	8	1	4	3	7	7	10	3	9	3	3	2	6	9	2	7	4	10
28	20	9	9	3	0	2	0	10	3	7	2	3	5	1	4	5	19	8	1	8	2	2	1	1	4	2	2	3	25	3	6	8	1	4	3	8	7	10	3	8	3	3	2	6	9	2	7	5	10
29	18	9	9	3	0	2	0	8	3	9	2	3	5	1	4	4	17	8	1	7	2	2	1	1	4	2	2	3	25	3	8	8	1	4	3	8	8	9	3	8	3	3	3	6	9	2	6	4	10
30	18	9	9	3	0	2	0	8	3	10	2	2	5	1	4	4	16	8	1	6	2	2	1	2	4	3	2	3	23	3	8	7	1	4	3	8	8	9	2	7	3	3	3	5	9	2	6	4	9
31	14	9	9	3	0	2	0	8	3	10	1	2	5	1	3	5	11	8	1	6	2	2	1	2	4	3	2	3	21	3	8	9	1	4	3	8	8	8	2	7	4	3	3	5	7	2	6	4	9
32	13	10	7	3	0	2	0	6	3	10	1	2	5	1	2	6	11	8	1	6	1	2	1	2	4	3	2	3	21	4	8	10	1	4	3	8	8	7	2	5	5	3	3	4	7	2	5	4	8
33	12	10	6	3	0	2	0	6	3	10	1	2	5	2	2	6	11	8	1	6	1	2	1	4	4	3	2	3	20	4	8	10	1	4	3	8	7	6	2	4	5	3	3	5	7	2	5	4	8
34	12	10	6	3	0	2	0	6	4	10	1	2	5	2	2	7	9	9	1	4	1	2	1	5	4	3	2	3	21	4	8	10	1	4	3	8	7	6	2	4	5	3	3	6	7	1	5	2	8
35	10	12	4	4	0	2	0	4	4	10	1	2	5	2	2	7	8	10	1	4	1	2	1	5	4	3	2	3	18	4	7	10	1	4	3	8	7	5	2	4	5	3	2	6	7	1	5	2	8
36	10	12	4	4	0	2	0	3	4	10	1	2	5	2	2	6	6	10	1	3	1	2	1	5	4	3	2	3	17	4	7	9	1	4	2	8	7	5	2	4	5	3	2	6	6	1	5	2	9
37	10	12	4	4	0	2	0	3	4	10	1	2	5	2	2	6	4	10	1	4	1	2	1	6	4	3	2	3	16	4	7	9	1	5	2	8	7	5	2	4	5	3	2	6	6	1	5	2	9
38	8	15	3	4	0	2	0	1	4	11	1	2	7	2	2	6	4	9	1	4	1	2	1	6	4	3	1	3	16	4	7	9	1	5	3	7	7	4	2	5	5	2	2	6	7	2	5	2	9
39	9	15	3	4	0	2	0	1	4	12	1	2	7	2	2	6	2	10	1	6	1	2	1	6	4	3	1	3	16	4	7	9	1	5	3	9	7	4	2	5	5	3	2	7	7	2	4	2	9
40	9	16	3	4	0	2	0	0	3	13	1	2	8	2	2	6	2	10	1	7	1	2	1	6	4	3	1	3	13	4	7	9	1	5	2	11	6	4	2	5	5	3	3	5	7	2	3	2	9
41	7	16	2	4	0	2	0	0	3	13	1	2	8	2	2	6	2	9	1	7	1	2	1	5	4	3	1	3	11	4	7	8	1	6	2	10	6	4	1	6	5	3	3	5	7	2	4	2	9
42	7	17	3	5	0	2	0	0	3	13	1	2	8	2	2	6	2	10	1	7	1	2	1	5	4	3	1	3	10	4	7	9	1	6	2	10	6	3	1	6	5	3	3	4	7	2	4	2	8
43	6	17	3	5	0	2	0	0	3	13	1	2	8	2	2	5	2	8	1	7	1	2	1	5	5	3	1	3	8	4	6	9	1	6	2	10	6	3	1	6	5	3	3	4	7	1	4	2	8
44	6	17	2	5	0	2	0	0	3	14	0	2	8	2	2	5	2	9	1	7	2	2	2	5	5	3	1	3	8	3	6	9	1	6	2	10	5	2	0	7	5	3	3	4	6	1	4	2	8
45	6	16	3	6	1	2	0	0	3	15	0	2	8	2	2	5	3	9	1	7	2	2	2	5	5	3	1	3	8	3	6	9	1	6	2	10	4	3	0	7	5	3	3	4	6	1	4	2	8
46	5	15	3	6	1	2	0	0	3	16	0	2	8	2	2	5	3	10	1	7	2	2	2	5	6	3	1	2	6	3	6	9	1	6	2	10	4	3	0	6	5	2	3	4	6	1	4	2	8
47	5	15	3	6	1	2	0	0	3	16	0	2	7	2	3	5	3	10	1	7	1	2	2	5	6	3	1	2	5	3	6	9	1	6	2	10	4	3	0	6	5	2	3	4	6	1	4	2	8
48	5	15	3	6	1	2	0	0	3	16	0	2	7	2	3	5	4	12	1	5	1	3	2	5	6	3	1	2	4	3	6	9	1	6	2	10	4	4	0	6	5	1	3	4	7	1	4	2	8
49	5	16	3	6	1	3	0	0	3	16	0	2	7	2	3	5	4	12	1	5	1	3	2	5	6	3	0	3	4	3	5	9	1	6	2	8	4	4	0	6	5	1	3	5	7	1	4	2	8
50	4	16	3	6	1	3	0	0	4	16	0	2	7	2	3	5	4	12	1	5	1	3	3	5	6	4	0	3	3	4	5	9	1	6	1	7	4	4	2	6	5	1	3	5	7	1	6	3	8
51	3	16	3	6	1	3	0	0	4	16	0	2	8	2	4	5	4	13	1	6	1	3	3	5	6	4	0	3	3	4	5	9	1	7	1	7	4	3	2	6	5	1	2	5	8	1	6	4	8
52	2	16	3	7	1	3	0	0	4	16	0	2	9	2	4	5	4	14	1	6	1	3	3	5	6	4	0	3	3	4	5	9	1	7	1	7	4	3	2	6	5	1	2	5	8	1	7	4	8
53	2	16	3	7	1	3	1	0	4	16	0	2	9	2	4	5	4	14	0	6	1	3	3	5	6	4	0	3	2	3	5	9	1	7	1	7	4	3	2	6	5	1	2	5	8	1	8	4	7
54	2	14	3	7	1	3	1	0	4	16	0	2	9	2	4	5	4	14	0	6	1	3	3	5	6	3	0	3	2	3	4	8	1	7	1	7	4	3	3	6	5	1	2	5	8	1	8	4	7
55	2	13	3	7	1	3	1	0	4	15	0	2	9	3	4	5	4	14	0	6	1	3	3	5	6	3	0	3	2	3	4	8	1	7	1	7	4	3	3	6	5	1	2	5	8	1	7	4	7
56	2	14	3	7	1	3	1	0	4	15	0	2	9	3	3	5	3	14	0	6	1	3	3	5	6	3	0	3	2	3	4	8	1	5	1	6	4	3	3	6	5	1	3	5	8	1	7	4	5
57	3	14	3	7	1	3	1	0	4	14	0	2	9	3	3	5	3	14	0	6	1	3	3	5	6	3	0	3	2	3	4	6	0	6	1	6	4	3	3	6	5	1	3	5	8	1	8	3	3
58	3	14	3	5	1	2	1	1	4	13	0	2	8	3	3	5	3	13	0	6	1	4	3	5	7	3	0	3	2	2	4	6	0	7	1	6	4	3	3	7	5	1	3	5	8	1	10	4	2
59	3	14	3	5	1	2	1	1	4	15	1	2	7	3	3	5	3	13	0	6	2	4	3	5	7	3	0	4	2	4	4	6	0	6	1	6	4	3	3	7	5	1	3	5	8	1	12	5	2
60	3	14	3	5	1	2	1	1	3	15	1	2	7	3	3	5	3	11	0	6	2	4	3	5	7	2	0	4	2	4	4	6	0	6	1	6	2	3	3	7	5	1	3	5	7	1	12	5	2
61	3	14	3	5	1	2	1	1	5	15	1	2	7	3	3	5	3	11	0	6	2	4	3	5	8	2	0	4	2	4	5	6	0	5	1	6	2	5	3	7	5	1	4	5	7	1	13	5	2
62	3	13	3	5	1	2	1	1	7	16	1	2	7	3	3	5	3	11	0	6	2	4	3	5	7	2	0	5	2	4	6	5	0	6	1	5	2	5	3	6	5	1	4	5	7	1	13	6	2
63	3	13	3	5	1	2	1	1	7	16	1	2	8	2	3	5	3	11	0	6	2	4	3	5	7	2	0	5	2	4	5	5	0	6	1	5	2	5	3	6	5	1	4	5	7	1	13	6	2
64	3	12	3	5	1	2	1	1	8	16	1	2	8	2	3	5	3	11	0	6	2	4	3	5	6	2	0	4	2	4	5	5	0	6	1	5	2	5	3	5	4	1	4	5	8	1	13	6	1
65	3	11	3	4	1	2	1	1	8	16	1	2	8	3	3	5	3	11	0	6	2	3	3	5	6	2	0	4	2	4	5	5	0	7	1	5	1	5	3	5	4	1	4	5	8	1	13	6	1
66	2	10	3	4	1	1	1	1	8	15	1	1	8	4	3	5	4	11	1	6	2	2	3	5	6	2	0	4	2	4	6	5	0	7	1	5	2	5	3	5	4	1	5	5	6	1	13	6	1
67	2	10	3	4	1	1	2	1	8	15	1	1	7	4	2	5	4	11	1	6	2	2	2	5	6	2	0	4	2	4	7	5	0	7	1	5	2	4	4	5	2	2	5	5	6	1	12	6	1
68	2	10	3	4	1	1	2	1	10	14	1	0	8	4	2	4	4	11	1	6	2	2	2	5	7	3	0	4	2	5	9	5	0	7	1	5	2	4	4	5	2	2	5	4	6	1	12	6	1
69	2	10	3	4	1	1	3	1	10	14	1	0	8	4	2	4	4	11	1	6	2	2	2	5	7	4	1	4	2	5	8	5	0	7	1	5	2	4	4	5	2	2	5	4	6	1	12	5	2
70	2	11	3	4	1	1	3	1	10	12	1	0	8	4	2	4	4	10	1	6	2	2	2	5	7	4	1	4	2	5	6	4	0	7	1	5	1	5	4	5	2	2	4	4	5	1	13	5	2
71	2	11	3	4	1	1	3	1	10	11	1	0	9	4	2	4	4	10	1	7	2	2	2	4	7	3	1	4	2	5	6	3	0	7	1	5	1	5	4	5	2	2	4	4	4	1	13	5	2
72	2	10	3	4	1	1	3	1	10	11	1	0	9	4	2	3	4	10	1	7	2	2	2	4	7	3	1	4	2	5	6	2	0	7	1	5	1	5	4	5	1	2	4	4	4	1	13	5	2
73	2	10	3	4	2	1	3	1	10	11	1	0	9	4	2	1	3	10	1	7	2	2	2	4	7	3	2	4	1	4	6	2	1	7	1	5	1	5	4	5	2	2	4	3	4	1	13	5	3
74	2	10	3	4	2	1	3	1	10	11	1	0	10	3	2	1	4	10	1	7	2	2	2	2	7	3	2	4	2	4	6	2	1	7	1	5	1	5	4	5	2	2	4	3	4	1	14	6	3
75	2	10	3	3	2	1	3	1	9	11	1	0	10	3	2	0	4	9	1	7	2	2	3	1	7	3	2	4	1	4	6	2	1	7	1	5	1	5	4	5	2	2	4	2	4	1	16	6	3
76	2	8	4	3	2	1	3	1	10	11	1	0	10	3	2	2	5	8	1	7	2	2	3	1	6	3	2	4	1	4	6	2	3	7	1	5	1	6	4	5	2	2	4	2	4	1	16	6	2
77	2	8	4	3	2	1	3	1	10	11	1	1	10	3	3	3	5	8	1	7	2	2	3	1	6	4	2	3	1	4	6	2	3	7	1	5	1	6	4	5	2	2	4	2	4	1	16	6	2
78	2	7	4	3	2	1	3	1	10	11	2	1	8	3	3	3	5	8	1	5	2	3	3	0	6	4	2	3	1	4	6	2	3	7	1	5	1	6	4	4	2	2	4	2	4	1	17	6	2
79	3	5	5	3	2	1	3	1	10	10	2	1	8	3	3	3	5	8	1	5	2	3	3	0	6	4	2	3	1	4	7	2	3	7	0	5	1	6	5	4	2	2	4	2	3	0	19	6	2
80	2	5	5	3	2	1	3	1	10	9	2	2	8	3	3	3	5	7	1	4	2	3	3	0	6	4	2	3	1	4	7	2	3	7	0	3	1	6	6	4	2	1	4	2	3	0	19	6	2
81	2	4	5	3	2	1	3	2	10	8	2	2	8	3	3	3	5	7	1	3	2	3	3	0	6	4	2	3	1	5	7	2	3	7	0	1	1	8	6	4	2	1	3	2	3	0	20	6	2
82	3	4	5	3	2	1	3	2	10	8	2	2	8	3	3	3	5	12	1	3	2	3	3	0	6	4	2	3	1	5	7	2	4	6	0	1	2	8	6	3	2	1	3	2	4	0	21	6	2
83	3	3	4	2	2	1	3	2	10	8	2	2	8	4	3	3	5	15	1	3	2	3	3	0	6	4	3	4	1	5	7	1	5	6	0	1	2	8	6	4	2	1	3	2	5	0	21	6	2
84	3	3	4	2	2	1	3	2	11	8	2	2	8	4	5	3	5	15	1	3	2	3	3	0	6	4	3	4	1	5	7	1	5	6	0	1	2	9	6	4	2	2	3	3	5	0	21	7	2
85	3	3	3	2	2	1	3	2	11	7	2	2	8	4	5	3	5	18	1	3	1	3	2	0	6	4	3	4	1	5	7	1	7	6	0	1	2	9	6	3	3	2	3	3	5	0	22	8	2
86	3	3	3	1	1	1	3	2	11	6	2	2	8	4	5	3	5	19	1	3	1	3	2	0	6	4	3	5	1	5	7	1	7	6	0	1	2	9	6	3	3	2	3	3	5	0	23	8	2
87	3	3	3	1	1	1	3	2	11	5	3	2	8	5	5	3	5	18	1	3	2	4	3	0	5	4	3	5	2	5	7	1	7	6	0	1	2	9	6	3	3	2	4	3	6	0	23	8	2
88	3	3	3	1	1	1	3	2	11	5	3	2	8	5	4	3	5	18	1	3	3	4	3	0	5	4	3	5	2	5	7	1	7	6	1	1	2	9	6	4	4	2	4	3	6	0	23	8	2
89	3	3	4	2	1	1	3	2	12	5	3	3	9	5	4	3	4	16	1	3	3	3	3	0	5	4	3	6	2	5	7	1	7	6	1	1	2	8	6	6	4	2	4	2	5	0	23	8	2
90	3	2	4	2	1	0	3	2	12	5	3	3	9	5	4	3	4	16	1	3	3	3	3	0	5	5	3	5	2	4	7	1	7	6	1	1	2	9	6	6	4	2	4	2	5	0	23	8	2
91	3	2	4	2	1	0	3	2	11	5	3	3	9	5	4	3	4	16	2	3	3	3	2	0	5	4	3	5	2	4	7	1	7	6	1	1	2	9	4	6	4	2	4	2	6	0	21	8	2
92	3	2	3	2	1	1	3	2	11	5	3	3	8	5	3	3	4	15	2	3	3	4	2	0	5	4	3	5	2	4	7	1	7	5	1	1	2	9	4	6	4	2	4	2	5	0	21	7	2
93	3	2	3	1	1	1	3	2	11	5	3	3	7	5	3	3	4	14	2	3	3	4	2	1	5	4	3	5	2	4	7	1	7	6	3	1	2	9	4	9	4	2	4	2	5	0	20	7	2
94	3	2	3	1	1	1	3	2	11	3	3	3	7	5	3	3	4	14	2	3	3	5	2	1	5	4	3	5	2	4	7	1	7	6	3	1	2	9	4	9	4	2	4	2	5	0	18	7	2
95	3	2	3	1	1	1	3	2	11	4	3	3	7	4	3	5	4	14	2	3	3	5	2	1	5	4	3	6	2	4	7	1	7	6	4	2	2	9	3	9	4	2	4	3	5	0	19	8	2
96	3	2	3	1	1	1	3	2	11	4	3	3	7	4	3	5	4	14	2	3	3	5	2	1	5	4	4	6	2	4	7	1	7	6	6	2	2	9	3	9	4	2	4	3	6	0	19	8	2
97	3	1	3	1	1	1	3	2	11	4	3	3	7	4	3	5	4	14	2	3	3	5	2	1	5	4	4	6	3	4	7	1	7	6	6	2	2	9	3	9	4	2	3	3	6	0	19	8	2
98	2	1	3	1	1	1	3	2	11	4	3	3	6	4	3	5	4	14	2	3	3	5	2	1	5	4	5	6	3	4	7	1	7	5	7	2	2	10	3	9	4	2	3	3	6	0	18	8	3
99	2	2	3	1	1	1	3	1	11	4	3	3	7	4	3	5	4	14	2	3	3	6	2	1	4	4	5	6	3	4	7	1	7	4	7	2	2	10	3	8	4	2	4	3	6	0	16	7	3
100	2	2	3	1	1	1	3	1	11	2	2	3	7	4	3	5	4	14	2	3	2	6	2	1	4	4	5	5	5	2	7	1	7	4	7	2	2	10	3	8	4	2	4	4	6	0	14	6	3
[truncated: 23 more columns]

## Sheet: Exons
Segment	Solyc09g065260.1_01	Solyc09g065260.1_02	Solyc09g010960.2_01	Solyc09g010960.2_02	Solyc09g010960.2_03	Solyc05g010710.1_01	Solyc05g010710.1_02	Solyc05g010710.1_03	Solyc03g031760.2_01	Solyc03g031760.2_02	Solyc03g031760.2_03	Solyc03g031760.2_04	Solyc03g031760.2_05	Solyc03g031760.2_06	Solyc03g031760.2_07	Solyc03g031760.2_08	Solyc03g031760.2_09	Solyc03g031760.2_10	Solyc10g017570.2_01	Solyc10g017570.2_02	Solyc10g017570.2_03	Solyc10g017570.2_04	Solyc10g017570.2_05	Solyc02g092580.2_01	Solyc02g092580.2_02	Solyc02g092580.2_03	Solyc02g092580.2_04	Solyc03g115220.2_01	Solyc03g115220.2_02	Solyc03g115220.2_03	Solyc12g096970.1_01	Solyc12g096970.1_02	Solyc11g069840.1_01	Solyc11g069840.1_02	Solyc11g069840.1_03	Solyc11g069840.1_04	Solyc11g069840.1_05	Solyc11g069840.1_06	Solyc11g069840.1_07	Solyc11g069840.1_08	Solyc11g069840.1_09	Solyc11g069840.1_10	Solyc07g006370.1_01	Solyc03g044100.2_01	Solyc03g044100.2_02	Solyc03g044100.2_03	Solyc03g044100.2_04	Solyc01g099880.2_01	Solyc01g099880.2_02
1	6	35	3	5	64	10	77	86	4	6	36	17	5	5	7	3	2	7	3	3	4	2	42	4	5	7	55	3	9	28	4	4	5	3	3	1	31	1	1	2	3	3	1	1	3	8	44	3	1
2	6	35	3	5	64	10	78	87	4	6	37	17	5	5	7	2	2	7	3	3	4	2	42	4	5	7	55	3	9	29	4	4	5	3	3	1	31	1	1	2	3	3	1	1	3	8	45	3	1
3	6	35	3	5	64	10	78	88	4	6	38	17	5	5	7	2	2	7	3	3	4	2	42	4	5	7	56	3	9	31	4	4	5	3	3	1	31	1	1	2	3	3	1	1	3	8	45	3	1
4	6	35	3	5	64	10	79	90	4	6	39	16	5	5	7	2	2	7	3	3	4	2	42	4	5	7	56	3	9	31	6	4	5	3	3	1	32	1	1	2	3	3	1	1	3	8	46	2	1
5	6	35	3	5	64	11	80	89	4	6	39	16	5	6	7	2	3	7	3	3	4	2	42	4	5	7	60	3	9	31	7	5	5	3	3	1	36	1	1	2	3	3	1	1	3	8	47	2	1
6	6	35	3	5	64	13	77	88	4	6	37	16	5	6	7	2	3	7	3	3	4	2	42	4	5	7	61	3	9	31	7	7	5	3	3	2	36	1	1	2	3	3	1	1	3	8	48	2	1
7	6	35	3	5	65	13	77	87	4	6	37	16	5	6	7	2	3	6	3	3	4	2	43	4	5	7	61	3	9	32	7	7	5	3	3	2	38	1	1	2	3	3	1	1	3	8	48	2	1
8	6	37	3	5	65	13	78	86	4	6	37	16	5	6	7	2	3	6	3	3	4	2	45	4	5	7	62	3	9	33	7	7	5	3	3	2	39	1	1	2	3	3	1	1	3	8	48	2	1
9	6	38	3	5	65	13	79	86	4	6	37	16	5	6	7	2	3	5	3	3	4	2	47	4	5	7	68	3	9	33	7	7	5	3	3	2	39	1	1	2	3	3	1	1	3	8	49	2	1
10	6	38	3	5	69	13	80	87	4	6	38	16	5	6	7	2	3	5	3	3	4	2	47	4	5	7	70	3	9	33	7	9	5	3	3	2	39	1	1	2	3	3	0	1	3	8	50	2	1
11	6	38	3	5	69	13	82	88	4	6	38	16	5	6	7	2	3	5	3	3	4	2	48	4	5	7	69	3	9	36	7	9	5	3	3	2	40	1	1	2	2	3	0	0	3	8	52	2	1
12	6	38	3	5	70	13	82	88	4	6	39	16	5	6	7	2	3	5	3	3	4	2	49	4	5	7	70	3	10	37	8	10	5	3	3	2	39	1	1	2	2	3	0	0	3	8	52	2	1
13	6	38	3	5	71	14	81	87	4	6	40	16	5	6	7	2	3	5	3	3	4	2	48	4	5	7	71	3	10	38	8	11	5	3	2	2	40	1	1	2	2	3	0	0	3	8	56	2	1
14	6	38	3	5	77	14	81	86	4	6	40	16	5	6	7	2	3	5	3	3	4	2	48	4	5	7	72	3	11	38	9	11	5	3	2	2	40	1	1	2	2	3	1	0	3	8	56	2	1
15	6	38	3	5	80	14	81	84	4	5	41	16	5	6	7	2	3	5	3	3	4	2	50	4	5	7	71	3	11	39	9	11	5	3	2	2	41	1	1	2	2	3	1	0	3	8	57	2	1
16	6	38	3	5	80	14	81	84	4	5	41	16	5	6	7	2	3	5	3	3	4	2	51	4	5	7	72	3	11	38	9	14	5	3	2	2	41	1	1	2	2	3	1	0	3	8	57	2	1
17	6	39	3	5	81	14	82	84	4	5	42	15	5	6	7	2	3	5	3	3	4	2	52	4	4	7	72	3	10	38	9	17	5	3	2	2	41	1	1	2	2	3	2	0	3	8	57	2	1
18	6	41	3	5	82	14	83	82	4	5	45	15	6	6	6	2	3	5	3	3	4	2	53	4	4	7	71	4	10	40	8	17	5	3	2	2	41	1	1	2	2	3	2	0	3	8	59	2	1
19	6	42	3	5	83	14	85	83	4	5	45	15	6	6	6	2	3	5	3	3	4	2	54	4	4	7	69	4	10	42	8	20	5	3	2	2	42	1	1	2	2	3	2	0	3	8	59	2	1
20	6	43	3	5	86	14	85	82	4	5	45	15	6	6	6	2	3	5	3	3	4	2	54	4	4	7	69	4	10	44	8	23	5	3	2	2	43	1	1	2	2	3	2	0	3	8	59	2	1
21	6	43	3	5	89	14	87	80	4	5	45	13	6	4	6	2	2	5	3	4	4	2	55	4	4	7	67	4	10	45	8	23	5	3	2	3	45	1	1	2	2	3	2	0	3	8	59	2	1
22	6	43	3	6	90	17	89	82	4	5	45	13	6	4	6	2	2	5	3	4	4	2	58	4	4	7	68	4	10	50	8	24	5	3	2	3	45	1	1	2	2	3	2	0	3	8	59	2	1
23	6	43	4	6	90	17	90	83	4	5	46	13	6	4	6	2	2	5	3	4	4	2	58	4	4	7	69	4	10	51	8	27	5	3	2	3	47	1	1	2	2	3	2	0	3	8	59	2	1
24	6	43	4	6	92	17	90	81	4	4	45	13	6	4	6	2	2	5	3	4	4	2	58	4	4	7	70	3	10	51	8	26	5	3	2	3	49	1	1	2	2	3	2	0	3	8	59	2	1
25	6	44	4	6	92	18	91	78	4	4	45	13	6	4	6	2	2	5	3	4	4	2	57	4	4	7	69	3	10	53	8	29	5	3	2	3	53	1	1	2	2	3	2	0	3	8	59	2	1
26	6	45	4	6	90	18	91	76	4	4	47	13	6	4	6	2	2	5	3	4	4	2	58	4	4	7	70	3	10	54	8	30	5	3	2	3	53	1	1	2	2	3	2	0	3	8	58	2	1
27	6	45	4	6	91	18	92	76	4	4	47	13	6	4	6	2	2	5	3	4	4	2	59	5	4	6	72	3	10	53	8	33	5	3	2	3	53	1	1	2	2	3	2	0	3	8	60	2	1
28	6	45	4	6	94	17	92	74	4	4	48	13	6	4	6	2	2	5	3	4	4	2	58	5	4	6	72	3	10	56	9	38	5	3	2	3	53	1	1	2	2	3	2	0	3	8	62	2	1
29	7	45	4	6	94	17	92	73	4	4	47	12	6	5	6	2	2	5	3	4	4	2	58	5	4	6	73	3	10	56	9	42	5	3	2	3	53	1	1	2	2	3	2	0	3	8	63	3	1
30	7	45	4	6	95	17	93	70	4	4	47	11	6	5	6	2	2	5	3	4	4	2	62	5	4	6	74	3	10	55	9	45	5	3	2	3	57	1	1	2	2	3	2	0	3	8	64	3	1
31	7	45	4	6	96	17	92	69	4	4	47	11	6	6	6	2	2	5	3	4	4	2	62	5	4	6	77	2	10	56	9	45	5	3	2	3	57	1	1	2	2	3	3	0	3	8	64	3	1
32	6	45	4	6	96	17	93	67	4	4	47	11	6	6	6	2	2	5	3	4	4	2	62	5	4	6	76	2	10	58	9	46	5	3	2	3	59	1	1	2	2	3	4	0	3	8	66	3	1
33	6	46	4	6	95	17	94	65	4	4	47	10	6	6	6	2	2	5	3	4	4	2	62	5	4	6	77	2	10	60	9	49	5	3	2	3	59	1	1	2	2	3	4	0	3	8	63	3	1
34	6	46	4	6	97	19	94	63	4	4	48	10	6	6	6	2	2	5	3	4	4	2	63	5	4	6	77	2	10	59	9	50	5	3	1	3	59	1	1	2	2	4	4	0	3	8	62	3	1
35	6	46	4	6	99	19	95	63	4	4	48	10	6	6	6	2	2	5	3	4	4	2	63	5	4	6	78	2	10	62	9	51	5	3	1	2	60	1	1	2	2	4	4	0	3	9	62	3	1
36	6	46	4	6	98	20	97	63	4	5	49	10	6	6	6	2	2	5	3	4	4	2	64	5	4	6	78	2	10	62	9	56	5	3	1	2	61	1	1	2	2	4	5	0	3	9	62	3	1
37	6	46	4	6	99	20	98	62	4	5	49	10	6	6	6	2	2	5	3	4	4	2	63	5	4	6	77	2	10	63	9	56	5	3	1	2	61	1	1	2	2	4	5	0	3	10	63	3	1
38	6	46	4	6	102	21	99	60	4	5	50	10	6	6	6	2	2	5	3	4	4	2	63	5	4	6	76	2	10	63	9	57	5	3	1	2	61	1	1	2	4	4	8	1	3	10	62	3	1
39	6	46	4	6	103	22	100	60	4	5	51	10	6	6	6	2	2	5	3	4	4	2	61	5	4	6	77	2	10	64	9	58	5	3	1	2	61	1	1	2	4	4	7	1	3	10	61	3	1
40	6	46	4	6	102	23	99	60	4	5	52	10	6	6	5	2	3	5	3	4	4	2	61	5	4	6	76	2	10	64	9	60	5	3	1	2	61	1	1	2	4	4	7	1	3	10	63	3	1
41	6	45	4	6	101	23	101	58	4	5	52	10	6	6	5	2	3	5	3	4	4	2	61	5	5	6	76	2	10	63	9	64	5	3	1	2	62	1	1	2	4	4	8	1	3	10	62	3	1
42	6	45	4	6	102	23	100	59	4	5	52	10	6	6	5	2	3	5	3	4	4	2	60	5	5	6	75	2	10	62	9	65	5	3	1	2	63	1	1	2	4	4	8	1	4	10	62	3	1
43	6	45	4	6	103	24	101	59	4	5	52	10	6	6	5	2	3	5	3	4	4	2	57	5	5	6	73	2	10	64	9	64	5	3	1	2	63	1	1	2	4	4	11	1	4	11	61	3	1
44	6	47	4	6	104	24	101	58	4	5	52	10	6	6	5	2	3	5	3	4	4	2	56	5	5	6	73	2	9	64	9	66	5	3	1	2	64	1	1	2	4	4	13	1	4	11	61	3	1
45	6	48	4	6	103	24	102	59	4	5	53	10	5	6	5	2	3	4	3	4	4	2	54	4	5	6	73	2	8	64	8	68	5	3	1	2	63	1	1	2	4	4	15	1	4	11	59	3	1
46	6	49	4	6	100	27	102	60	4	6	52	10	5	6	5	2	3	4	3	4	4	2	52	4	5	6	72	2	8	65	8	69	5	3	1	2	62	1	1	2	4	4	18	1	4	11	56	3	1
47	6	50	4	6	98	27	102	61	4	6	51	10	5	6	5	2	3	4	3	4	4	2	54	4	5	6	65	2	8	65	8	69	5	3	1	2	62	1	1	2	4	4	21	1	4	12	56	3	1
48	6	51	4	6	97	27	102	58	4	6	51	10	5	6	5	2	3	4	3	4	4	2	53	4	5	6	65	2	8	67	8	71	5	3	1	2	62	1	1	2	4	4	26	1	4	12	54	3	1
49	6	53	4	6	94	27	101	54	4	6	49	10	5	6	5	2	3	4	3	4	4	2	52	4	5	6	68	2	8	68	8	68	5	3	1	2	62	1	1	2	4	4	27	1	4	12	53	3	1
50	5	55	4	6	95	27	102	53	4	6	49	10	5	6	5	2	3	4	3	4	4	2	52	4	5	6	68	2	8	68	8	70	5	3	1	2	60	1	1	2	4	4	30	1	3	12	53	3	1
51	5	57	4	6	96	27	102	51	4	6	48	10	5	6	5	2	3	4	3	4	4	2	50	5	5	6	64	2	8	65	8	72	5	3	1	2	62	1	1	2	4	3	32	1	3	12	51	3	1
52	5	57	4	6	95	28	102	52	4	5	49	10	5	6	5	2	3	4	3	4	4	2	50	5	5	6	64	2	8	63	8	69	5	3	1	2	61	1	1	2	4	3	33	1	3	12	49	3	1
53	5	57	4	6	95	29	105	53	4	5	49	10	5	6	5	2	3	4	3	4	4	2	50	5	5	6	62	2	8	65	8	68	5	3	1	2	61	1	1	2	4	3	35	1	3	12	48	3	1
54	5	59	4	6	94	29	102	52	4	5	48	9	5	6	5	2	3	4	3	4	4	3	50	4	5	7	60	2	8	64	8	69	5	3	1	2	64	1	1	2	4	3	39	1	3	12	49	3	1
55	5	60	4	6	92	30	102	49	4	5	49	10	5	6	5	2	3	4	3	4	4	3	50	4	5	7	59	2	8	65	8	71	4	3	1	2	64	1	1	2	4	3	40	1	3	12	45	3	1
56	5	59	4	7	86	30	102	47	4	5	49	10	5	6	6	2	4	4	3	4	4	3	50	4	5	6	57	2	8	66	8	70	4	3	1	2	64	1	1	2	4	3	40	1	3	12	46	3	1
57	5	60	4	7	83	31	102	47	4	5	51	10	5	6	6	2	4	4	3	4	4	3	50	4	5	6	55	2	8	67	8	71	4	3	1	2	64	1	1	2	4	3	42	1	3	12	44	3	1
58	5	61	3	7	79	33	103	47	4	5	52	10	5	5	6	2	4	4	3	4	4	3	48	4	5	6	55	2	9	65	8	75	4	3	1	2	66	1	1	2	4	3	44	1	3	12	42	3	1
59	5	61	3	7	79	34	103	47	4	5	49	10	5	5	6	2	4	4	3	4	3	3	48	4	5	6	52	2	11	65	8	74	4	3	1	2	63	1	1	2	4	2	47	1	6	12	42	3	1
60	5	60	3	7	75	36	103	46	4	5	47	10	5	5	6	2	4	3	3	4	3	3	48	4	5	6	52	2	11	64	8	75	4	3	1	2	63	1	1	2	4	2	50	1	6	12	42	3	1
61	5	60	3	7	75	36	104	45	4	5	47	10	5	5	6	2	4	3	3	3	3	2	48	4	5	6	51	2	10	64	8	75	4	3	1	2	63	1	1	2	4	2	54	1	6	12	41	3	1
62	5	60	3	7	75	37	104	45	4	5	48	9	5	5	6	2	4	3	3	3	3	2	47	4	5	7	52	2	10	61	8	70	4	3	1	2	61	1	1	2	4	2	58	1	5	12	40	3	1
63	4	58	3	7	74	38	105	45	4	5	49	9	5	5	6	2	4	3	3	3	3	2	46	4	5	7	48	1	10	62	8	65	4	3	1	2	61	1	1	2	4	2	58	1	5	12	39	3	1
64	4	59	3	7	74	40	105	45	4	5	49	9	5	5	5	2	4	3	3	3	3	2	45	4	5	7	45	1	10	63	8	64	4	3	1	2	61	1	1	2	4	2	61	1	5	12	38	2	1
65	4	59	3	7	72	40	105	45	4	5	50	9	5	5	5	2	4	3	3	3	3	2	45	4	5	7	45	1	9	62	9	67	4	3	1	2	62	1	1	2	4	2	65	1	5	12	36	2	1
66	4	59	3	7	67	40	104	46	4	5	49	8	5	5	5	2	4	3	3	3	3	2	43	4	5	7	44	1	9	62	9	67	4	3	1	2	62	1	1	2	4	2	70	1	5	12	36	2	1
67	4	60	3	7	64	44	106	44	4	5	48	8	5	5	5	2	4	2	3	3	3	2	40	4	5	7	38	1	9	63	9	67	4	3	1	2	60	1	1	2	5	2	70	1	5	12	35	2	1
68	5	61	3	7	64	44	106	44	4	5	48	8	5	5	5	2	4	2	3	3	3	2	39	4	5	7	36	1	9	61	9	65	4	3	1	2	58	1	1	2	5	2	72	1	5	12	34	2	1
69	5	62	3	7	61	45	107	45	4	5	46	8	5	5	5	2	4	2	3	3	3	2	39	4	5	7	36	1	9	58	9	63	4	3	1	2	57	1	1	2	5	2	71	1	5	12	33	2	1
70	5	63	3	7	61	47	107	45	4	5	47	8	5	5	5	2	4	2	3	3	3	2	39	4	5	7	35	2	9	56	9	59	4	3	1	2	56	1	1	2	5	2	74	1	5	12	32	2	1
71	5	63	3	7	60	47	107	44	4	5	47	7	5	5	5	2	4	2	3	3	3	2	39	4	5	7	34	2	9	52	9	60	4	3	1	3	56	1	1	2	5	2	76	1	5	12	31	2	1
72	5	63	3	7	60	49	107	43	4	5	48	7	5	5	5	2	4	2	3	3	3	2	38	4	5	7	33	2	9	49	9	58	4	3	1	3	56	1	1	2	5	2	76	1	5	12	31	2	1
73	5	63	3	7	59	50	107	43	4	5	47	7	5	5	4	2	4	2	3	3	3	2	39	4	5	7	33	2	9	48	9	57	4	3	1	3	56	1	1	2	5	2	75	1	5	12	30	2	1
74	5	64	3	7	59	50	105	44	4	5	46	7	5	5	3	2	4	2	3	3	3	2	39	4	5	7	32	2	9	45	9	56	4	3	1	3	55	1	1	2	5	2	72	1	5	12	26	2	1
75	5	66	3	7	59	52	105	44	4	5	46	7	5	5	3	2	4	2	3	3	3	2	39	4	5	7	32	2	8	45	9	56	4	3	2	3	56	1	1	2	5	2	71	1	5	12	26	2	1
76	5	67	3	7	55	53	105	43	4	5	46	7	5	5	3	2	5	2	3	3	3	2	38	4	5	7	32	2	8	43	9	55	4	3	2	3	56	1	1	2	5	2	73	1	5	12	22	2	1
77	5	66	3	7	54	53	104	42	4	5	45	7	5	5	3	2	5	2	3	3	3	2	37	4	5	8	32	2	8	40	9	55	4	3	2	4	56	1	1	2	5	2	75	1	5	12	21	2	1
78	5	66	2	7	52	54	106	40	4	5	43	7	5	5	3	2	5	2	3	3	3	3	33	4	5	8	32	2	8	39	9	54	4	3	2	4	56	1	1	2	5	2	72	1	5	12	20	2	1
79	5	65	2	7	49	53	104	39	4	5	44	7	5	5	3	2	5	1	3	3	3	3	33	4	5	8	31	2	8	39	9	50	4	3	2	4	56	1	1	2	5	2	71	1	5	12	20	2	1
80	5	65	2	7	45	54	107	39	4	5	43	7	5	5	3	2	6	1	3	3	3	3	31	4	5	8	30	2	8	37	9	48	4	3	2	4	56	1	1	2	4	2	70	1	5	12	19	2	1
81	5	65	2	7	43	56	106	38	4	6	43	7	5	5	3	2	6	1	3	3	3	3	30	4	5	8	28	2	8	35	9	47	4	3	2	4	55	1	1	2	4	2	73	1	5	12	18	2	1
82	5	65	2	7	42	58	107	38	4	6	43	7	5	5	3	2	6	1	3	2	3	3	30	4	5	8	26	2	8	33	9	46	4	3	2	5	52	1	1	2	4	2	72	1	5	12	18	2	1
83	5	65	2	7	41	59	106	37	4	7	43	7	5	5	3	2	6	1	3	2	3	3	30	4	5	8	26	2	8	29	9	46	4	3	2	5	52	1	1	2	4	2	72	1	5	12	18	2	1
84	5	65	2	7	40	65	106	37	4	7	43	7	5	5	3	2	6	1	3	2	3	3	27	4	5	8	25	2	7	27	9	43	4	3	2	5	52	1	1	2	4	2	70	1	5	12	18	2	1
85	5	65	2	7	36	65	107	37	4	7	42	7	5	5	3	2	6	1	3	2	3	3	26	4	5	8	23	2	7	26	9	40	4	3	2	5	52	1	1	2	4	2	67	1	5	12	19	2	1
86	5	65	2	7	33	65	105	38	4	7	40	7	5	5	3	2	6	1	3	3	3	3	25	4	5	8	22	2	7	25	9	40	4	3	2	5	52	1	1	2	4	2	62	1	5	12	19	2	1
87	5	65	2	7	33	66	105	39	4	7	38	7	5	5	3	2	6	0	3	3	3	3	24	5	5	8	21	2	7	24	9	39	4	3	2	4	50	1	1	2	4	2	61	1	5	12	19	2	1
88	5	65	2	7	31	66	104	39	4	8	38	7	4	5	3	2	6	0	3	3	3	3	23	5	5	8	20	2	7	24	9	37	4	3	2	4	46	1	1	2	4	2	62	1	5	12	16	2	1
89	5	64	2	7	30	68	104	39	4	9	38	7	4	5	3	2	6	0	3	3	3	3	22	5	5	8	17	2	7	24	9	35	4	3	2	4	47	1	1	2	4	2	58	2	5	12	14	2	1
90	5	63	2	7	30	68	100	38	4	9	36	7	4	5	3	2	6	0	3	3	3	3	19	5	4	8	16	2	7	22	9	37	4	3	2	4	47	1	1	2	4	2	53	2	5	12	12	2	1
91	5	63	2	7	27	68	100	38	4	9	35	7	4	5	3	2	6	0	3	3	3	3	19	5	4	8	15	2	6	21	9	35	4	3	2	4	44	1	1	2	4	2	52	2	5	12	12	2	1
92	5	63	2	7	25	69	103	36	4	10	34	7	4	5	3	2	6	0	3	3	3	3	19	4	4	8	15	2	6	21	9	29	4	3	2	4	44	1	1	2	4	2	52	2	5	12	10	2	1
93	5	65	2	7	23	67	104	36	4	11	34	7	4	5	3	2	6	0	3	3	3	3	19	4	4	8	14	2	6	20	9	28	4	3	2	4	44	1	2	2	4	2	47	2	5	12	10	2	1
94	5	58	2	7	21	68	103	34	4	11	34	7	4	5	4	2	6	0	3	3	3	3	18	4	4	8	13	2	6	19	9	26	4	3	2	4	44	1	2	2	4	2	45	2	5	13	10	2	1
95	5	54	1	7	20	69	104	31	4	11	34	6	4	5	4	2	6	0	3	3	3	3	16	3	4	8	13	2	6	14	9	26	4	3	2	4	44	1	2	2	4	2	39	3	5	10	10	2	1
96	5	51	1	7	20	70	102	31	4	11	34	6	4	5	4	2	6	0	3	3	3	3	16	3	4	8	13	2	6	14	9	27	4	3	2	4	43	1	2	2	4	3	35	3	5	10	10	2	1
97	5	51	1	8	18	71	102	31	4	11	33	6	4	5	4	2	6	0	3	3	3	3	13	3	4	8	10	2	6	13	8	27	4	3	2	4	43	1	2	2	4	3	31	3	5	10	8	2	1
98	5	50	1	8	16	71	102	30	4	11	33	6	4	5	4	2	6	0	3	3	3	3	12	4	5	8	9	2	6	13	8	28	4	3	2	4	42	1	2	2	4	3	31	3	5	10	8	2	1
99	5	49	1	8	16	71	101	30	4	11	31	6	4	5	4	2	6	0	3	3	3	3	11	4	5	8	8	1	6	11	8	25	4	3	2	4	42	1	2	2	5	3	30	3	5	10	6	2	1
100	5	48	1	10	12	71	101	31	4	12	31	6	4	5	4	2	6	0	3	3	3	3	11	4	5	8	8	1	5	10	8	24	4	3	2	4	41	1	2	2	5	3	29	3	5	10	6	2	1
[truncated: 199 more columns]

## Sheet: Terminators
Segment	Solyc09g065260.1	Solyc09g010960.2	Solyc05g010710.1	Solyc03g031760.2	Solyc10g017570.2	Solyc02g092580.2	Solyc03g115220.2	Solyc12g096970.1	Solyc11g069840.1	Solyc07g006370.1	Solyc03g044100.2	Solyc01g099880.2	Solyc12g017360.1	Solyc12g006430.1	Solyc09g090920.2	Solyc01g111010.2	Solyc10g054800.1	Solyc01g090980.1	Solyc08g081720.2	Solyc06g072650.1	Solyc04g080650.2	Solyc11g065010.1	Solyc08g082190.2	Solyc02g089150.2	Solyc01g094990.2	Solyc07g062230.2	Solyc09g091510.2	Solyc01g099960.2	Solyc02g069250.2	Solyc08g082640.2	Solyc03g111400.1	Solyc05g054440.2	Solyc02g076830.1	Solyc09g010080.2	Solyc02g067050.2	Solyc08g082670.2	Solyc07g049300.2	Solyc11g012130.1	Solyc02g032030.1	Solyc08g008400.1	Solyc05g053550.2	Solyc02g069480.1	Solyc03g005720.2	Solyc07g063600.2	Solyc02g069440.2	Solyc06g035580.2	Solyc12g088640.1	Solyc03g116770.2	Solyc02g087410.2
1	48	11	30	0	11	8	9	22	3	24	6	26	2	4	21	8	52	37	4	39	2	18	3	3	5	2	19	2	39	5	4	8	3	1	16	2	9	31	10	23	1	4	8	14	19	3	29	19	6
2	48	11	28	0	10	7	8	22	3	24	6	25	1	4	16	8	50	35	4	36	2	16	3	3	5	2	19	2	39	5	4	8	3	1	15	2	9	32	10	22	1	4	8	15	19	4	28	19	6
3	47	8	29	0	8	7	6	22	3	23	6	24	1	4	16	8	50	35	4	35	2	14	3	3	4	2	19	2	39	6	4	8	2	1	15	2	10	30	11	22	1	4	7	15	17	4	27	17	6
4	45	8	28	0	8	7	6	22	3	23	6	23	1	4	16	8	48	31	4	33	2	13	3	2	4	2	19	1	39	6	4	8	2	1	14	2	11	30	10	21	0	4	6	14	17	4	26	16	6
5	45	9	28	0	8	3	6	21	3	22	5	22	1	4	15	8	46	31	3	32	2	12	3	2	4	2	19	2	41	6	4	8	2	1	13	2	11	28	10	21	0	4	6	12	17	4	23	15	6
6	45	9	27	0	8	3	6	20	2	21	5	22	2	4	14	8	45	31	3	31	2	12	3	2	4	2	18	2	41	6	4	8	2	1	12	2	9	27	10	21	0	4	6	12	17	4	23	15	6
7	45	9	24	0	5	3	6	20	2	21	5	22	2	4	14	8	43	29	3	32	2	12	3	2	4	2	15	2	42	3	4	6	2	1	12	2	8	27	8	21	0	5	6	11	16	4	21	15	6
8	42	6	23	0	5	2	3	19	2	17	5	20	2	3	14	8	37	28	3	30	2	10	3	2	4	2	15	2	42	3	5	6	2	1	12	3	8	25	8	20	0	5	5	11	16	4	19	14	6
9	41	6	19	0	4	2	1	19	2	15	4	18	2	2	13	8	35	28	3	27	2	9	3	2	4	2	13	2	40	3	5	6	2	1	13	5	8	22	8	20	0	5	4	11	16	4	15	12	5
10	42	5	20	0	3	2	1	14	2	14	3	17	2	2	12	8	34	27	2	25	2	8	3	2	4	2	9	2	39	2	5	6	2	1	11	5	8	23	8	20	0	5	3	9	16	4	14	12	5
11	41	4	20	0	3	2	0	14	2	13	3	14	2	2	12	8	32	26	2	23	2	7	3	2	4	2	9	2	39	2	5	6	2	1	11	5	8	23	8	20	0	4	3	8	16	3	13	10	4
12	41	4	19	0	3	1	0	13	2	13	3	13	2	1	11	8	31	25	2	22	2	6	3	2	4	2	9	2	39	3	5	6	2	1	11	5	6	22	7	20	0	4	3	8	16	3	12	9	5
13	41	6	18	0	3	1	0	13	2	13	3	13	2	1	10	8	31	24	2	19	2	6	3	2	4	2	9	2	39	2	6	7	2	1	11	5	5	22	6	19	0	3	3	8	16	3	12	8	5
14	40	7	16	0	3	0	0	13	2	13	3	12	2	1	10	8	31	23	2	15	2	5	3	2	3	3	9	2	38	2	6	7	2	1	10	5	5	19	5	19	0	3	3	8	16	3	13	8	5
15	39	7	16	0	3	0	0	13	2	12	3	12	1	1	11	7	32	19	1	15	2	5	3	2	3	3	9	2	36	2	5	7	2	3	10	6	5	16	5	18	0	3	2	7	16	3	9	7	7
16	39	7	16	0	3	0	0	13	2	13	3	11	1	1	11	7	29	19	1	14	2	3	3	2	3	3	7	2	35	2	5	9	3	3	9	6	5	16	4	16	0	3	2	7	16	3	9	7	9
17	39	6	15	2	3	1	0	13	2	14	3	7	3	1	10	7	28	18	1	13	2	3	3	2	3	3	7	2	35	3	5	9	3	3	8	6	5	16	4	16	0	3	2	7	16	3	9	6	9
18	39	6	15	2	2	1	0	12	2	12	2	7	4	1	9	7	28	18	1	12	2	1	3	2	3	2	7	2	33	3	5	9	3	4	7	6	5	15	4	13	0	3	2	7	15	3	9	6	10
19	36	5	14	2	2	1	0	11	3	12	2	6	4	1	8	7	26	18	1	12	2	1	2	2	3	2	7	2	33	3	4	9	3	4	7	6	5	15	4	10	0	3	2	7	15	3	9	6	10
20	33	5	14	2	2	1	0	11	3	11	2	5	4	0	7	7	26	16	1	12	2	0	2	2	3	2	6	2	33	3	4	9	3	5	7	6	7	15	4	10	0	3	2	7	14	3	8	6	10
21	28	5	13	2	2	1	0	11	2	9	2	5	4	0	6	7	26	15	1	11	2	0	2	2	4	2	5	2	32	3	4	10	2	5	5	7	7	14	4	11	0	3	2	7	14	3	8	6	9
22	27	6	12	2	1	1	0	11	2	9	2	5	4	1	6	7	26	14	1	11	2	0	0	2	3	2	3	2	32	3	5	10	2	5	5	7	7	14	4	10	0	3	2	7	14	3	7	6	9
23	24	7	12	2	1	1	0	11	2	8	2	4	4	1	6	6	25	13	1	11	2	0	0	2	4	2	3	3	32	3	5	10	1	5	5	7	7	14	4	10	1	3	2	6	12	2	6	6	10
24	22	8	12	3	1	1	0	11	2	8	2	2	4	1	4	6	25	12	1	11	2	1	0	1	4	2	3	3	29	3	5	10	1	5	4	7	8	13	4	10	1	3	2	6	11	2	6	6	10
25	23	9	9	3	0	2	0	10	3	8	2	2	4	1	4	6	21	10	1	10	2	2	0	1	4	2	3	3	28	3	5	9	1	5	3	7	8	11	4	9	1	3	2	6	9	2	6	5	10
26	23	9	9	3	0	2	0	10	3	6	2	2	5	1	4	6	21	9	1	10	2	2	0	1	4	2	2	3	27	3	5	8	1	5	3	7	7	12	4	9	3	3	2	6	9	2	7	5	10
27	22	9	9	3	0	2	0	10	3	7	2	3	5	1	4	5	20	8	1	10	2	2	1	1	4	2	2	3	27	3	5	8	1	4	3	7	7	10	3	9	3	3	2	6	9	2	7	4	10
28	20	9	9	3	0	2	0	10	3	7	2	3	5	1	4	5	19	8	1	8	2	2	1	1	4	2	2	3	25	3	6	8	1	4	3	8	7	10	3	8	3	3	2	6	9	2	7	5	10
29	18	9	9	3	0	2	0	8	3	9	2	3	5	1	4	4	17	8	1	7	2	2	1	1	4	2	2	3	25	3	8	8	1	4	3	8	8	9	3	8	3	3	3	6	9	2	6	4	10
30	18	9	9	3	0	2	0	8	3	10	2	2	5	1	4	4	16	8	1	6	2	2	1	2	4	3	2	3	23	3	8	7	1	4	3	8	8	9	2	7	3	3	3	5	9	2	6	4	9
31	14	9	9	3	0	2	0	8	3	10	1	2	5	1	3	5	11	8	1	6	2	2	1	2	4	3	2	3	21	3	8	9	1	4	3	8	8	8	2	7	4	3	3	5	7	2	6	4	9
32	13	10	7	3	0	2	0	6	3	10	1	2	5	1	2	6	11	8	1	6	1	2	1	2	4	3	2	3	21	4	8	10	1	4	3	8	8	7	2	5	5	3	3	4	7	2	5	4	8
33	12	10	6	3	0	2	0	6	3	10	1	2	5	2	2	6	11	8	1	6	1	2	1	4	4	3	2	3	20	4	8	10	1	4	3	8	7	6	2	4	5	3	3	5	7	2	5	4	8
34	12	10	6	3	0	2	0	6	4	10	1	2	5	2	2	7	9	9	1	4	1	2	1	5	4	3	2	3	21	4	8	10	1	4	3	8	7	6	2	4	5	3	3	6	7	1	5	2	8
35	10	12	4	4	0	2	0	4	4	10	1	2	5	2	2	7	8	10	1	4	1	2	1	5	4	3	2	3	18	4	7	10	1	4	3	8	7	5	2	4	5	3	2	6	7	1	5	2	8
36	10	12	4	4	0	2	0	3	4	10	1	2	5	2	2	6	6	10	1	3	1	2	1	5	4	3	2	3	17	4	7	9	1	4	2	8	7	5	2	4	5	3	2	6	6	1	5	2	9
37	10	12	4	4	0	2	0	3	4	10	1	2	5	2	2	6	4	10	1	4	1	2	1	6	4	3	2	3	16	4	7	9	1	5	2	8	7	5	2	4	5	3	2	6	6	1	5	2	9
38	8	15	3	4	0	2	0	1	4	11	1	2	7	2	2	6	4	9	1	4	1	2	1	6	4	3	1	3	16	4	7	9	1	5	3	7	7	4	2	5	5	2	2	6	7	2	5	2	9
39	9	15	3	4	0	2	0	1	4	12	1	2	7	2	2	6	2	10	1	6	1	2	1	6	4	3	1	3	16	4	7	9	1	5	3	9	7	4	2	5	5	3	2	7	7	2	4	2	9
40	9	16	3	4	0	2	0	0	3	13	1	2	8	2	2	6	2	10	1	7	1	2	1	6	4	3	1	3	13	4	7	9	1	5	2	11	6	4	2	5	5	3	3	5	7	2	3	2	9
41	7	16	2	4	0	2	0	0	3	13	1	2	8	2	2	6	2	9	1	7	1	2	1	5	4	3	1	3	11	4	7	8	1	6	2	10	6	4	1	6	5	3	3	5	7	2	4	2	9
42	7	17	3	5	0	2	0	0	3	13	1	2	8	2	2	6	2	10	1	7	1	2	1	5	4	3	1	3	10	4	7	9	1	6	2	10	6	3	1	6	5	3	3	4	7	2	4	2	8
43	6	17	3	5	0	2	0	0	3	13	1	2	8	2	2	5	2	8	1	7	1	2	1	5	5	3	1	3	8	4	6	9	1	6	2	10	6	3	1	6	5	3	3	4	7	1	4	2	8
44	6	17	2	5	0	2	0	0	3	14	0	2	8	2	2	5	2	9	1	7	2	2	2	5	5	3	1	3	8	3	6	9	1	6	2	10	5	2	0	7	5	3	3	4	6	1	4	2	8
45	6	16	3	6	1	2	0	0	3	15	0	2	8	2	2	5	3	9	1	7	2	2	2	5	5	3	1	3	8	3	6	9	1	6	2	10	4	3	0	7	5	3	3	4	6	1	4	2	8
46	5	15	3	6	1	2	0	0	3	16	0	2	8	2	2	5	3	10	1	7	2	2	2	5	6	3	1	2	6	3	6	9	1	6	2	10	4	3	0	6	5	2	3	4	6	1	4	2	8
47	5	15	3	6	1	2	0	0	3	16	0	2	7	2	3	5	3	10	1	7	1	2	2	5	6	3	1	2	5	3	6	9	1	6	2	10	4	3	0	6	5	2	3	4	6	1	4	2	8
48	5	15	3	6	1	2	0	0	3	16	0	2	7	2	3	5	4	12	1	5	1	3	2	5	6	3	1	2	4	3	6	9	1	6	2	10	4	4	0	6	5	1	3	4	7	1	4	2	8
49	5	16	3	6	1	3	0	0	3	16	0	2	7	2	3	5	4	12	1	5	1	3	2	5	6	3	0	3	4	3	5	9	1	6	2	8	4	4	0	6	5	1	3	5	7	1	4	2	8
50	4	16	3	6	1	3	0	0	4	16	0	2	7	2	3	5	4	12	1	5	1	3	3	5	6	4	0	3	3	4	5	9	1	6	1	7	4	4	2	6	5	1	3	5	7	1	6	3	8
51	3	16	3	6	1	3	0	0	4	16	0	2	8	2	4	5	4	13	1	6	1	3	3	5	6	4	0	3	3	4	5	9	1	7	1	7	4	3	2	6	5	1	2	5	8	1	6	4	8
52	2	16	3	7	1	3	0	0	4	16	0	2	9	2	4	5	4	14	1	6	1	3	3	5	6	4	0	3	3	4	5	9	1	7	1	7	4	3	2	6	5	1	2	5	8	1	7	4	8
53	2	16	3	7	1	3	1	0	4	16	0	2	9	2	4	5	4	14	0	6	1	3	3	5	6	4	0	3	2	3	5	9	1	7	1	7	4	3	2	6	5	1	2	5	8	1	8	4	7
54	2	14	3	7	1	3	1	0	4	16	0	2	9	2	4	5	4	14	0	6	1	3	3	5	6	3	0	3	2	3	4	8	1	7	1	7	4	3	3	6	5	1	2	5	8	1	8	4	7
55	2	13	3	7	1	3	1	0	4	15	0	2	9	3	4	5	4	14	0	6	1	3	3	5	6	3	0	3	2	3	4	8	1	7	1	7	4	3	3	6	5	1	2	5	8	1	7	4	7
56	2	14	3	7	1	3	1	0	4	15	0	2	9	3	3	5	3	14	0	6	1	3	3	5	6	3	0	3	2	3	4	8	1	5	1	6	4	3	3	6	5	1	3	5	8	1	7	4	5
57	3	14	3	7	1	3	1	0	4	14	0	2	9	3	3	5	3	14	0	6	1	3	3	5	6	3	0	3	2	3	4	6	0	6	1	6	4	3	3	6	5	1	3	5	8	1	8	3	3
58	3	14	3	5	1	2	1	1	4	13	0	2	8	3	3	5	3	13	0	6	1	4	3	5	7	3	0	3	2	2	4	6	0	7	1	6	4	3	3	7	5	1	3	5	8	1	10	4	2
59	3	14	3	5	1	2	1	1	4	15	1	2	7	3	3	5	3	13	0	6	2	4	3	5	7	3	0	4	2	4	4	6	0	6	1	6	4	3	3	7	5	1	3	5	8	1	12	5	2
60	3	14	3	5	1	2	1	1	3	15	1	2	7	3	3	5	3	11	0	6	2	4	3	5	7	2	0	4	2	4	4	6	0	6	1	6	2	3	3	7	5	1	3	5	7	1	12	5	2
61	3	14	3	5	1	2	1	1	5	15	1	2	7	3	3	5	3	11	0	6	2	4	3	5	8	2	0	4	2	4	5	6	0	5	1	6	2	5	3	7	5	1	4	5	7	1	13	5	2
62	3	13	3	5	1	2	1	1	7	16	1	2	7	3	3	5	3	11	0	6	2	4	3	5	7	2	0	5	2	4	6	5	0	6	1	5	2	5	3	6	5	1	4	5	7	1	13	6	2
63	3	13	3	5	1	2	1	1	7	16	1	2	8	2	3	5	3	11	0	6	2	4	3	5	7	2	0	5	2	4	5	5	0	6	1	5	2	5	3	6	5	1	4	5	7	1	13	6	2
64	3	12	3	5	1	2	1	1	8	16	1	2	8	2	3	5	3	11	0	6	2	4	3	5	6	2	0	4	2	4	5	5	0	6	1	5	2	5	3	5	4	1	4	5	8	1	13	6	1
65	3	11	3	4	1	2	1	1	8	16	1	2	8	3	3	5	3	11	0	6	2	3	3	5	6	2	0	4	2	4	5	5	0	7	1	5	1	5	3	5	4	1	4	5	8	1	13	6	1
66	2	10	3	4	1	1	1	1	8	15	1	1	8	4	3	5	4	11	1	6	2	2	3	5	6	2	0	4	2	4	6	5	0	7	1	5	2	5	3	5	4	1	5	5	6	1	13	6	1
67	2	10	3	4	1	1	2	1	8	15	1	1	7	4	2	5	4	11	1	6	2	2	2	5	6	2	0	4	2	4	7	5	0	7	1	5	2	4	4	5	2	2	5	5	6	1	12	6	1
68	2	10	3	4	1	1	2	1	10	14	1	0	8	4	2	4	4	11	1	6	2	2	2	5	7	3	0	4	2	5	9	5	0	7	1	5	2	4	4	5	2	2	5	4	6	1	12	6	1
69	2	10	3	4	1	1	3	1	10	14	1	0	8	4	2	4	4	11	1	6	2	2	2	5	7	4	1	4	2	5	8	5	0	7	1	5	2	4	4	5	2	2	5	4	6	1	12	5	2
70	2	11	3	4	1	1	3	1	10	12	1	0	8	4	2	4	4	10	1	6	2	2	2	5	7	4	1	4	2	5	6	4	0	7	1	5	1	5	4	5	2	2	4	4	5	1	13	5	2
71	2	11	3	4	1	1	3	1	10	11	1	0	9	4	2	4	4	10	1	7	2	2	2	4	7	3	1	4	2	5	6	3	0	7	1	5	1	5	4	5	2	2	4	4	4	1	13	5	2
72	2	10	3	4	1	1	3	1	10	11	1	0	9	4	2	3	4	10	1	7	2	2	2	4	7	3	1	4	2	5	6	2	0	7	1	5	1	5	4	5	1	2	4	4	4	1	13	5	2
73	2	10	3	4	2	1	3	1	10	11	1	0	9	4	2	1	3	10	1	7	2	2	2	4	7	3	2	4	1	4	6	2	1	7	1	5	1	5	4	5	2	2	4	3	4	1	13	5	3
74	2	10	3	4	2	1	3	1	10	11	1	0	10	3	2	1	4	10	1	7	2	2	2	2	7	3	2	4	2	4	6	2	1	7	1	5	1	5	4	5	2	2	4	3	4	1	14	6	3
75	2	10	3	3	2	1	3	1	9	11	1	0	10	3	2	0	4	9	1	7	2	2	3	1	7	3	2	4	1	4	6	2	1	7	1	5	1	5	4	5	2	2	4	2	4	1	16	6	3
76	2	8	4	3	2	1	3	1	10	11	1	0	10	3	2	2	5	8	1	7	2	2	3	1	6	3	2	4	1	4	6	2	3	7	1	5	1	6	4	5	2	2	4	2	4	1	16	6	2
77	2	8	4	3	2	1	3	1	10	11	1	1	10	3	3	3	5	8	1	7	2	2	3	1	6	4	2	3	1	4	6	2	3	7	1	5	1	6	4	5	2	2	4	2	4	1	16	6	2
78	2	7	4	3	2	1	3	1	10	11	2	1	8	3	3	3	5	8	1	5	2	3	3	0	6	4	2	3	1	4	6	2	3	7	1	5	1	6	4	4	2	2	4	2	4	1	17	6	2
79	3	5	5	3	2	1	3	1	10	10	2	1	8	3	3	3	5	8	1	5	2	3	3	0	6	4	2	3	1	4	7	2	3	7	0	5	1	6	5	4	2	2	4	2	3	0	19	6	2
80	2	5	5	3	2	1	3	1	10	9	2	2	8	3	3	3	5	7	1	4	2	3	3	0	6	4	2	3	1	4	7	2	3	7	0	3	1	6	6	4	2	1	4	2	3	0	19	6	2
81	2	4	5	3	2	1	3	2	10	8	2	2	8	3	3	3	5	7	1	3	2	3	3	0	6	4	2	3	1	5	7	2	3	7	0	1	1	8	6	4	2	1	3	2	3	0	20	6	2
82	3	4	5	3	2	1	3	2	10	8	2	2	8	3	3	3	5	12	1	3	2	3	3	0	6	4	2	3	1	5	7	2	4	6	0	1	2	8	6	3	2	1	3	2	4	0	21	6	2
83	3	3	4	2	2	1	3	2	10	8	2	2	8	4	3	3	5	15	1	3	2	3	3	0	6	4	3	4	1	5	7	1	5	6	0	1	2	8	6	4	2	1	3	2	5	0	21	6	2
84	3	3	4	2	2	1	3	2	11	8	2	2	8	4	5	3	5	15	1	3	2	3	3	0	6	4	3	4	1	5	7	1	5	6	0	1	2	9	6	4	2	2	3	3	5	0	21	7	2
85	3	3	3	2	2	1	3	2	11	7	2	2	8	4	5	3	5	18	1	3	1	3	2	0	6	4	3	4	1	5	7	1	7	6	0	1	2	9	6	3	3	2	3	3	5	0	22	8	2
86	3	3	3	1	1	1	3	2	11	6	2	2	8	4	5	3	5	19	1	3	1	3	2	0	6	4	3	5	1	5	7	1	7	6	0	1	2	9	6	3	3	2	3	3	5	0	23	8	2
87	3	3	3	1	1	1	3	2	11	5	3	2	8	5	5	3	5	18	1	3	2	4	3	0	5	4	3	5	2	5	7	1	7	6	0	1	2	9	6	3	3	2	4	3	6	0	23	8	2
88	3	3	3	1	1	1	3	2	11	5	3	2	8	5	4	3	5	18	1	3	3	4	3	0	5	4	3	5	2	5	7	1	7	6	1	1	2	9	6	4	4	2	4	3	6	0	23	8	2
89	3	3	4	2	1	1	3	2	12	5	3	3	9	5	4	3	4	16	1	3	3	3	3	0	5	4	3	6	2	5	7	1	7	6	1	1	2	8	6	6	4	2	4	2	5	0	23	8	2
90	3	2	4	2	1	0	3	2	12	5	3	3	9	5	4	3	4	16	1	3	3	3	3	0	5	5	3	5	2	4	7	1	7	6	1	1	2	9	6	6	4	2	4	2	5	0	23	8	2
91	3	2	4	2	1	0	3	2	11	5	3	3	9	5	4	3	4	16	2	3	3	3	2	0	5	4	3	5	2	4	7	1	7	6	1	1	2	9	4	6	4	2	4	2	6	0	21	8	2
92	3	2	3	2	1	1	3	2	11	5	3	3	8	5	3	3	4	15	2	3	3	4	2	0	5	4	3	5	2	4	7	1	7	5	1	1	2	9	4	6	4	2	4	2	5	0	21	7	2
93	3	2	3	1	1	1	3	2	11	5	3	3	7	5	3	3	4	14	2	3	3	4	2	1	5	4	3	5	2	4	7	1	7	6	3	1	2	9	4	9	4	2	4	2	5	0	20	7	2
94	3	2	3	1	1	1	3	2	11	3	3	3	7	5	3	3	4	14	2	3	3	5	2	1	5	4	3	5	2	4	7	1	7	6	3	1	2	9	4	9	4	2	4	2	5	0	18	7	2
95	3	2	3	1	1	1	3	2	11	4	3	3	7	4	3	5	4	14	2	3	3	5	2	1	5	4	3	6	2	4	7	1	7	6	4	2	2	9	3	9	4	2	4	3	5	0	19	8	2
96	3	2	3	1	1	1	3	2	11	4	3	3	7	4	3	5	4	14	2	3	3	5	2	1	5	4	4	6	2	4	7	1	7	6	6	2	2	9	3	9	4	2	4	3	6	0	19	8	2
97	3	1	3	1	1	1	3	2	11	4	3	3	7	4	3	5	4	14	2	3	3	5	2	1	5	4	4	6	3	4	7	1	7	6	6	2	2	9	3	9	4	2	3	3	6	0	19	8	2
98	2	1	3	1	1	1	3	2	11	4	3	3	6	4	3	5	4	14	2	3	3	5	2	1	5	4	5	6	3	4	7	1	7	5	7	2	2	10	3	9	4	2	3	3	6	0	18	8	3
99	2	2	3	1	1	1	3	1	11	4	3	3	7	4	3	5	4	14	2	3	3	6	2	1	4	4	5	6	3	4	7	1	7	4	7	2	2	10	3	8	4	2	4	3	6	0	16	7	3
100	2	2	3	1	1	1	3	1	11	2	2	3	7	4	3	5	4	14	2	3	2	6	2	1	4	4	5	5	5	2	7	1	7	4	7	2	2	10	3	8	4	2	4	4	6	0	14	6	3
[truncated: 23 more columns]

## Sheet: amountOfExons
gene	amountOfExons
exon:Solyc09g065260.1	2
exon:Solyc09g010960.2	3
exon:Solyc05g010710.1	3
exon:Solyc03g031760.2	10
exon:Solyc10g017570.2	5
exon:Solyc02g092580.2	4
exon:Solyc03g115220.2	3
exon:Solyc12g096970.1	2
exon:Solyc11g069840.1	10
exon:Solyc07g006370.1	1
exon:Solyc03g044100.2	4
exon:Solyc01g099880.2	6
exon:Solyc12g017360.1	2
exon:Solyc12g006430.1	2
exon:Solyc09g090920.2	2
exon:Solyc01g111010.2	6
exon:Solyc10g054800.1	3
exon:Solyc01g090980.1	1
exon:Solyc08g081720.2	4
exon:Solyc06g072650.1	1
exon:Solyc04g080650.2	10
exon:Solyc11g065010.1	1
exon:Solyc08g082190.2	2
exon:Solyc02g089150.2	8
exon:Solyc01g094990.2	3
exon:Solyc07g062230.2	2
exon:Solyc09g091510.2	2
exon:Solyc01g099960.2	3
exon:Solyc02g069250.2	5
exon:Solyc08g082640.2	6
exon:Solyc03g111400.1	1
exon:Solyc05g054440.2	3
exon:Solyc02g076830.1	1
exon:Solyc09g010080.2	6
exon:Solyc02g067050.2	2
exon:Solyc08g082670.2	6
exon:Solyc07g049300.2	5
exon:Solyc11g012130.1	2
exon:Solyc02g032030.1	1
exon:Solyc08g008400.1	1
exon:Solyc05g053550.2	2
exon:Solyc02g069480.1	4
exon:Solyc03g005720.2	2
exon:Solyc07g063600.2	3
exon:Solyc02g069440.2	2
exon:Solyc06g035580.2	5
exon:Solyc12g088640.1	2
exon:Solyc03g116770.2	3
exon:Solyc02g087410.2	7
exon:Solyc01g008710.2	5
exon:Solyc06g052010.1	4
exon:Solyc04g079910.2	2
exon:Solyc10g008250.1	3
exon:Solyc04g082540.1	4
exon:Solyc10g008260.1	3
exon:Solyc05g006510.1	1
exon:Solyc10g086500.1	1
exon:Solyc03g083460.2	2
exon:Solyc05g008080.1	5
exon:Solyc09g092270.2	2
exon:Solyc06g007970.2	4
exon:Solyc10g054820.1	3
exon:Solyc07g051820.2	9
exon:Solyc11g042650.1	1
exon:Solyc09g011570.2	2
exon:Solyc05g015290.1	1
exon:Solyc08g066840.2	3
exon:Solyc10g052760.1	1
exon:Solyc08g078640.1	5
exon:Solyc03g119260.2	2
exon:Solyc08g078640.1	5
exon:Solyc01g102360.1	6
