# Supplementary material for: Genome-wide data (ChIP-seq) enabled identification of cell wall-related and aquaporin genes as targets of tomato ASR1, a drought stress-responsive transcription factor
Source: BMC Plant Biol. 2014 Jan 14;14:29. doi: 10.1186/1471-2229-14-29 (PMC3923394; doi:10.1186/1471-2229-14-29)
Supplement: Additional file 3 — TomatoProgramCode zip file. In-house softwares developed for this paper. [file 1471-2229-14-29-S3.zip › tomatoProgramCode/averageDistribution/peakGenes_Exons.txt]

Solyc09g065260.1
Solyc09g010960.2
Solyc05g010710.1
Solyc03g031760.2
Solyc10g017570.2
Solyc02g092580.2
Solyc03g115220.2
Solyc12g096970.1
Solyc11g069840.1
Solyc07g006370.1
Solyc03g044100.2
Solyc01g099880.2
Solyc12g017360.1
Solyc12g006430.1
Solyc09g090920.2
Solyc01g111010.2
Solyc10g054800.1
Solyc01g090980.1
Solyc08g081720.2
Solyc06g072650.1
Solyc04g080650.2
Solyc11g065010.1
Solyc08g082190.2
Solyc02g089150.2
Solyc01g094990.2
Solyc07g062230.2
Solyc09g091510.2
Solyc01g099960.2
Solyc02g069250.2
Solyc08g082640.2
Solyc03g111400.1
Solyc05g054440.2
Solyc02g076830.1
Solyc09g010080.2
Solyc02g067050.2
Solyc08g082670.2
Solyc07g049300.2
Solyc11g012130.1
Solyc02g032030.1
Solyc08g008400.1
Solyc05g053550.2
Solyc02g069480.1
Solyc03g005720.2
Solyc07g063600.2
Solyc02g069440.2
Solyc06g035580.2
Solyc12g088640.1
Solyc03g116770.2
Solyc02g087410.2
Solyc01g008710.2
Solyc06g052010.1
Solyc04g079910.2
Solyc10g008250.1
Solyc04g082540.1
Solyc10g008260.1
Solyc05g006510.1
Solyc10g086500.1
Solyc03g083460.2
Solyc05g008080.1
Solyc09g092270.2
Solyc06g007970.2
Solyc10g054820.1
Solyc07g051820.2
Solyc11g042650.1
Solyc09g011570.2
Solyc05g015290.1
Solyc08g066840.2
Solyc10g052760.1
Solyc08g078640.1
Solyc03g119260.2
Solyc08g078640.1
Solyc01g102360.1
