# Supplementary material for: Genome-wide data (ChIP-seq) enabled identification of cell wall-related and aquaporin genes as targets of tomato ASR1, a drought stress-responsive transcription factor
Source: BMC Plant Biol. 2014 Jan 14;14:29. doi: 10.1186/1471-2229-14-29 (PMC3923394; doi:10.1186/1471-2229-14-29)
Supplement: Additional file 3 — TomatoProgramCode zip file. In-house softwares developed for this paper. [file 1471-2229-14-29-S3.zip › tomatoProgramCode/averageDistribution/peakGenes_Terminators.txt]

Solyc06g072660.2
Solyc02g088080.1
Solyc01g088320.1
Solyc08g075040.1
Solyc01g095000.2
Solyc10g005340.2
Solyc07g041400.2
Solyc03g005730.2
Solyc07g063590.2
Solyc12g009680.1
Solyc02g069450.2
Solyc11g066580.1
Solyc06g072410.1
Solyc04g081980.2
Solyc06g052020.2
Solyc08g078510.2
Solyc05g052960.2
Solyc09g091000.2
Solyc03g083470.2
Solyc01g107800.2
Solyc07g041110.1
