# Supplementary material for: Genome-wide data (ChIP-seq) enabled identification of cell wall-related and aquaporin genes as targets of tomato ASR1, a drought stress-responsive transcription factor
Source: BMC Plant Biol. 2014 Jan 14;14:29. doi: 10.1186/1471-2229-14-29 (PMC3923394; doi:10.1186/1471-2229-14-29)
Supplement: Additional file 3 — TomatoProgramCode zip file. In-house softwares developed for this paper. [file 1471-2229-14-29-S3.zip › tomatoProgramCode/averageDistribution/peakGenes_Promoters.txt]

Solyc09g065250.1
Solyc09g010950.2
Solyc02g090940.2
Solyc05g010690.1
Solyc05g010700.1
Solyc05g056130.2
Solyc03g115200.2
Solyc01g099870.1
Solyc01g107790.2
Solyc10g054790.1
Solyc01g090970.2
Solyc02g088090.1
Solyc07g062660.2
Solyc05g008070.2
Solyc08g082650.2
Solyc11g071930.1
Solyc02g077870.1
Solyc03g097830.2
Solyc03g063090.1
Solyc10g079650.1
Solyc04g015340.2
Solyc01g088520.2
Solyc07g041390.1
Solyc04g078780.2
Solyc12g009670.1
Solyc06g074810.2
Solyc03g118760.2
Solyc03g116780.2
Solyc02g080900.2
Solyc01g017590.1
Solyc04g077870.2
Solyc07g066190.1
Solyc03g019790.2
Solyc01g008720.1
Solyc04g081970.2
Solyc07g006550.2
Solyc01g110170.1
Solyc09g009800.2
Solyc01g110130.2
Solyc07g054720.1
Solyc08g078010.2
Solyc06g065400.2
Solyc08g083140.2
Solyc08g083130.2
Solyc04g078660.1
Solyc08g060930.2
Solyc10g086510.1
Solyc03g123640.2
Solyc02g077440.2
Solyc08g008450.1
Solyc05g052950.2
Solyc01g103790.2
Solyc12g008650.1
Solyc12g007120.1
Solyc10g084980.1
Solyc01g110160.2
Solyc07g051810.1
Solyc02g086640.2
Solyc10g044720.1
Solyc11g073060.1
Solyc09g011580.2
Solyc04g078560.1
Solyc02g063440.2
Solyc01g104960.1
Solyc02g082160.1
Solyc12g010190.1
