# Supplementary material for: Genome-wide data (ChIP-seq) enabled identification of cell wall-related and aquaporin genes as targets of tomato ASR1, a drought stress-responsive transcription factor
Source: BMC Plant Biol. 2014 Jan 14;14:29. doi: 10.1186/1471-2229-14-29 (PMC3923394; doi:10.1186/1471-2229-14-29)
Supplement: Additional file 3 — TomatoProgramCode zip file. In-house softwares developed for this paper. [file 1471-2229-14-29-S3.zip › tomatoProgramCode/averageDistribution/AnnotationGFF3.h]

#ifndef ANNOTATIONGFF3_H
#define ANNOTATIONGFF3_H

#include <string>
#include <iostream>

using namespace std;

class AnnotationGFF3 {

    public:
	string seqid;
	string source;
	string type;
	unsigned long int start;
	unsigned long int end;
	double score;
	char strand;
	int phase;
	string attributes;

	
	// Constructores
	AnnotationGFF3(){}; 
};

// Salida
ostream& operator <<(ostream& os, const AnnotationGFF3& a);
#endif // ANNOTATIONGFF3_H
