# Supplementary material for: Genome-wide data (ChIP-seq) enabled identification of cell wall-related and aquaporin genes as targets of tomato ASR1, a drought stress-responsive transcription factor
Source: BMC Plant Biol. 2014 Jan 14;14:29. doi: 10.1186/1471-2229-14-29 (PMC3923394; doi:10.1186/1471-2229-14-29)
Supplement: Additional file 3 — TomatoProgramCode zip file. In-house softwares developed for this paper. [file 1471-2229-14-29-S3.zip › tomatoProgramCode/averageDistribution/executeIt]

workingDirectory="results"

# inicialization
rm -rf $workingDirectory
mkdir $workingDirectory
cd $workingDirectory

region=(peakGenes_Promoters peakGenes_Exons peakGenes_Terminators)
for r in ${region[*]}
do
  mkdir $r
  cd    $r
  cp ../../averageDistribution .
  cp ../../$r".txt" .
  ./averageDistribution $r".txt" ../../../../data/tomatoGenome/ITAG_pre2.3_gene_models.gff3 ../../../../data/tomatoGenome/A8_400.sam 3000 1000 100
  cd ..
done

cd ..
