# Supplementary material for: Genome-wide data (ChIP-seq) enabled identification of cell wall-related and aquaporin genes as targets of tomato ASR1, a drought stress-responsive transcription factor
Source: BMC Plant Biol. 2014 Jan 14;14:29. doi: 10.1186/1471-2229-14-29 (PMC3923394; doi:10.1186/1471-2229-14-29)
Supplement: Additional file 3 — TomatoProgramCode zip file. In-house softwares developed for this paper. [file 1471-2229-14-29-S3.zip › tomatoProgramCode/averageDistribution/sheet_TerminatorsPeak.xls]

## Sheet: Promoters
Segment	Solyc06g072660.2	Solyc02g088080.1	Solyc01g088320.1	Solyc08g075040.1	Solyc01g095000.2	Solyc10g005340.2	Solyc07g041400.2	Solyc03g005730.2	Solyc07g063590.2	Solyc12g009680.1	Solyc02g069450.2	Solyc11g066580.1	Solyc06g072410.1	Solyc04g081980.2	Solyc06g052020.2	Solyc08g078510.2	Solyc05g052960.2	Solyc09g091000.2	Solyc03g083470.2	Solyc01g107800.2	Solyc07g041110.1
1	1	6	7	2	3	3	7	7	2	6	9	5	0	2	9	2	0	4	3	1	6
2	1	4	7	2	2	3	6	7	2	7	8	4	2	2	8	2	0	2	3	2	6
3	1	4	7	2	2	3	6	7	2	10	8	4	2	1	9	2	0	2	2	3	5
4	1	2	7	2	2	3	5	7	1	10	7	4	2	1	10	2	0	2	2	5	2
5	1	2	5	4	2	3	4	5	1	10	6	4	2	1	10	3	2	2	2	5	2
6	1	2	5	4	1	3	4	4	1	10	6	4	2	0	9	3	2	2	2	5	2
7	1	2	5	4	1	3	4	4	1	9	6	3	2	0	9	2	2	2	2	5	2
8	1	1	5	4	1	3	4	2	1	9	6	3	2	0	9	2	2	2	1	6	2
9	1	1	7	3	1	3	4	5	2	7	4	2	2	0	9	2	2	2	1	6	2
10	1	0	7	3	1	2	4	6	2	7	4	1	2	0	9	1	2	2	0	6	3
11	1	0	6	2	1	2	7	6	2	6	3	1	2	1	9	1	2	2	2	6	3
12	1	0	5	2	1	2	8	6	2	4	2	1	2	2	9	2	2	2	2	8	2
13	1	0	5	2	1	1	8	7	2	4	2	1	2	2	8	2	2	2	3	9	2
14	1	1	5	2	1	1	7	9	1	5	2	0	2	2	8	2	2	2	3	9	2
15	1	1	5	2	1	1	6	9	1	5	3	0	2	2	6	3	2	1	3	9	2
16	1	2	6	2	1	1	6	8	1	5	3	0	2	3	6	4	2	1	3	8	2
17	1	2	6	3	1	1	6	8	1	2	3	0	0	3	5	4	2	1	4	7	2
18	1	2	6	3	1	2	7	8	1	2	3	0	0	3	3	4	3	3	4	5	2
19	1	4	6	3	1	5	7	8	1	2	3	0	1	3	3	4	2	4	4	5	2
20	1	4	6	2	2	5	9	8	2	2	3	0	1	3	4	4	2	4	4	5	3
21	1	4	7	3	2	5	8	8	3	3	3	1	1	3	4	4	2	4	4	5	3
22	1	4	8	4	2	5	8	8	3	4	3	1	2	3	4	4	2	4	4	4	4
23	1	4	10	4	2	4	9	6	2	4	3	1	3	4	4	4	2	4	4	4	5
24	2	4	9	4	2	4	9	5	4	4	4	1	3	4	3	4	2	4	4	6	4
25	2	4	8	4	2	4	8	5	4	4	2	2	3	3	4	4	2	4	2	6	4
26	2	4	8	4	2	4	4	4	5	4	2	2	3	2	3	4	2	4	2	4	7
27	1	5	7	6	2	4	4	3	5	4	2	2	4	2	3	3	2	3	3	3	9
28	1	4	8	6	3	4	4	3	5	3	2	2	4	2	3	3	2	3	2	3	9
29	2	4	8	6	3	4	4	1	5	3	1	2	4	2	3	2	2	3	2	2	10
30	2	3	8	6	3	4	4	1	5	4	1	3	4	2	4	2	2	3	2	3	12
31	2	4	7	7	3	5	4	1	6	4	2	3	5	2	4	1	2	3	3	3	12
32	2	4	7	7	3	5	3	1	6	4	3	4	6	2	4	1	2	1	3	4	12
33	2	2	7	6	3	4	3	1	7	5	3	4	6	2	4	1	0	0	4	5	13
34	2	2	7	6	1	2	3	1	7	6	3	4	5	2	3	0	0	0	4	5	13
35	2	2	6	5	1	2	1	1	7	5	3	4	5	3	2	0	1	0	4	5	13
36	2	2	4	5	1	2	1	2	6	5	3	3	6	3	3	0	2	0	6	6	16
37	3	2	2	5	2	2	0	2	6	8	3	4	5	3	3	1	3	0	6	6	15
38	2	2	2	5	2	2	0	1	4	8	3	5	5	4	3	2	3	0	6	4	20
39	2	2	2	5	3	2	1	1	4	8	3	5	5	4	3	2	3	0	8	5	22
40	2	2	3	5	3	3	1	1	4	8	5	5	5	4	2	2	3	0	9	6	19
41	2	2	3	3	3	3	1	3	4	8	5	5	5	5	3	2	3	0	8	6	18
42	2	3	2	3	3	3	1	3	4	8	5	5	4	5	3	2	4	0	9	6	18
43	1	3	3	3	4	3	1	3	4	9	5	5	4	6	3	3	4	0	9	6	18
44	1	4	3	4	4	3	1	3	4	10	7	4	5	5	2	3	4	0	9	5	16
45	1	4	4	3	4	2	1	3	3	9	7	5	5	5	2	3	4	0	11	5	16
46	1	3	4	3	4	2	1	4	3	9	6	4	5	5	3	3	4	0	9	4	16
47	2	3	4	3	4	1	1	4	2	9	7	4	5	5	3	3	4	0	9	3	16
48	2	3	4	3	4	1	1	4	3	8	7	4	5	5	3	3	4	0	10	3	13
49	2	3	4	3	4	1	1	4	2	8	8	4	6	4	4	3	3	0	12	3	13
50	2	3	4	4	4	1	1	3	2	7	9	4	5	4	4	3	3	0	11	3	9
51	1	3	4	3	4	1	1	3	3	6	9	5	5	4	3	2	1	1	11	2	9
52	1	3	4	5	4	1	1	3	3	5	9	5	5	3	3	1	2	1	11	2	7
53	1	3	6	5	4	1	0	3	3	5	9	3	5	3	3	1	2	1	9	2	4
54	1	3	5	5	4	0	1	3	2	5	8	3	7	3	3	1	2	1	9	1	3
55	1	4	5	5	4	0	1	3	3	6	8	3	7	2	2	1	2	1	9	1	3
56	1	2	5	5	4	0	3	3	3	6	9	3	7	2	2	1	2	1	9	1	2
57	1	2	4	5	4	0	3	3	3	5	10	3	7	1	3	1	1	1	9	1	2
58	1	1	5	4	2	0	3	3	3	4	9	3	6	3	3	1	1	1	9	1	2
59	1	1	4	4	2	0	3	3	3	4	10	2	5	3	4	1	2	1	7	1	2
60	1	1	4	4	2	0	4	3	3	3	9	2	5	3	3	1	2	1	7	1	2
61	0	2	5	5	2	1	4	2	3	2	8	2	4	3	5	2	2	1	8	1	2
62	0	2	5	7	2	1	5	2	4	3	8	2	4	3	5	2	2	1	10	1	2
63	0	2	6	7	2	1	7	2	5	3	7	3	4	3	6	2	2	1	6	1	2
64	1	2	6	7	2	2	8	3	6	3	7	3	3	4	5	2	2	1	5	1	2
65	1	2	7	6	1	2	8	3	6	3	6	1	5	4	5	3	2	0	5	1	2
66	1	2	6	6	1	3	9	4	5	2	6	2	6	4	5	3	2	0	5	2	1
67	2	2	4	5	1	3	11	6	5	2	5	2	6	5	6	4	1	0	5	2	2
68	2	2	5	5	0	3	10	6	5	3	5	3	5	5	6	4	1	0	4	1	2
69	2	1	7	5	0	3	11	4	5	2	4	3	5	5	6	4	1	0	4	1	2
70	2	1	8	6	1	3	9	4	4	2	3	5	5	5	6	5	1	0	4	1	2
71	3	3	8	7	1	4	9	5	4	2	3	6	5	5	5	5	3	0	3	1	1
72	3	4	7	7	1	4	10	6	4	2	3	6	5	4	5	4	3	0	4	1	2
73	3	4	7	7	2	4	11	6	4	2	1	6	5	3	4	4	2	0	4	1	3
74	3	5	7	7	2	4	12	6	5	2	1	6	5	4	4	4	2	0	4	1	3
75	3	4	7	7	2	5	11	6	5	3	2	7	5	4	2	3	2	0	5	1	7
76	3	4	7	5	2	4	11	6	5	2	2	7	5	4	2	4	2	0	2	1	7
77	4	4	7	5	2	4	8	7	4	2	2	6	5	5	2	4	2	0	3	1	7
78	3	4	6	5	3	3	7	6	2	2	2	6	4	5	1	4	2	0	3	2	7
79	3	5	5	5	4	3	8	6	3	2	2	6	2	5	1	3	2	0	4	2	7
80	3	5	5	5	5	2	8	5	3	2	2	6	2	4	3	3	2	0	4	2	8
81	3	6	5	5	5	2	7	5	3	2	2	6	2	6	4	2	2	0	4	1	7
82	3	7	5	5	6	2	5	4	3	1	4	5	2	5	3	3	2	0	5	1	8
83	3	7	3	5	6	2	4	4	3	1	4	5	2	6	3	3	2	0	5	1	9
84	4	7	4	4	6	2	5	4	3	1	4	3	1	7	3	2	2	0	5	1	9
85	3	5	3	3	8	1	5	3	3	1	4	2	2	7	3	3	2	0	6	1	13
86	3	5	3	3	8	1	6	3	3	1	3	2	2	7	3	3	0	0	5	1	12
87	3	5	3	3	7	2	6	2	3	1	3	2	3	7	3	4	1	0	6	1	13
88	3	4	3	3	7	2	4	3	3	1	3	2	3	6	3	4	2	0	6	1	12
89	3	6	3	5	7	2	5	3	4	0	3	2	6	8	3	4	2	0	8	1	10
90	4	6	2	4	7	4	7	3	3	0	2	1	8	8	3	4	3	0	8	2	8
91	4	6	2	5	7	4	7	3	3	0	2	1	8	7	3	4	3	0	8	3	8
92	4	6	2	5	7	4	7	3	3	1	2	1	9	7	3	4	3	0	11	2	8
93	4	5	3	5	6	4	7	3	2	1	2	1	9	6	3	4	3	0	10	4	8
94	5	5	3	5	4	4	6	3	2	3	2	1	10	6	1	4	3	0	11	4	8
95	6	4	3	6	4	4	6	2	3	3	2	1	9	5	1	4	3	0	14	5	8
96	6	4	3	7	4	4	7	2	3	3	0	1	9	5	1	3	3	1	14	5	7
97	6	3	3	6	3	4	7	2	3	3	0	1	10	5	1	3	4	1	14	6	7
98	6	3	2	6	2	4	7	2	3	3	0	1	10	6	1	4	7	1	14	7	6
99	5	3	3	6	0	4	6	2	3	3	0	1	10	5	1	3	8	1	13	7	2
100	5	3	3	6	0	4	6	2	3	3	0	1	9	5	2	4	8	1	14	8	4

## Sheet: Exons
Segment	Solyc06g072660.2_01	Solyc06g072660.2_02	Solyc06g072660.2_03	Solyc06g072660.2_04	Solyc06g072660.2_05	Solyc06g072660.2_06	Solyc06g072660.2_07	Solyc06g072660.2_08	Solyc06g072660.2_09	Solyc06g072660.2_10	Solyc06g072660.2_11	Solyc02g088080.1_01	Solyc02g088080.1_02	Solyc02g088080.1_03	Solyc01g088320.1_01	Solyc01g088320.1_02	Solyc01g088320.1_03	Solyc08g075040.1_01	Solyc08g075040.1_02	Solyc01g095000.2_01	Solyc01g095000.2_02	Solyc01g095000.2_03	Solyc01g095000.2_04	Solyc10g005340.2_01	Solyc10g005340.2_02	Solyc10g005340.2_03	Solyc10g005340.2_04	Solyc10g005340.2_05	Solyc07g041400.2_01	Solyc07g041400.2_02	Solyc03g005730.2_01	Solyc03g005730.2_02	Solyc03g005730.2_03	Solyc03g005730.2_04	Solyc03g005730.2_05	Solyc03g005730.2_06	Solyc03g005730.2_07	Solyc03g005730.2_08	Solyc03g005730.2_09	Solyc03g005730.2_10	Solyc03g005730.2_11	Solyc03g005730.2_12	Solyc03g005730.2_13	Solyc03g005730.2_14	Solyc03g005730.2_15	Solyc07g063590.2_01	Solyc07g063590.2_02	Solyc07g063590.2_03	Solyc07g063590.2_04
1	5	2	4	4	3	6	8	2	3	3	7	3	2	38	3	6	0	6	4	0	5	6	6	4	2	4	4	6	5	3	2	4	12	5	7	6	6	4	4	3	6	9	7	9	4	3	1	7	9
2	5	2	4	4	3	6	8	2	3	3	7	3	2	38	3	6	0	6	4	0	5	6	6	4	2	4	4	5	5	3	2	4	12	5	7	6	6	4	4	3	6	9	7	9	4	3	1	7	9
3	5	2	4	4	4	6	8	2	3	3	7	3	2	38	3	6	0	6	4	0	5	6	6	4	2	4	4	5	5	3	2	4	12	5	7	6	6	4	4	3	6	9	7	8	4	3	1	7	9
4	5	2	4	4	4	6	8	2	3	3	7	3	2	38	3	6	0	6	4	0	5	6	6	4	2	4	4	5	5	3	2	4	12	5	7	6	6	4	4	3	6	9	7	8	4	3	1	7	9
5	5	2	4	4	4	6	8	2	3	3	7	3	2	38	3	6	0	6	4	0	5	6	6	4	2	4	4	5	5	3	2	4	12	5	7	6	6	4	4	3	6	9	7	8	4	3	1	7	9
6	5	2	4	4	4	6	8	2	3	3	7	3	2	38	3	6	0	6	4	0	5	6	6	4	2	4	4	5	5	3	2	4	12	5	7	7	7	4	4	3	6	9	7	8	4	3	1	7	9
7	5	2	4	4	4	6	8	2	3	3	6	4	2	38	3	6	0	6	4	0	5	6	6	4	2	4	2	4	5	4	2	4	12	5	7	7	7	4	4	3	6	9	7	8	4	3	1	7	9
8	6	2	4	4	4	6	8	2	3	3	6	4	2	38	3	6	0	6	4	0	5	6	6	4	2	4	2	4	5	4	2	4	12	5	7	7	7	4	4	3	6	9	7	8	4	3	1	7	9
9	6	2	4	4	4	6	8	2	3	3	6	4	2	38	3	6	0	6	4	0	5	6	5	4	2	4	2	4	5	4	2	4	12	5	7	7	7	4	4	3	6	9	7	8	4	3	1	7	9
10	6	2	4	4	4	6	8	2	3	3	6	4	2	38	3	6	0	6	4	0	5	6	5	4	2	4	2	4	5	4	2	4	11	5	7	7	7	4	4	3	6	9	7	8	4	3	1	7	9
11	6	2	4	4	4	6	8	2	3	3	6	4	2	38	3	6	0	6	4	0	5	6	6	4	2	4	2	3	5	4	2	4	11	5	7	7	7	4	4	3	6	9	7	8	4	3	1	7	9
12	6	2	4	4	4	6	8	2	3	3	6	4	2	38	3	6	0	6	4	0	5	6	6	5	2	4	2	3	5	4	2	4	11	5	7	7	7	4	4	3	6	9	7	8	4	3	0	7	9
13	6	2	4	4	4	6	8	2	3	3	6	3	2	38	3	6	0	6	4	0	5	6	5	5	2	4	2	2	5	4	2	4	11	5	7	7	7	4	4	3	6	9	7	8	4	3	0	7	9
14	6	2	4	4	4	6	8	2	3	3	6	3	2	37	3	6	0	6	4	0	4	6	5	5	2	4	2	2	5	4	2	4	11	5	8	7	7	4	4	3	6	9	7	8	4	3	1	7	9
15	6	2	4	4	4	6	8	2	3	3	6	3	2	37	3	6	0	6	4	0	4	6	5	5	2	4	2	3	4	4	2	4	11	5	8	7	7	4	4	3	6	8	7	8	4	3	1	7	9
16	6	2	4	4	4	6	8	2	3	3	6	3	2	36	3	6	0	6	4	0	4	6	5	5	2	4	2	3	4	4	2	4	11	5	8	7	7	4	4	3	6	8	7	8	4	3	2	7	9
17	6	2	4	4	4	6	8	2	3	3	6	3	2	36	3	6	0	6	4	0	4	6	5	5	2	4	2	3	4	4	2	4	11	5	8	7	7	4	4	3	6	8	7	8	4	3	2	7	9
18	5	2	4	4	4	7	8	2	3	3	6	3	2	36	3	6	0	6	4	0	5	6	5	5	2	4	2	3	4	4	2	4	11	5	8	7	7	4	4	3	6	8	7	8	4	3	2	7	9
19	5	2	4	4	4	7	8	2	3	3	6	3	2	35	3	6	0	6	4	0	5	6	5	5	2	4	2	4	4	4	2	4	11	5	8	7	7	4	4	3	6	9	7	8	4	3	2	7	9
20	5	2	4	4	4	7	8	2	3	3	6	3	2	35	3	6	0	6	4	0	5	6	4	5	2	4	2	4	4	4	1	4	11	5	8	7	7	4	4	3	6	9	7	8	4	3	2	7	9
21	5	2	4	4	4	7	8	2	3	3	6	3	2	35	3	6	0	6	4	0	5	6	4	5	2	4	2	5	4	4	1	4	11	5	8	7	7	4	4	3	6	9	7	8	4	3	2	7	9
22	5	2	4	4	4	7	8	2	3	3	6	3	2	35	3	6	0	6	4	0	5	6	4	5	2	4	2	5	4	4	1	5	11	5	8	7	7	4	4	3	6	9	7	8	5	3	2	7	8
23	6	2	4	4	4	7	8	2	3	3	6	3	2	35	3	6	0	6	4	0	5	6	4	5	2	4	2	5	4	4	1	5	11	5	8	7	7	4	4	3	6	9	7	8	5	3	2	7	8
24	6	2	4	4	4	7	8	2	3	3	6	3	2	35	3	6	0	6	4	0	5	6	4	5	2	4	2	5	4	4	1	5	11	5	8	7	7	4	4	3	6	9	7	8	5	3	2	7	8
25	6	2	4	4	4	7	8	2	3	3	6	3	2	35	3	6	0	6	4	0	5	6	4	5	2	4	2	5	4	4	1	5	11	5	8	7	7	4	4	3	6	9	7	8	5	3	2	7	8
26	5	2	4	4	4	7	8	2	3	3	6	3	2	35	3	6	0	6	4	0	5	6	4	5	2	4	2	5	4	4	1	5	11	5	8	7	7	4	4	3	6	9	7	8	5	3	2	7	8
27	5	2	4	3	4	6	9	2	3	3	6	3	2	35	3	6	0	6	4	0	5	6	4	5	2	4	2	5	4	4	1	5	11	5	8	7	7	4	4	3	6	9	7	8	5	3	2	7	8
28	5	2	4	3	4	6	9	1	3	3	6	3	2	35	3	6	0	6	4	0	5	6	4	5	2	4	2	5	4	4	1	5	11	5	8	7	7	4	4	3	6	9	7	8	5	3	2	7	8
29	5	2	4	3	4	6	9	1	3	3	6	3	2	35	3	6	0	6	4	0	5	6	4	5	2	3	2	5	3	4	1	5	11	5	8	7	7	4	4	3	6	9	7	8	5	3	2	7	8
30	5	2	4	3	4	6	9	1	3	3	6	3	2	35	3	6	0	6	4	0	5	6	4	5	2	3	2	5	3	4	1	5	11	5	8	7	7	4	4	3	6	9	7	8	4	3	2	7	8
31	5	2	4	3	4	6	9	1	3	3	6	3	2	35	3	6	0	6	4	0	5	6	4	5	2	3	2	5	3	4	1	5	11	5	8	7	7	4	4	3	6	9	7	8	4	3	2	7	8
32	5	2	4	3	4	6	9	1	3	3	6	3	2	35	3	6	0	5	4	0	5	6	4	5	2	3	2	5	3	4	1	5	11	5	8	7	7	4	4	3	6	9	7	8	4	3	2	7	8
33	5	2	4	3	4	6	9	1	3	3	6	3	2	35	3	6	0	5	4	0	5	6	4	4	2	3	2	6	3	4	1	5	11	5	8	7	7	4	4	3	6	9	7	8	4	3	2	7	8
34	5	2	4	3	4	6	9	1	3	3	6	3	2	35	3	6	0	5	4	0	5	6	4	4	2	3	2	6	2	4	1	5	11	5	8	7	7	4	3	3	6	9	7	8	4	3	2	7	8
35	5	2	4	3	4	6	9	1	3	3	6	3	2	35	3	6	0	5	4	0	5	6	4	4	2	3	2	6	2	4	1	5	11	5	8	7	7	4	3	3	6	9	7	8	4	3	2	7	8
36	5	2	4	3	4	6	9	1	3	3	6	3	2	35	3	6	0	5	4	0	6	6	3	4	2	3	2	6	2	4	1	5	11	5	8	7	7	4	3	3	6	9	7	8	4	3	2	7	8
37	5	2	4	3	4	6	9	1	3	3	6	3	2	35	3	6	0	5	4	0	6	6	3	4	2	3	2	6	2	5	1	5	11	5	8	7	7	4	3	3	6	9	6	8	4	3	2	7	8
38	5	2	4	3	4	6	9	1	3	3	6	3	2	35	3	6	0	5	4	0	6	6	4	4	2	3	2	6	2	5	1	5	11	5	8	7	7	4	3	3	6	9	6	8	4	2	2	7	8
39	5	2	4	3	4	6	9	1	3	3	6	3	2	35	3	6	0	5	4	0	6	6	4	4	2	3	2	6	2	5	1	5	11	5	8	7	7	4	3	3	6	9	6	8	4	2	2	7	8
40	5	2	4	3	4	6	9	1	3	3	6	3	2	35	3	6	0	5	4	0	6	6	4	4	2	3	2	6	2	6	1	5	11	5	8	7	7	4	3	3	6	9	6	8	4	2	2	6	7
41	5	2	4	4	4	6	9	1	3	3	6	3	2	35	3	6	0	4	4	0	6	6	4	4	2	3	2	5	2	6	1	5	11	5	8	7	7	4	3	3	6	9	6	8	4	2	2	6	7
42	4	2	4	4	4	6	9	1	3	3	6	3	2	34	3	6	0	3	4	0	6	6	4	4	2	3	2	7	2	6	1	5	11	5	8	7	7	4	3	3	6	9	6	8	3	2	2	6	7
43	4	2	4	4	4	6	9	1	3	3	6	3	2	35	3	6	0	3	4	0	6	6	4	4	2	3	2	8	2	7	1	5	11	5	8	7	7	4	4	3	5	9	6	8	3	2	2	6	7
44	4	2	4	4	4	6	9	1	3	3	6	3	2	35	3	6	0	3	4	0	6	6	4	4	2	3	2	8	2	7	1	5	11	5	8	7	7	4	4	3	5	9	6	8	3	2	2	6	7
45	5	2	4	4	4	6	9	1	3	3	6	3	2	35	3	6	0	3	4	0	6	7	4	4	2	3	2	8	2	7	1	5	11	5	8	7	7	4	4	3	5	9	6	8	3	2	2	6	7
46	5	2	4	4	4	6	9	2	3	3	6	3	2	35	3	6	0	3	4	0	6	7	4	4	2	3	2	8	2	7	1	5	11	5	8	7	7	4	4	3	5	9	6	8	3	2	2	6	7
47	5	2	4	4	4	6	9	2	3	3	6	3	2	35	3	6	0	3	4	0	6	7	4	4	2	3	2	8	2	7	1	5	11	5	8	7	7	4	4	3	5	9	6	8	3	2	2	6	7
48	5	2	4	4	4	6	9	2	3	3	6	3	2	35	3	6	0	3	4	0	6	7	4	4	2	3	2	8	2	7	1	5	11	5	8	7	7	4	4	3	5	9	6	8	3	2	2	6	7
49	5	2	4	4	4	6	8	2	3	3	5	3	2	35	3	6	0	3	4	0	6	7	4	2	2	3	2	8	2	7	1	5	11	5	8	7	7	4	4	3	6	9	6	8	3	2	2	6	7
50	4	2	4	4	4	6	8	2	3	3	5	3	2	35	3	6	0	3	4	1	6	7	4	2	2	3	2	8	2	7	1	5	11	5	8	7	7	4	4	3	6	9	6	8	3	2	2	6	7
51	4	2	4	4	4	6	8	2	3	3	5	3	2	35	3	6	0	3	4	1	6	7	4	2	2	3	2	9	2	7	1	5	11	5	8	7	7	4	4	3	6	9	6	8	3	2	2	7	7
52	4	2	4	4	4	6	8	2	3	3	5	3	2	35	3	6	0	3	4	1	6	7	4	2	2	3	2	8	2	7	1	5	11	5	8	7	7	4	4	3	6	9	6	8	3	2	2	7	7
53	4	2	4	4	4	6	8	2	3	3	5	3	2	35	3	6	0	3	4	1	6	7	4	2	2	3	2	9	2	7	1	5	11	5	8	7	7	4	4	3	6	9	6	8	3	2	2	7	7
54	4	2	4	4	4	6	8	2	3	3	5	3	2	35	3	6	0	3	4	1	6	7	4	2	2	3	2	10	2	7	1	5	11	5	8	7	7	4	4	3	6	9	6	8	2	2	2	7	7
55	4	2	4	4	4	6	8	2	3	3	5	3	2	36	3	6	0	3	4	1	5	7	4	2	2	3	2	10	2	7	1	4	11	5	8	7	7	4	4	3	6	9	6	8	2	2	2	7	7
56	4	2	4	4	4	6	8	2	3	3	5	3	2	36	3	6	0	3	4	1	6	7	4	2	2	3	2	10	2	7	1	4	11	5	8	7	7	4	4	3	6	9	6	8	2	2	2	7	7
57	4	2	4	4	4	6	8	2	3	3	7	3	2	36	3	6	0	3	4	1	6	7	4	2	2	3	2	11	2	7	1	4	11	5	8	8	7	4	4	3	6	9	6	8	2	2	2	7	7
58	4	2	4	4	4	6	8	2	3	3	7	3	2	36	3	6	0	3	4	1	6	7	4	2	2	3	2	13	2	7	1	4	11	5	8	8	7	4	4	3	6	9	6	8	2	2	2	7	7
59	4	2	4	4	4	6	8	2	3	3	7	3	2	36	3	6	0	3	4	1	6	7	4	2	2	3	2	13	2	7	1	4	11	5	8	8	7	4	4	3	6	9	6	8	2	2	2	7	7
60	4	2	4	4	4	6	8	2	3	3	7	3	2	36	3	6	0	3	4	1	6	7	3	3	2	3	2	13	2	7	1	4	11	5	8	8	7	4	4	3	6	9	6	8	2	2	2	7	7
61	4	2	4	4	4	6	8	2	3	3	7	3	2	36	3	6	0	3	4	1	6	7	3	3	2	3	2	14	2	7	1	4	11	5	8	8	7	4	4	3	6	9	6	8	2	2	2	7	7
62	4	2	4	4	4	6	8	2	3	3	7	3	2	36	3	6	0	3	4	2	6	7	3	3	2	3	2	14	2	7	1	4	11	5	8	8	7	4	4	3	6	9	6	8	2	2	2	7	7
63	4	2	4	4	5	7	8	2	3	3	7	3	2	36	3	6	0	3	4	2	6	7	4	3	2	3	2	14	2	7	1	4	11	5	8	8	7	4	4	3	6	8	6	6	2	2	2	7	7
64	4	2	4	4	4	7	8	2	3	3	7	3	2	36	3	6	0	3	4	2	6	7	3	3	2	3	2	14	2	7	1	4	11	5	8	8	7	4	4	3	6	8	6	6	2	2	2	7	7
65	3	2	4	4	4	7	8	2	3	3	7	3	2	36	3	6	0	3	4	2	6	7	3	3	2	3	2	15	2	7	1	4	11	5	8	8	7	4	4	3	6	8	6	7	2	2	2	7	7
66	3	2	4	4	4	7	8	2	3	3	7	3	2	36	3	6	1	3	4	2	6	7	3	3	2	3	2	15	2	7	1	4	11	5	8	8	7	4	4	3	6	9	6	7	2	2	2	7	7
67	3	2	4	4	4	7	8	2	3	3	7	3	2	36	3	6	1	3	4	2	6	7	3	3	2	3	2	16	2	7	1	4	11	5	8	8	7	4	4	3	6	9	6	7	2	2	2	7	7
68	4	2	4	4	4	7	8	2	3	3	7	3	2	36	3	6	1	3	4	2	6	7	3	3	2	3	2	16	2	7	1	4	11	5	8	8	7	4	4	3	6	9	6	7	2	2	2	7	7
69	4	2	4	4	4	7	8	2	3	3	7	3	2	36	3	6	1	3	4	2	6	7	3	3	2	3	2	16	2	7	1	4	11	5	8	8	7	4	4	3	6	9	6	7	3	2	2	7	7
70	4	2	4	4	4	7	8	2	3	3	7	3	2	36	3	6	1	3	4	2	6	7	3	3	2	3	2	17	2	7	1	4	11	5	8	8	7	4	4	3	6	9	6	7	3	2	2	7	7
71	4	2	4	4	4	7	8	2	3	3	7	3	3	36	3	6	1	3	4	2	6	7	3	3	2	3	2	17	2	7	1	4	11	5	8	8	7	4	4	3	6	9	6	7	3	2	3	7	7
72	4	2	4	4	4	7	8	2	3	3	6	3	3	36	3	6	1	3	4	2	6	7	3	3	2	3	2	17	2	7	1	4	11	5	8	8	7	4	4	3	6	9	6	7	3	2	3	7	7
73	4	2	4	4	4	7	8	2	3	3	6	3	3	36	3	6	1	3	4	2	6	7	3	3	2	3	2	17	2	7	1	4	11	6	8	8	7	4	4	3	6	9	6	7	3	2	3	7	7
74	4	2	4	4	4	7	8	1	3	3	6	3	3	36	3	6	1	3	4	2	6	7	3	3	2	3	2	17	2	7	1	4	11	6	8	8	7	4	4	3	6	9	6	7	3	2	3	7	7
75	4	2	4	4	4	7	8	1	3	3	4	3	3	36	3	6	1	3	4	2	6	7	3	3	2	3	2	17	2	7	0	5	11	6	7	8	7	4	4	3	6	9	6	7	3	2	3	7	7
76	4	2	4	4	4	7	8	1	3	3	4	3	3	36	3	6	1	3	4	2	6	7	3	3	2	3	2	17	2	7	0	5	11	7	7	7	7	4	4	3	6	9	6	7	3	2	3	7	7
77	4	2	4	4	4	7	8	1	3	3	4	3	3	36	3	6	1	3	4	2	6	7	3	3	2	3	2	18	2	7	0	5	11	7	7	7	8	4	4	3	6	9	6	7	3	2	3	7	7
78	4	2	4	4	4	7	8	1	3	3	3	3	3	36	3	6	1	3	4	2	6	7	3	3	2	3	2	18	2	8	0	5	11	7	7	7	8	4	4	3	6	9	6	7	3	2	3	7	7
79	4	2	4	4	4	7	8	1	3	3	3	3	3	36	3	6	1	3	4	2	6	7	4	3	2	3	2	18	2	8	0	5	11	7	7	7	8	4	4	3	6	9	6	7	3	2	3	7	7
80	4	2	4	4	4	7	8	1	3	3	4	3	3	36	3	6	1	3	4	2	6	7	4	3	2	3	2	18	2	8	0	5	11	8	7	7	8	4	4	3	6	9	6	7	3	2	3	7	7
81	4	2	4	4	4	7	8	1	3	3	4	3	3	35	3	6	1	3	4	2	6	7	4	3	2	3	3	18	2	8	0	5	11	8	7	6	8	4	4	3	6	9	6	7	3	2	3	7	8
82	4	2	4	4	4	7	8	1	3	3	4	3	3	35	3	6	1	3	4	2	6	7	4	3	2	3	3	19	2	8	0	5	11	8	7	6	8	4	4	3	6	9	6	7	3	2	3	7	8
83	4	2	4	4	4	7	8	1	3	3	4	3	3	35	3	6	1	3	4	2	6	7	4	3	2	3	3	20	2	8	0	5	11	8	7	6	8	4	4	3	6	9	6	7	3	2	3	7	8
84	4	2	4	4	4	7	8	1	3	3	4	3	3	35	3	6	1	3	4	2	6	7	4	3	2	3	3	21	2	8	0	5	11	8	7	6	8	4	4	3	6	9	6	7	3	2	3	7	8
85	5	2	4	4	4	7	8	2	3	3	5	2	3	35	3	6	1	3	4	2	6	8	4	3	2	3	3	21	2	8	0	5	11	8	7	6	8	4	4	3	6	9	6	7	3	2	3	7	8
86	5	2	4	4	4	7	8	2	3	3	6	2	3	35	3	6	1	3	4	2	6	8	4	3	2	3	3	21	2	8	0	5	11	8	7	6	8	4	4	3	6	9	6	7	3	2	3	7	8
87	5	2	4	4	4	7	8	2	3	3	6	2	3	34	3	6	1	3	4	2	6	8	4	3	2	3	3	21	2	7	0	5	11	8	7	5	8	4	4	3	6	8	6	7	3	2	4	7	8
88	5	2	4	4	4	7	8	2	3	3	6	2	3	33	3	6	1	3	4	2	6	8	4	3	2	3	3	21	2	7	0	5	11	8	7	5	8	4	4	3	6	8	6	7	3	2	4	7	8
89	5	2	4	4	4	7	8	2	3	3	6	2	3	33	3	6	1	3	4	2	6	8	4	3	2	3	3	21	2	7	0	5	11	8	7	5	8	4	4	3	6	9	6	7	3	2	4	7	8
90	4	2	4	4	4	7	8	2	3	3	6	2	3	33	3	6	1	3	4	2	6	8	4	3	2	4	3	21	2	7	0	5	11	8	7	5	8	4	4	3	6	10	6	7	3	2	4	7	8
91	4	2	4	4	4	7	8	2	3	3	6	2	3	33	3	6	1	3	4	2	6	7	4	3	2	4	3	21	2	7	0	5	11	8	7	5	8	4	4	3	6	10	6	7	3	2	4	7	7
92	4	2	4	4	4	7	8	2	3	3	6	2	3	34	3	6	1	3	4	2	6	7	4	3	2	4	3	21	2	7	0	5	11	8	7	5	8	4	3	3	6	10	6	7	3	2	4	7	7
93	4	2	4	4	3	7	8	2	3	3	6	2	3	33	3	6	1	3	4	3	6	7	3	3	2	4	3	21	2	7	0	5	11	8	7	5	8	4	3	3	6	10	6	7	3	2	4	7	7
94	4	2	4	4	3	7	8	2	3	3	7	2	3	33	3	6	1	3	4	3	6	7	4	3	2	4	3	21	2	6	0	6	11	8	7	5	8	4	3	3	6	10	6	7	2	2	4	7	7
95	4	2	4	4	3	7	8	2	3	3	7	2	3	33	3	6	1	3	4	3	7	7	4	3	2	4	3	21	2	6	0	6	11	8	7	5	8	4	3	3	6	10	8	7	2	2	4	7	7
96	4	2	4	4	3	7	8	2	3	3	8	2	3	33	3	6	1	3	4	3	7	7	4	3	2	4	3	21	3	6	0	6	11	8	7	5	8	4	3	3	6	10	8	7	2	2	4	7	7
97	5	2	5	4	3	7	8	2	3	3	9	2	3	33	3	6	1	3	4	3	7	7	4	3	2	4	3	23	3	6	0	6	11	8	7	5	8	4	3	3	6	10	8	7	2	2	4	7	7
98	5	2	5	4	3	7	8	2	3	3	10	2	3	33	3	6	1	3	4	3	7	7	4	3	2	4	3	23	3	6	0	6	11	8	7	5	8	4	3	3	6	10	8	7	2	2	4	7	7
99	5	2	5	4	3	7	8	2	3	3	10	2	3	33	3	6	1	3	4	3	7	7	4	3	2	5	3	24	3	6	0	6	11	8	6	5	8	4	3	3	6	10	8	7	2	2	4	7	7
100	5	2	5	4	3	7	8	2	3	3	10	2	3	32	3	6	1	3	4	3	7	7	4	3	2	5	3	24	3	6	0	6	11	8	6	5	8	4	3	3	6	10	8	8	2	2	4	7	7
[truncated: 50 more columns]

## Sheet: Terminators
Segment	Solyc06g072660.2	Solyc02g088080.1	Solyc01g088320.1	Solyc08g075040.1	Solyc01g095000.2	Solyc10g005340.2	Solyc07g041400.2	Solyc03g005730.2	Solyc07g063590.2	Solyc12g009680.1	Solyc02g069450.2	Solyc11g066580.1	Solyc06g072410.1	Solyc04g081980.2	Solyc06g052020.2	Solyc08g078510.2	Solyc05g052960.2	Solyc09g091000.2	Solyc03g083470.2	Solyc01g107800.2	Solyc07g041110.1
1	10	31	1	5	5	25	6	2	6	14	7	3	1	5	9	15	4	7	7	4	4
2	11	29	1	5	5	26	6	2	6	14	7	3	1	5	8	15	5	8	9	4	4
3	11	29	1	5	5	26	6	3	7	15	7	3	1	5	8	16	5	9	10	4	4
4	11	31	1	5	5	28	6	3	7	16	7	3	1	5	8	17	6	9	11	4	4
5	11	30	1	4	5	29	6	3	7	16	9	4	1	5	8	17	6	9	12	4	3
6	12	29	1	4	5	29	6	3	7	18	9	3	1	5	8	17	6	9	12	4	3
7	12	29	1	4	6	31	5	3	7	18	9	3	1	5	9	17	6	9	15	4	4
8	12	28	1	4	6	32	5	3	7	19	9	3	1	5	10	19	5	9	15	4	4
9	13	27	1	4	6	33	5	3	7	20	9	3	1	5	10	20	6	9	16	4	4
10	14	27	1	4	5	32	5	2	7	20	9	3	1	5	11	20	6	10	16	5	4
11	15	27	1	4	5	33	4	2	7	20	11	3	1	5	12	21	7	10	16	5	4
12	15	26	1	2	5	34	4	2	8	21	11	3	1	5	12	21	7	11	16	6	4
13	21	22	1	3	5	36	4	2	8	22	14	3	1	5	12	24	7	11	16	6	4
14	22	22	1	4	5	35	4	2	8	25	14	3	0	7	11	23	7	12	16	5	4
15	24	21	2	4	5	35	4	2	8	25	14	3	0	8	10	23	8	12	17	5	5
16	25	21	3	4	6	35	4	2	9	27	15	3	0	8	10	23	9	11	19	5	5
17	27	22	3	3	6	35	4	2	11	27	14	3	0	8	11	23	9	12	20	5	6
18	30	22	4	3	6	33	4	2	11	27	16	3	2	8	11	24	9	12	21	5	6
19	32	22	5	3	6	33	4	2	11	27	16	4	3	9	11	23	9	12	21	4	6
20	31	20	5	3	6	33	3	2	12	27	16	4	4	9	10	25	11	12	22	4	7
21	32	20	6	3	6	33	2	2	13	27	16	4	7	9	10	25	11	12	24	5	10
22	33	18	6	4	6	34	1	2	14	28	16	4	7	11	10	26	11	13	25	5	10
23	35	18	6	4	5	32	1	2	15	29	16	3	8	12	10	26	13	13	24	5	10
24	36	18	6	4	5	30	1	3	15	29	16	3	8	11	10	29	13	13	25	5	10
25	39	18	6	4	5	29	1	3	14	30	16	2	8	12	10	29	12	14	27	5	10
26	41	18	8	4	5	28	1	3	14	31	16	3	9	12	10	28	14	16	27	6	12
27	42	16	9	4	5	27	1	3	14	31	16	4	11	12	8	27	15	20	27	6	13
28	44	14	9	4	6	26	1	3	13	30	16	4	14	14	7	28	15	20	28	6	14
29	44	14	9	7	6	25	1	4	15	29	17	4	16	14	7	28	15	21	30	6	15
30	44	15	9	8	6	25	1	5	17	29	17	4	16	16	7	28	16	22	29	6	16
31	47	15	10	8	5	26	1	6	18	28	17	4	16	18	6	28	16	24	28	6	18
32	47	15	11	9	5	25	1	6	18	24	17	4	17	21	6	28	16	24	28	6	18
33	49	14	12	13	5	25	0	6	19	24	18	4	17	21	6	27	16	24	28	6	18
34	48	14	12	15	5	23	0	6	21	27	19	4	18	22	7	27	16	23	27	6	18
35	48	14	12	15	5	22	1	7	20	27	21	4	18	22	7	25	16	23	27	6	18
36	48	13	12	16	7	22	1	8	21	28	21	5	18	22	6	26	16	22	28	6	19
37	50	12	12	17	8	22	1	8	22	26	22	6	18	22	7	25	16	25	28	6	19
38	50	12	11	18	7	22	1	8	24	25	22	6	18	22	7	27	16	24	28	5	19
39	51	12	11	19	7	22	3	8	26	25	22	7	19	22	7	25	16	24	27	5	19
40	50	12	11	20	7	20	3	8	27	26	26	7	20	21	8	24	18	23	27	5	19
41	52	11	11	21	7	20	3	9	29	25	26	7	21	21	9	23	18	22	28	6	20
42	54	11	12	20	6	19	3	10	29	25	27	8	22	23	10	23	18	22	28	5	23
43	54	11	14	20	7	18	3	10	30	25	28	9	22	26	12	23	19	21	26	5	27
44	54	11	17	21	7	17	5	9	31	24	28	10	22	27	14	22	20	20	27	6	27
45	55	8	17	22	8	16	7	10	33	23	28	11	23	28	14	21	22	20	26	6	30
46	57	8	18	23	8	15	7	11	36	23	27	12	24	28	16	21	22	20	25	8	30
47	57	8	19	24	9	15	7	11	36	21	28	14	24	29	15	21	22	20	25	8	30
48	58	8	19	25	10	12	7	12	38	22	27	15	24	29	17	21	26	20	24	8	31
49	58	8	19	25	11	10	8	14	38	21	28	18	24	29	17	20	27	20	24	10	32
50	58	8	21	28	11	9	8	14	39	20	28	20	24	29	19	19	27	20	24	11	32
51	58	7	23	29	11	10	8	14	39	20	28	21	24	30	18	19	27	19	24	10	32
52	57	7	25	29	12	9	13	16	39	20	26	21	26	31	18	18	26	19	24	10	32
53	57	7	28	29	14	8	16	18	40	19	25	22	29	30	18	18	27	18	27	9	32
54	55	7	29	31	15	6	16	18	42	18	23	25	31	30	19	15	27	18	27	11	32
55	54	6	29	33	15	6	16	19	43	15	23	25	31	30	19	15	26	17	26	12	35
56	52	6	33	34	15	6	17	19	43	16	24	27	31	29	20	15	25	17	25	14	36
57	52	6	32	37	16	6	17	21	43	14	23	27	31	29	19	15	24	17	25	14	37
58	48	5	34	39	17	6	18	21	44	14	23	27	31	28	20	15	24	16	24	15	37
59	48	5	35	39	19	5	18	25	48	14	23	27	30	27	21	14	24	16	23	15	38
60	47	5	36	39	19	5	19	27	50	14	23	27	29	27	21	14	23	16	23	15	38
61	46	5	38	39	20	5	19	28	49	14	23	28	28	28	21	12	21	16	22	16	37
62	46	4	37	42	22	4	19	28	48	13	23	30	25	28	24	12	21	16	19	15	34
63	46	4	38	46	24	3	21	28	49	11	24	30	24	25	25	11	20	15	19	16	34
64	43	4	41	46	24	3	22	30	48	10	24	30	24	26	25	11	20	15	19	16	34
65	43	4	43	48	25	3	22	29	49	10	24	30	24	26	25	9	20	15	18	18	33
66	40	4	43	49	25	3	22	29	50	9	24	32	24	25	25	9	20	14	16	18	33
67	39	4	43	49	25	3	22	29	50	8	24	32	23	26	26	9	18	13	16	17	31
68	38	4	46	50	28	3	22	29	49	8	24	32	21	24	27	9	17	9	16	17	30
69	37	3	49	51	28	3	22	30	52	8	24	34	19	24	28	8	17	8	13	18	29
70	37	1	50	48	29	3	22	30	49	10	23	34	17	23	28	8	17	9	13	19	28
71	36	0	51	47	31	3	22	32	48	10	23	36	17	22	28	8	16	7	13	19	27
72	34	0	51	49	32	2	25	32	49	10	23	36	16	20	28	8	16	6	13	19	25
73	34	0	51	47	35	2	27	34	50	10	23	39	16	17	29	7	16	7	13	19	25
74	32	0	54	45	37	2	28	34	48	10	20	39	16	17	29	7	16	7	13	19	25
75	31	1	55	43	41	2	28	36	47	7	20	41	15	16	28	6	16	7	13	20	25
76	31	1	60	43	41	2	28	38	48	5	18	41	16	16	30	6	16	7	12	20	25
77	31	1	62	42	39	2	30	38	49	5	18	43	16	16	33	5	16	7	12	20	24
78	29	1	62	40	40	2	30	38	47	5	18	43	16	16	34	5	16	4	12	20	24
79	28	1	65	41	42	2	30	40	45	5	18	43	16	16	34	2	16	4	12	21	24
80	26	1	67	40	42	2	29	40	45	5	18	42	14	16	36	2	15	3	12	22	24
81	25	1	67	39	43	2	29	45	44	4	14	43	14	16	34	2	14	3	15	22	22
82	23	1	66	38	45	1	30	44	41	4	13	44	13	16	34	4	14	3	14	21	22
83	21	1	67	38	46	1	31	43	41	4	13	43	12	14	34	4	14	4	14	22	18
84	20	1	66	38	48	2	33	43	40	4	12	43	12	11	32	4	12	4	14	23	15
85	20	1	64	37	50	2	31	45	38	4	12	42	12	10	30	4	11	4	12	22	15
86	18	1	64	36	50	2	31	44	37	4	12	39	11	9	30	4	8	4	12	23	12
87	17	1	64	35	51	2	31	43	34	4	11	39	10	9	30	4	8	4	12	21	12
88	16	1	65	34	51	3	31	43	34	4	9	38	10	8	31	4	8	4	12	21	12
89	15	1	66	33	50	3	33	42	32	3	9	38	10	8	29	3	4	5	10	21	10
90	15	1	68	32	49	3	34	43	32	3	8	37	10	8	29	3	2	5	10	19	9
91	14	1	67	30	51	3	34	43	32	3	8	35	10	8	27	3	2	5	9	18	9
92	14	1	66	29	51	2	32	43	32	3	8	34	10	7	27	3	2	5	9	18	9
93	14	1	66	30	50	2	29	41	32	3	6	34	8	7	26	4	2	5	9	18	9
94	14	1	62	31	48	2	26	40	30	3	6	33	5	7	26	4	1	5	7	18	10
95	10	1	62	28	47	2	26	43	28	3	6	30	3	6	25	4	1	5	7	16	9
96	10	1	62	25	47	2	26	44	27	3	6	29	3	4	26	4	1	5	7	15	7
97	10	1	57	24	47	2	25	47	26	3	5	28	3	4	26	4	2	5	6	13	5
98	9	1	58	22	45	2	25	45	25	3	8	29	3	4	25	4	2	5	5	13	3
99	9	1	56	21	46	2	24	45	23	5	7	29	3	4	25	4	2	5	5	12	3
100	8	2	56	21	44	2	24	41	19	5	6	29	2	4	24	4	2	5	5	12	2

## Sheet: amountOfExons
gene	amountOfExons
exon:Solyc06g072660.2	11
exon:Solyc02g088080.1	3
exon:Solyc01g088320.1	3
exon:Solyc08g075040.1	2
exon:Solyc01g095000.2	4
exon:Solyc10g005340.2	5
exon:Solyc07g041400.2	2
exon:Solyc03g005730.2	15
exon:Solyc07g063590.2	25
exon:Solyc12g009680.1	4
exon:Solyc02g069450.2	3
exon:Solyc11g066580.1	3
exon:Solyc06g072410.1	1
exon:Solyc04g081980.2	2
exon:Solyc06g052020.2	3
exon:Solyc08g078510.2	3
exon:Solyc05g052960.2	4
exon:Solyc09g091000.2	2
exon:Solyc03g083470.2	2
exon:Solyc01g107800.2	1
exon:Solyc07g041110.1	1
