# Supplementary material for: Genome-wide data (ChIP-seq) enabled identification of cell wall-related and aquaporin genes as targets of tomato ASR1, a drought stress-responsive transcription factor
Source: BMC Plant Biol. 2014 Jan 14;14:29. doi: 10.1186/1471-2229-14-29 (PMC3923394; doi:10.1186/1471-2229-14-29)
Supplement: Additional file 3 — TomatoProgramCode zip file. In-house softwares developed for this paper. [file 1471-2229-14-29-S3.zip › tomatoProgramCode/averageDistribution/Tools.cpp]

#include "Tools.h"


bool Tools::readNextAnnotation(ifstream &is, AnnotationGFF3 &a){
	bool leiAnotacion = false;
	char c;   // para levantar basura. Lo inicializo con # por si ya viene con eof, que responda que no lo pude levantar
	string s;     // para levantar basura
	// Si empieza con # sigo con la siguiente linea
	c=is.peek();
	while((!is.eof()) && (!leiAnotacion)){
	   if(c=='#') {
		   getline(is,s);             // elimino la linea
	   }
	   else {
		   readAnnotation(is,a);   // es una anotacion, la levanto
		   leiAnotacion = true;;                // limpio c, en señal de que levanto una anotacion
	   };      
	  if(!is.eof()) c=is.peek(); // Me fijo el siguiente, si es que existe
	}
	return leiAnotacion;

}

void Tools::readAnnotation(ifstream &is, AnnotationGFF3 &a){
	string s; // para levantar basura
	getline(is,a.seqid,'\t');   // campo 1
	getline(is,a.source,'\t');  // campo 2
	getline(is,a.type,'\t');    // campo 3
	getline(is,s,'\t');         // campo 4
	a.start=atol(s.c_str());    // lo convierto a su tipo y lo almaceno donde corresponde	
	getline(is,s,'\t');         // campo 5 
	a.end=atol(s.c_str());      // lo convierto a su tipo y lo almaceno donde corresponde	
	getline(is,s,'\t');         // campo 6
	a.score=atof(s.c_str());    // lo convierto a su tipo y lo almaceno donde corresponde	
	getline(is,s,'\t');         // campo 7
	a.strand=s.c_str()[0];      // lo convierto a su tipo y lo almaceno donde corresponde	
	getline(is,s,'\t');         // campo 8
	a.phase=atoi(s.c_str());    // lo convierto a su tipo y lo almaceno donde corresponde	
	getline(is,a.attributes);   // campo 9
}

bool Tools::loadAnnotationsGFF3(string archgff3FileName, vector<AnnotationGFF3> &as){
        bool cargaOK; 

	ifstream is;
	is.open(archgff3FileName.c_str());
	cargaOK = is.good();
	if (!cargaOK) cout << "Error funcion " << __FUNCTION__ << ". NO PUDE ABRIR EL ARCHIVO: " << archgff3FileName.c_str() << endl;
	    
        // chequeo el encabezado
	string encabezado, basura;
	int version;
	is >> encabezado;
	is >> version;
	cargaOK = cargaOK &&  (encabezado=="##gff-version") && (version==3) ;
	if( (encabezado!="##gff-version") || (version!=3) ) cout << "IMPORTANTE: el archivo " << archgff3FileName.c_str() << " no es de tipo gff3 " << endl;
	getline(is,basura); // elimino el enter, para que se posicione en la siguiente linea
	while((!is.eof()) && cargaOK){
		AnnotationGFF3 a;
  		cargaOK = Tools::readNextAnnotation(is,a);
		//if(cargaOK && (a.type=="gene")) 
		as.push_back(a);
		// Salida por pantalla
		/* 
		if(cargaOK){
		}
		*/
	}
	is.close();
        return cargaOK;

}

string Tools::getValueFromAnnotationGFF3Attribute(const string& attributeName, const AnnotationGFF3 &a){
  istringstream is(a.attributes);
  string attName="";
  string attValue="";
  while(!is.eof() && (attName!=attributeName)){
    getline(is,attName,'=');
    getline(is,attValue,';');
  }
  return attValue;
  
};

bool Tools::segmentOverlap(unsigned long int const from1, unsigned long int const to1,unsigned long int const from2, unsigned long int const to2){
        return ( ( (from1>=from2) && (from1<=to2) ) || ( (to1>=from2) && (to1<=to2) ) || ( (from2>=from1) && (from2<=to1) ));

}

// from char* to int
int Tools::toInt(const char* s){
  int ret;
  istringstream is(s);
  is >> ret;
  return ret;
}

// from string to long int
long int Tools::toLongInt(const string s){
  long int ret;
  istringstream is(s);
  is >> ret;
  return ret;
}

// from string to unsigned long int
unsigned long int Tools::toUnsignedLongInt(const string s){
  unsigned long int ret;
  istringstream is(s);
  is >> ret;
  return ret;
}

// from int to string
string Tools::toString(const int n){
  ostringstream ss;
  ss << n;
  return ss.str();
  
}
