# Supplementary material for: Genome-wide data (ChIP-seq) enabled identification of cell wall-related and aquaporin genes as targets of tomato ASR1, a drought stress-responsive transcription factor
Source: BMC Plant Biol. 2014 Jan 14;14:29. doi: 10.1186/1471-2229-14-29 (PMC3923394; doi:10.1186/1471-2229-14-29)
Supplement: Additional file 3 — TomatoProgramCode zip file. In-house softwares developed for this paper. [file 1471-2229-14-29-S3.zip › tomatoProgramCode/averageDistribution/Tools.h]

#ifndef TOOLS_H
#define TOOLS_H

#include <string>
#include <vector>
#include <map>
#include <sstream>
#include <fstream>
#include <stdlib.h> 
#include "AnnotationGFF3.h"

using namespace std;


class Tools{
  public:

    // data loading
    static bool loadAnnotationsGFF3(string archgff3FileName, vector<AnnotationGFF3> &as);
        
    // data manipulation
    static string getValueFromAnnotationGFF3Attribute(const string& attributeName, const AnnotationGFF3 &a);
    
    // data control
    static bool segmentOverlap(unsigned long int const desde1, unsigned long int const hasta1,unsigned long int const desde2, unsigned long int const hasta2);
   
      // data conversion
    static int toInt(const char* s);
    static long int toLongInt(const string s);
    static unsigned long int toUnsignedLongInt(const string s);
    static string toString(const int n);

  private:
    static bool readNextAnnotation(ifstream &is, AnnotationGFF3 &a);
    static void readAnnotation(ifstream &is, AnnotationGFF3 &a);
    
  

};
#endif // TOOLS_H
