# Supplementary material for: Genome-wide data (ChIP-seq) enabled identification of cell wall-related and aquaporin genes as targets of tomato ASR1, a drought stress-responsive transcription factor
Source: BMC Plant Biol. 2014 Jan 14;14:29. doi: 10.1186/1471-2229-14-29 (PMC3923394; doi:10.1186/1471-2229-14-29)
Supplement: Additional file 3 — TomatoProgramCode zip file. In-house softwares developed for this paper. [file 1471-2229-14-29-S3.zip › tomatoProgramCode/averageDistribution/sheet_PromotersPeak.xls]

## Sheet: Promoters
Segment	Solyc09g065250.1	Solyc09g010950.2	Solyc02g090940.2	Solyc05g010690.1	Solyc05g010700.1	Solyc05g056130.2	Solyc03g115200.2	Solyc01g099870.1	Solyc01g107790.2	Solyc10g054790.1	Solyc01g090970.2	Solyc02g088090.1	Solyc07g062660.2	Solyc05g008070.2	Solyc08g082650.2	Solyc11g071930.1	Solyc02g077870.1	Solyc03g097830.2	Solyc03g063090.1	Solyc10g079650.1	Solyc04g015340.2	Solyc01g088520.2	Solyc07g041390.1	Solyc04g078780.2	Solyc12g009670.1	Solyc06g074810.2	Solyc03g118760.2	Solyc03g116780.2	Solyc02g080900.2	Solyc01g017590.1	Solyc04g077870.2	Solyc07g066190.1	Solyc03g019790.2	Solyc01g008720.1	Solyc04g081970.2	Solyc07g006550.2	Solyc01g110170.1	Solyc09g009800.2	Solyc01g110130.2	Solyc07g054720.1	Solyc08g078010.2	Solyc06g065400.2	Solyc08g083140.2	Solyc08g083130.2	Solyc04g078660.1	Solyc08g060930.2	Solyc10g086510.1	Solyc03g123640.2	Solyc02g077440.2
1	4	0	76	84	2	5	10	40	3	4	4	4	0	7	1	2	1	4	3	2	16	1	16	1	21	3	4	5	6	5	35	3	2	1	5	3	3	3	4	6	2	4	12	0	10	1	1	2	14
2	4	0	73	83	2	5	9	42	3	5	4	3	0	8	1	2	1	4	3	2	17	1	17	3	25	3	4	5	6	5	36	3	2	1	5	3	3	3	4	6	2	4	14	0	9	1	1	2	18
3	6	0	77	79	2	5	9	46	3	5	4	4	1	7	1	1	1	4	3	2	18	0	18	3	27	2	3	5	6	4	37	4	8	1	5	3	2	3	4	6	3	5	14	1	8	1	1	2	19
4	8	0	75	77	2	4	8	48	3	5	8	8	2	6	1	1	1	3	3	2	19	0	19	3	28	2	3	4	5	5	39	5	11	2	5	4	2	3	4	8	3	7	9	2	9	1	1	2	20
5	7	0	72	76	1	4	7	47	3	5	21	9	3	6	1	1	1	2	3	4	25	0	22	4	29	2	4	4	5	3	39	5	14	5	5	4	2	4	2	5	3	8	11	2	7	1	1	3	21
6	11	1	62	72	1	5	6	49	4	3	21	12	3	6	2	1	1	2	3	4	25	0	22	4	31	2	5	2	5	3	40	5	18	6	6	4	2	4	2	5	3	9	10	2	8	1	0	2	24
7	15	1	56	70	0	5	6	47	5	2	22	17	3	4	2	2	0	1	2	3	29	1	22	4	30	2	6	3	5	3	36	5	21	6	6	7	2	5	2	5	2	10	11	2	8	1	0	1	27
8	30	1	53	62	0	6	4	50	5	2	22	19	3	6	2	2	0	1	2	3	34	2	28	4	28	3	5	3	4	4	33	5	23	6	7	7	2	5	2	4	3	12	11	3	7	1	0	1	31
9	36	2	46	55	0	5	4	47	3	2	22	22	3	6	1	2	2	1	3	4	34	3	30	4	29	3	4	4	4	4	32	4	26	9	6	8	2	4	1	3	3	14	10	3	6	1	0	1	31
10	38	2	37	51	0	7	4	45	3	2	22	24	3	6	1	3	2	1	3	5	34	4	30	4	26	1	4	4	5	4	27	4	29	11	7	7	2	4	1	3	4	15	11	3	6	1	0	1	36
11	42	3	35	46	0	6	4	42	3	2	21	29	3	6	1	4	2	1	4	4	34	4	30	3	26	1	3	4	6	4	25	3	31	15	7	8	2	4	1	3	7	16	10	3	5	2	0	2	37
12	45	3	35	40	0	6	4	38	4	1	21	30	3	8	1	6	2	1	2	5	37	4	34	4	25	1	5	3	6	5	20	3	33	17	7	8	1	4	0	3	7	18	9	3	4	2	0	3	34
13	47	3	29	32	0	6	4	33	4	1	21	32	3	9	2	6	2	1	2	6	36	4	32	5	24	3	6	3	7	5	20	2	36	18	6	8	1	4	0	3	6	19	9	3	4	4	0	3	32
14	46	3	26	30	0	6	1	29	4	1	20	33	4	10	2	6	2	1	2	6	33	4	35	5	21	3	7	2	7	5	15	2	40	24	5	7	2	2	1	2	7	18	10	3	3	4	0	5	29
15	53	4	25	26	0	5	1	24	3	1	20	34	4	13	3	5	2	2	3	8	32	4	30	6	20	3	7	2	4	6	12	2	38	31	5	12	2	2	1	2	7	20	10	3	3	6	0	5	28
16	61	4	20	27	0	7	1	22	3	0	23	39	5	11	5	5	2	2	3	11	29	4	26	6	16	3	9	2	4	6	11	2	40	31	5	12	2	2	1	3	7	23	9	3	3	7	0	5	25
17	62	4	13	24	1	7	1	19	3	0	32	39	4	11	5	5	3	2	3	13	28	5	25	4	14	3	9	2	5	6	10	1	38	37	5	15	2	2	1	5	7	26	12	3	5	10	0	5	24
18	63	4	10	22	1	8	4	14	3	0	32	36	3	11	9	5	3	2	3	15	27	6	24	4	14	3	10	2	5	5	7	1	33	42	5	14	2	2	2	4	6	27	14	2	4	14	0	6	23
19	68	4	10	16	1	8	6	12	3	0	16	36	4	13	11	5	4	3	3	14	23	6	21	3	10	3	10	2	6	5	5	0	29	45	7	17	2	1	2	3	6	29	16	1	5	16	0	5	21
20	67	3	8	12	1	7	7	7	4	0	15	37	5	14	13	5	4	3	3	13	22	10	23	3	8	4	9	4	8	6	1	0	26	46	5	18	2	1	2	4	6	28	18	1	4	18	0	5	20
21	67	3	5	10	1	7	7	5	3	0	15	31	5	13	15	4	4	3	3	16	21	12	23	3	10	4	7	3	9	7	1	0	24	50	6	16	2	1	2	4	7	29	21	1	7	22	0	5	16
22	55	3	2	7	1	5	6	5	4	0	14	30	5	12	16	4	4	3	3	18	15	13	18	5	10	3	7	3	9	6	1	0	20	54	4	18	1	0	2	4	7	28	25	1	8	23	0	6	13
23	48	2	2	8	1	7	6	3	5	1	14	29	5	14	18	4	3	3	4	17	12	14	16	5	5	4	7	3	9	5	1	0	17	55	5	19	1	0	2	5	6	25	26	0	9	26	0	6	12
24	45	2	2	8	1	5	7	3	6	2	14	27	5	14	23	3	2	3	4	20	13	15	14	5	5	4	7	2	8	5	1	0	16	56	4	19	1	0	2	8	5	24	27	0	14	25	0	6	8
25	45	1	2	6	1	5	8	2	7	2	14	22	5	15	24	3	2	3	5	23	12	15	13	5	4	4	8	2	7	6	2	0	13	54	4	19	3	0	2	11	4	22	27	0	17	25	0	7	6
26	42	2	2	5	1	6	9	2	12	2	14	22	5	18	25	1	2	4	6	23	10	16	9	4	4	4	6	3	7	5	2	0	13	55	4	19	3	0	2	15	2	21	35	0	19	25	1	5	4
27	41	2	2	5	1	6	9	2	14	2	16	21	5	19	31	1	3	4	6	27	7	17	7	3	4	2	6	3	7	5	2	0	8	55	4	19	3	0	2	16	2	19	38	0	23	23	1	5	6
28	39	4	2	4	1	6	10	2	18	2	18	18	4	22	36	1	3	4	6	32	5	18	3	3	3	3	4	3	6	5	3	1	5	51	5	20	2	1	1	18	1	19	41	0	24	23	1	4	6
29	34	3	2	5	1	7	10	2	21	2	19	18	4	21	36	1	3	3	6	33	5	20	3	2	3	3	4	4	6	4	3	2	4	41	5	16	3	1	1	24	3	19	41	0	24	21	1	3	5
30	24	4	2	5	1	5	10	2	26	2	16	15	3	25	39	1	3	5	6	32	5	22	3	3	5	3	2	5	6	5	2	2	4	41	5	17	8	1	1	24	3	15	41	0	25	21	1	3	5
31	23	4	2	4	0	5	10	2	31	2	8	15	4	30	39	1	2	5	6	30	5	24	5	4	5	3	3	8	5	5	2	2	1	36	5	17	8	1	1	22	4	12	39	0	25	19	1	3	5
32	18	5	3	4	0	6	7	2	35	2	8	14	4	36	41	1	2	5	7	29	5	25	4	4	5	4	3	9	6	6	2	3	1	34	5	16	10	1	0	22	4	9	38	1	25	14	1	3	5
33	14	5	2	3	0	6	7	2	35	2	10	12	2	40	39	1	1	5	7	29	5	26	4	4	5	4	2	10	5	6	2	4	1	25	7	15	10	2	1	22	4	5	36	2	27	13	2	2	5
34	11	5	2	4	0	6	4	2	39	2	10	11	1	41	35	1	1	5	7	30	4	24	4	4	6	4	2	8	5	5	2	4	1	23	9	14	11	4	1	28	4	5	34	4	26	11	2	2	5
35	11	6	4	3	0	7	5	2	40	2	11	11	1	46	33	2	1	5	8	29	5	20	4	4	4	5	2	13	1	4	2	4	1	20	9	14	16	4	1	27	4	5	29	5	25	8	2	3	5
36	8	6	4	4	0	8	6	2	43	3	11	8	1	49	37	2	2	5	8	26	4	18	4	2	4	5	2	14	1	4	2	4	1	16	12	11	20	4	1	30	4	3	25	5	24	7	3	3	4
37	6	7	4	3	0	6	7	0	49	3	11	8	1	51	36	2	2	5	7	26	4	17	4	2	4	4	2	15	1	4	2	4	1	10	12	9	22	4	1	29	4	2	24	7	22	4	3	3	4
38	5	7	6	3	0	6	7	0	51	2	13	7	1	54	33	2	2	5	7	22	4	15	4	3	4	4	2	15	1	3	2	5	0	8	15	8	26	5	1	29	4	2	21	12	18	3	3	3	4
39	5	8	6	3	1	6	7	0	51	3	14	6	1	57	31	2	3	5	6	19	2	16	5	3	7	5	2	19	1	2	1	5	0	7	21	8	27	5	1	26	4	2	21	16	15	2	3	2	4
40	2	12	6	3	1	6	8	2	49	3	14	5	1	54	30	5	5	3	3	18	2	15	5	3	7	6	1	22	2	2	1	5	0	5	22	7	26	7	1	26	5	4	13	21	12	3	3	2	3
41	3	15	5	3	2	6	11	2	46	4	13	4	1	51	28	5	4	3	3	17	1	14	5	3	7	6	1	30	2	2	1	6	0	5	22	7	33	7	3	27	6	5	11	21	9	3	3	2	1
42	3	14	5	3	2	6	12	2	45	5	10	4	1	48	28	4	4	4	3	10	1	13	5	3	7	5	1	34	2	2	0	7	0	5	23	7	34	10	3	27	6	5	7	24	8	3	3	2	1
43	3	17	5	3	2	6	15	3	39	7	11	4	1	48	25	4	4	4	3	6	2	11	5	3	7	5	2	36	3	2	0	6	0	5	27	7	35	12	3	24	5	4	5	26	10	4	4	2	1
44	3	25	5	2	2	6	18	3	36	9	11	0	1	44	23	4	4	2	3	4	2	9	5	2	7	6	2	37	3	2	0	10	0	5	29	6	31	13	3	21	4	4	4	30	9	4	5	4	1
45	2	34	5	2	2	7	19	3	30	11	11	1	1	39	22	4	4	2	2	4	2	7	3	2	5	6	2	40	3	2	0	13	0	4	29	4	33	15	3	20	3	3	4	35	7	4	6	5	0
46	2	48	4	2	3	5	21	3	29	11	10	1	0	33	23	4	4	2	1	3	2	6	3	1	5	6	3	41	2	2	0	15	0	4	32	4	32	18	3	20	4	3	2	37	7	4	11	5	0
47	2	54	4	2	3	5	24	3	26	11	8	1	0	28	23	5	5	2	1	2	2	4	4	1	5	6	3	47	3	1	0	17	1	4	32	3	32	18	3	20	4	3	1	37	5	4	14	5	0
48	3	64	4	2	3	5	30	3	22	11	9	1	0	26	22	5	5	2	2	1	3	3	3	2	4	6	3	50	4	1	0	20	1	5	29	1	31	18	5	17	4	3	0	40	6	3	15	5	0
49	4	65	4	1	3	4	31	3	21	11	10	1	0	19	23	5	6	2	2	1	2	3	2	2	4	6	3	51	5	1	0	22	2	5	28	1	27	17	5	14	3	3	0	41	6	2	16	4	0
50	3	72	2	0	3	3	35	3	18	11	14	1	0	17	20	4	5	2	1	1	2	3	3	3	4	5	3	51	5	1	0	22	2	7	26	1	22	20	5	11	4	3	0	41	7	3	19	3	0
51	3	82	2	0	3	4	38	4	13	14	20	1	0	12	20	4	7	2	1	1	2	3	3	3	5	5	4	52	5	1	0	27	2	7	26	1	21	26	6	11	6	3	0	41	7	3	19	3	0
52	3	90	2	0	4	4	39	5	8	14	20	1	0	10	21	4	8	2	1	0	2	3	3	2	6	5	4	56	8	2	0	33	2	7	24	1	19	28	6	10	8	3	0	37	7	4	21	3	0
53	3	98	2	0	4	5	45	5	6	16	24	2	0	7	23	5	9	2	1	0	2	3	2	2	5	5	6	53	10	2	0	34	2	6	18	2	15	29	6	8	8	3	0	35	7	4	21	4	0
54	3	98	2	0	3	5	52	4	4	23	27	2	2	5	28	3	9	2	2	0	2	2	3	2	3	4	7	56	13	2	0	37	2	6	16	2	15	31	6	6	8	2	0	27	8	4	23	4	0
55	2	103	2	0	3	5	58	3	4	28	29	2	3	5	28	2	13	2	4	1	3	2	4	2	3	4	7	47	17	2	0	39	2	3	16	2	9	30	7	3	7	0	0	27	7	4	24	4	1
56	2	106	3	0	3	5	59	3	4	31	31	2	6	3	28	3	14	2	4	1	3	1	4	2	3	5	9	40	19	2	0	37	2	3	16	2	7	27	6	0	6	0	0	25	7	4	26	4	3
57	2	104	3	0	4	5	65	4	4	32	39	3	7	3	29	3	24	2	8	1	2	1	4	5	3	5	15	40	23	3	0	38	2	3	10	2	5	28	6	0	6	0	1	25	4	4	27	4	3
58	2	97	3	1	4	6	65	3	3	31	41	3	7	2	28	3	25	2	11	1	3	1	7	5	2	5	21	39	25	3	1	35	2	3	9	1	5	26	6	0	7	0	1	21	4	4	33	2	3
59	2	95	3	1	5	5	66	3	4	33	47	2	10	3	32	3	25	2	14	1	3	0	7	6	2	6	24	35	26	3	1	33	2	3	8	1	5	24	7	0	8	0	1	17	4	4	31	2	3
60	2	79	3	1	4	5	66	3	4	42	56	2	16	4	31	4	26	2	15	1	3	0	7	6	2	6	25	33	27	6	1	30	2	3	7	1	2	21	7	0	8	0	1	15	5	4	29	1	3
61	2	75	3	1	4	5	71	4	4	47	64	2	19	4	29	3	28	2	19	1	3	0	6	6	2	8	25	29	29	6	1	29	1	3	4	1	2	22	8	0	7	0	2	14	5	4	27	1	4
62	2	61	3	1	5	5	68	4	3	48	73	2	22	4	30	3	30	1	22	1	2	0	6	6	2	11	27	23	29	6	2	26	1	3	4	1	2	20	6	0	7	0	3	11	5	4	23	1	4
63	1	59	3	1	6	5	68	6	5	52	78	2	30	6	30	3	35	3	25	1	3	0	6	5	2	13	31	19	31	6	2	25	0	2	4	2	2	20	6	0	7	0	3	9	4	5	23	1	4
64	0	53	4	1	6	5	65	7	5	53	75	2	30	4	27	3	37	3	29	2	3	0	5	4	2	16	34	15	34	6	2	27	1	1	3	2	2	22	7	0	6	0	3	10	4	5	21	1	4
65	0	42	4	1	8	5	65	6	6	52	78	2	34	5	27	3	36	4	34	2	3	0	6	4	2	18	35	15	36	7	2	25	1	0	2	2	2	15	7	0	5	0	3	9	4	4	19	1	5
66	0	33	4	1	8	4	63	5	5	54	79	2	38	5	28	3	38	4	40	2	5	0	6	4	0	20	38	11	36	6	2	17	1	0	2	2	3	11	7	0	2	0	3	9	4	3	18	1	5
67	0	28	2	1	7	4	58	6	5	57	79	2	43	5	26	3	37	5	43	2	5	0	7	4	1	21	41	8	34	6	2	15	2	0	2	1	3	10	7	0	3	0	3	9	4	3	18	1	5
68	0	21	2	1	10	4	48	6	5	59	76	1	48	5	19	3	35	6	47	2	7	0	6	4	1	28	39	7	32	6	2	12	2	0	2	2	2	8	8	0	4	0	3	11	3	3	15	1	5
69	0	16	2	1	12	3	43	7	5	53	77	3	49	6	18	3	33	8	46	2	6	0	6	4	2	31	39	6	29	9	2	10	2	0	2	3	4	8	8	0	5	0	3	11	3	2	14	1	5
70	0	13	2	1	17	3	39	8	5	54	78	4	47	6	13	2	31	7	48	1	6	0	6	4	3	36	39	6	25	10	2	9	3	0	3	3	4	8	7	0	6	0	3	10	3	2	12	1	3
71	0	9	2	1	22	4	31	7	5	53	72	3	49	6	12	2	24	7	46	1	7	0	6	1	3	39	32	5	22	14	2	8	3	1	3	3	4	6	7	0	6	0	2	11	3	1	11	1	3
72	0	6	2	1	24	3	25	7	6	52	67	3	56	6	12	2	19	9	43	1	7	0	5	2	3	39	27	5	20	15	3	8	3	1	3	4	4	7	8	0	6	0	2	10	3	1	6	1	4
73	0	6	2	0	26	2	24	7	5	48	62	3	57	6	9	3	19	9	41	2	7	0	5	1	3	44	27	4	18	18	2	8	4	1	3	4	4	7	7	0	7	0	2	10	3	2	4	1	4
74	1	7	2	0	27	2	21	7	5	43	53	4	52	5	7	2	19	9	38	2	7	1	5	1	5	46	24	2	16	19	2	7	4	2	2	4	3	7	7	0	7	0	2	11	2	2	4	2	4
75	1	6	2	0	31	3	14	7	5	34	44	4	54	7	6	2	18	9	37	2	7	1	5	1	5	45	24	2	14	17	2	6	4	2	3	4	3	6	7	0	7	0	1	9	3	2	3	2	3
76	1	6	2	0	36	4	11	6	6	32	38	4	51	8	6	2	16	9	33	2	7	1	5	1	6	43	23	2	12	20	1	5	4	2	3	4	3	6	6	0	8	0	1	14	2	2	4	2	3
77	1	9	2	0	43	5	7	4	7	30	32	4	46	7	5	2	11	7	30	2	7	1	5	1	6	42	18	2	9	20	1	6	5	2	2	3	3	6	6	2	9	0	0	14	2	1	4	2	3
78	1	9	2	0	49	5	6	3	5	27	29	4	43	6	5	3	9	7	27	1	6	1	5	1	6	38	16	2	8	24	1	3	4	2	2	3	5	5	6	2	9	0	0	12	1	2	3	2	5
79	1	10	2	0	53	7	3	3	4	26	22	4	40	7	5	4	7	8	21	1	6	2	5	2	7	36	15	4	4	28	2	3	7	2	2	4	6	4	7	2	13	0	0	12	1	3	4	2	5
80	1	10	2	0	57	9	0	4	4	21	18	5	35	6	7	6	7	10	18	1	4	2	5	2	7	35	12	4	1	33	3	3	8	2	3	4	5	5	8	2	13	1	0	12	1	4	6	4	4
81	2	13	2	0	64	9	0	4	4	20	14	6	31	6	7	5	4	13	13	1	4	2	4	3	6	35	11	4	1	37	4	3	7	2	3	4	5	6	11	2	13	3	0	13	1	4	5	4	5
82	2	16	2	1	68	16	0	3	4	13	14	6	26	6	8	6	4	16	10	2	3	2	4	4	7	32	7	5	1	40	4	2	7	3	3	3	5	5	13	2	14	3	0	12	1	4	5	3	6
83	3	17	2	1	71	17	0	3	5	9	13	6	21	6	8	8	3	19	7	2	5	2	4	5	8	28	7	6	2	39	5	2	7	3	3	2	3	4	15	3	16	3	0	11	1	4	5	8	7
84	3	16	2	1	75	19	0	2	4	5	10	5	21	5	7	9	3	23	5	2	5	2	4	10	7	25	7	6	3	40	7	3	6	3	3	2	3	4	18	3	15	4	0	12	1	4	6	9	8
85	4	16	2	2	75	26	0	3	6	2	8	7	19	5	7	15	3	24	5	2	5	2	4	11	6	21	7	6	3	35	7	3	6	2	2	2	3	4	21	3	16	4	0	11	1	4	6	10	9
86	4	16	3	2	80	31	0	3	5	3	8	7	13	5	6	17	4	22	6	2	5	2	3	12	7	21	5	5	3	33	6	4	7	4	2	1	3	4	25	3	23	4	0	12	2	4	6	14	9
87	4	16	4	2	82	35	0	3	5	4	8	7	11	5	5	19	5	22	6	1	5	2	2	12	7	18	3	6	3	31	6	7	6	4	2	3	3	3	27	3	25	4	0	14	2	3	7	18	10
88	3	14	4	2	86	43	0	3	5	4	7	8	8	5	5	19	6	24	6	1	4	1	2	12	7	17	4	6	3	29	7	7	7	3	2	3	3	3	33	3	26	4	0	13	2	3	7	20	11
89	3	14	4	2	82	49	0	3	5	4	7	8	4	5	5	21	5	24	6	1	4	1	2	13	6	16	4	6	3	28	7	7	7	3	1	3	3	4	37	3	26	4	1	13	1	3	7	19	12
90	3	13	4	2	80	52	0	3	4	4	6	8	4	3	5	23	5	25	5	2	5	2	2	18	5	16	3	7	3	26	7	7	7	3	1	3	3	5	40	4	27	4	2	8	1	3	6	21	12
91	3	10	4	3	72	61	0	3	4	3	6	8	4	3	5	26	5	27	4	2	5	2	2	22	5	17	5	8	3	25	8	5	6	3	1	4	3	5	40	2	29	4	2	7	1	3	7	22	13
92	4	11	4	4	69	66	0	3	4	3	7	9	5	3	6	25	5	30	4	2	6	3	2	24	6	18	4	9	3	21	8	7	6	3	1	4	2	5	43	2	29	5	2	7	1	2	8	23	13
93	4	11	4	4	64	68	0	3	4	4	8	9	5	3	6	28	6	30	3	2	6	2	2	26	5	19	4	7	3	17	8	7	5	3	1	3	2	5	45	3	27	5	2	7	1	1	7	25	13
94	4	10	4	4	64	67	1	2	4	4	8	9	5	3	3	27	5	29	2	2	6	2	1	28	5	21	4	8	3	12	8	7	2	3	0	4	1	4	44	3	25	5	2	7	1	0	5	25	15
95	5	8	4	4	58	67	1	4	4	4	7	8	5	3	3	31	5	28	2	2	6	3	1	32	5	19	4	8	3	8	7	7	2	3	2	4	2	5	42	4	24	4	3	8	1	1	6	28	14
96	4	5	4	4	51	66	1	4	5	4	7	8	7	5	2	32	6	25	2	2	7	3	1	32	4	18	5	8	2	4	7	8	2	2	3	4	2	4	39	4	22	3	4	7	1	1	7	29	14
97	3	3	4	3	46	66	1	4	4	5	8	7	7	5	3	33	6	20	2	2	6	6	1	36	4	17	6	7	1	4	6	8	2	2	4	4	2	4	37	3	20	4	5	7	1	1	10	27	14
98	4	3	4	3	40	64	2	5	4	5	7	7	6	6	3	32	6	18	2	2	5	6	0	33	3	15	6	7	1	2	4	10	2	3	5	4	2	4	35	3	20	4	5	6	1	2	9	25	11
99	4	2	3	3	32	60	3	3	4	5	7	4	5	8	3	28	6	16	1	2	4	7	0	32	3	15	6	7	1	2	4	13	2	3	5	4	2	5	31	3	20	3	5	7	1	2	9	24	11
100	3	2	4	3	26	52	3	3	3	6	7	4	5	8	3	24	6	16	0	2	4	8	0	30	2	14	6	7	1	2	4	12	2	3	6	4	2	5	28	3	19	3	5	7	0	3	9	22	9
[truncated: 17 more columns]

## Sheet: Exons
Segment	Solyc09g065250.1_01	Solyc09g065250.1_02	Solyc09g010950.2_01	Solyc09g010950.2_02	Solyc09g010950.2_03	Solyc09g010950.2_04	Solyc09g010950.2_05	Solyc09g010950.2_06	Solyc09g010950.2_07	Solyc09g010950.2_08	Solyc02g090940.2_01	Solyc02g090940.2_02	Solyc02g090940.2_03	Solyc02g090940.2_04	Solyc02g090940.2_05	Solyc05g010690.1_01	Solyc05g010700.1_01	Solyc05g056130.2_01	Solyc05g056130.2_02	Solyc05g056130.2_03	Solyc05g056130.2_04	Solyc05g056130.2_05	Solyc05g056130.2_06	Solyc05g056130.2_07	Solyc05g056130.2_08	Solyc05g056130.2_09	Solyc05g056130.2_10	Solyc03g115200.2_01	Solyc03g115200.2_02	Solyc03g115200.2_03	Solyc03g115200.2_04	Solyc03g115200.2_05	Solyc01g099870.1_01	Solyc01g099870.1_02	Solyc01g099870.1_03	Solyc01g099870.1_04	Solyc01g099870.1_05	Solyc01g107790.2_01	Solyc10g054790.1_01	Solyc10g054790.1_02	Solyc10g054790.1_03	Solyc01g090970.2_01	Solyc02g088090.1_01	Solyc07g062660.2_01	Solyc07g062660.2_02	Solyc07g062660.2_03	Solyc07g062660.2_04	Solyc07g062660.2_05	Solyc05g008070.2_01
1	3	5	2	7	3	4	7	1	4	5	2	1	3	5	7	3	20	49	8	8	5	9	6	3	5	3	2	3	3	4	4	2	3	4	4	1	0	3	5	3	5	6	4	6	4	5	5	10	8
2	3	5	2	7	3	4	7	2	4	4	2	1	3	5	7	3	20	49	8	8	5	9	6	3	5	3	2	3	3	4	4	2	3	4	4	1	0	3	5	3	5	6	4	6	4	5	5	10	8
3	3	5	2	7	3	4	7	2	4	4	2	1	3	5	7	3	20	49	8	8	5	9	6	3	5	3	2	3	3	4	4	2	3	4	4	1	0	3	4	3	5	6	4	6	4	5	5	10	8
4	3	4	2	7	3	4	7	2	4	4	2	1	3	5	7	3	20	48	8	8	5	9	6	3	5	3	2	3	3	4	4	2	3	4	4	1	0	3	4	3	5	5	3	6	4	5	5	10	8
5	3	4	2	7	3	4	7	2	4	4	2	1	3	5	7	3	20	47	8	8	5	9	6	3	5	3	3	3	3	4	4	2	3	4	4	1	0	3	4	3	4	6	3	4	4	6	5	10	7
6	3	4	1	7	3	4	7	2	4	4	2	1	3	5	7	3	19	47	8	8	5	9	6	3	5	3	3	3	3	4	4	2	3	4	4	1	0	4	4	3	5	6	3	4	4	6	5	10	7
7	3	4	1	7	3	4	7	2	4	4	2	1	3	5	7	3	19	47	8	8	5	9	6	3	5	3	3	3	3	4	4	2	3	4	4	1	0	5	4	3	6	6	3	4	4	6	5	10	8
8	3	4	1	7	3	4	7	2	4	4	3	1	3	5	7	3	19	47	8	8	5	9	6	3	5	3	3	3	3	4	4	2	3	4	4	1	0	5	4	3	7	6	3	3	4	6	5	10	8
9	3	4	1	7	3	4	7	2	4	4	3	1	3	5	7	3	18	47	8	8	5	9	6	3	5	3	3	3	3	4	4	2	3	5	3	1	0	5	4	3	9	6	3	3	4	6	5	10	8
10	3	4	1	7	3	4	7	2	4	4	3	1	3	5	7	3	18	47	8	8	5	9	6	3	5	3	3	3	3	4	4	2	3	5	3	1	0	4	4	3	9	7	2	3	4	6	5	10	7
11	3	4	1	7	3	4	7	2	4	4	3	1	3	4	7	3	17	45	8	8	5	9	6	3	5	3	3	3	3	4	4	2	3	5	3	1	0	4	4	3	9	7	2	3	4	6	5	10	7
12	3	4	1	7	3	4	7	2	4	4	3	1	3	4	7	3	17	45	8	7	5	9	6	3	5	3	3	3	3	4	4	2	3	5	3	1	0	4	4	3	9	7	3	3	4	6	5	10	7
13	3	4	1	7	3	4	7	2	4	4	3	1	3	4	7	3	17	44	8	7	5	9	7	3	5	3	3	3	3	4	4	2	3	5	3	1	0	4	4	3	9	7	3	2	4	6	5	10	5
14	3	4	1	7	3	4	8	2	4	4	3	1	3	4	7	3	17	44	8	7	5	9	7	3	5	3	3	3	3	4	3	2	3	5	3	1	0	4	4	3	9	7	3	2	4	6	5	10	5
15	3	4	1	7	3	4	8	2	4	4	3	1	3	4	8	3	17	44	8	7	5	9	7	3	5	3	3	3	3	4	3	2	3	5	3	1	0	4	4	3	10	7	3	2	4	6	5	10	5
16	3	4	1	7	3	4	8	2	4	4	3	1	3	4	8	3	17	44	8	7	5	9	7	3	5	3	3	3	3	4	3	2	3	5	3	1	0	4	4	3	11	6	3	2	4	6	5	10	3
17	3	4	1	7	3	4	8	2	4	4	3	1	3	4	8	3	17	44	8	7	5	9	7	3	5	3	3	3	3	4	3	2	3	5	3	1	0	4	4	3	11	6	3	2	4	6	5	10	2
18	3	4	1	7	3	4	7	2	4	4	3	1	3	4	8	3	15	44	8	7	5	9	7	3	5	3	3	3	3	4	3	2	3	5	3	1	0	4	4	3	12	7	3	4	4	6	5	10	2
19	3	4	1	7	3	4	7	2	4	4	3	0	3	3	8	3	15	44	8	7	5	9	7	3	5	3	3	3	3	4	3	2	3	5	3	1	0	5	4	3	12	7	3	3	4	6	5	10	2
20	3	4	2	7	3	4	7	2	4	4	3	0	3	3	8	3	15	44	8	7	5	9	7	3	5	3	3	3	3	4	3	2	3	5	3	1	0	5	4	3	13	6	3	3	4	6	5	10	2
21	3	4	2	7	3	4	7	2	4	4	3	0	3	3	8	3	15	44	8	7	5	8	7	3	5	3	3	3	3	4	3	2	3	5	3	1	0	5	4	3	13	6	3	3	4	6	5	10	2
22	3	5	2	7	3	4	7	3	4	4	3	0	3	3	8	3	15	44	8	7	5	8	7	3	5	3	4	3	3	4	3	2	3	5	3	1	0	4	4	3	14	6	3	3	4	6	5	10	1
23	3	7	2	7	3	4	6	3	4	4	3	0	3	3	8	3	15	44	8	7	5	8	7	3	5	3	4	3	3	4	3	2	3	5	3	1	0	4	4	3	14	6	3	3	3	6	5	10	1
24	3	7	2	7	3	4	6	3	4	4	3	0	3	3	9	3	15	44	8	7	5	8	7	3	5	3	4	3	3	4	3	2	3	5	3	1	0	4	4	3	14	6	5	5	3	6	5	10	1
25	3	7	3	7	3	4	6	3	4	4	4	0	3	3	9	3	15	44	8	7	5	8	7	3	5	3	4	3	3	4	3	2	3	5	3	1	0	4	4	3	14	7	4	7	3	6	5	10	0
26	3	7	3	7	3	4	6	3	4	4	4	0	3	3	9	3	15	43	8	7	5	8	7	3	5	3	4	3	3	4	3	2	3	5	3	1	0	4	4	3	14	7	4	8	3	6	5	10	1
27	3	7	3	7	3	4	6	3	4	3	4	0	3	3	9	3	15	43	8	7	5	8	7	3	5	3	4	3	3	4	3	2	3	5	3	1	0	4	4	3	14	7	5	8	3	6	5	10	2
28	3	7	3	7	3	4	6	3	4	3	4	0	3	3	10	3	15	42	8	7	5	8	7	2	5	3	4	3	3	4	3	2	3	5	3	1	0	3	4	3	14	7	5	8	3	6	5	10	2
29	3	7	3	7	3	4	6	3	4	3	4	0	3	3	10	3	15	42	8	7	5	8	7	2	5	3	4	3	3	4	3	2	3	5	3	1	0	3	4	3	14	8	5	8	3	6	5	10	2
30	3	7	3	7	3	4	6	3	4	3	4	0	3	3	10	4	15	39	8	7	5	8	7	2	5	3	4	3	3	4	3	2	3	5	3	1	0	3	4	3	14	8	5	8	3	6	5	10	2
31	3	8	3	7	3	4	6	3	4	3	4	0	3	3	10	4	15	39	8	7	5	8	7	2	5	3	4	3	3	4	3	2	3	5	3	1	0	3	4	3	14	7	5	8	3	6	5	10	2
32	3	8	3	7	3	4	6	3	4	3	4	0	3	3	10	4	15	38	8	7	5	8	7	2	5	3	4	3	3	4	4	2	3	5	3	1	0	3	4	3	14	7	5	8	3	6	5	10	3
33	3	8	3	6	3	4	6	3	4	3	4	0	3	3	9	4	15	38	8	7	5	8	7	2	5	3	5	3	3	4	4	2	3	5	2	1	0	3	4	3	15	7	5	8	3	6	5	10	3
34	3	8	3	6	3	4	6	4	4	3	4	0	3	3	9	4	15	37	8	6	5	8	7	2	5	3	5	3	3	4	4	2	3	5	2	1	0	3	4	3	15	5	5	8	3	6	5	10	3
35	3	8	3	6	3	4	7	3	4	3	4	0	4	3	9	4	15	37	8	6	5	8	7	2	5	3	5	3	3	4	4	2	3	5	2	1	0	3	4	3	16	5	5	8	3	6	5	10	3
36	3	8	3	6	3	4	7	4	4	3	4	0	4	3	9	4	15	37	8	6	5	8	7	2	5	3	5	3	3	4	4	2	3	5	2	1	0	3	4	3	16	6	5	7	3	6	5	10	3
37	3	8	3	6	3	4	7	4	4	3	4	0	4	2	9	4	15	37	8	6	5	8	7	2	5	3	5	3	3	4	4	1	3	5	2	1	0	3	4	3	16	6	5	8	3	6	5	10	3
38	3	8	3	6	3	4	7	4	4	3	4	0	4	3	9	4	15	37	8	6	5	8	7	2	5	3	5	3	3	4	4	1	3	5	2	1	0	4	4	3	17	6	5	8	3	6	5	10	3
39	3	8	3	6	3	4	7	4	4	3	4	0	4	3	10	4	15	35	8	6	5	8	7	1	5	3	5	3	3	4	4	1	3	5	2	1	0	4	4	3	17	6	5	8	3	6	5	10	5
40	3	8	3	6	3	4	7	4	4	3	4	0	4	3	10	4	15	35	8	6	5	8	7	1	5	3	5	3	3	4	4	1	3	5	2	1	0	5	4	3	17	6	5	8	3	6	5	10	5
41	3	9	3	5	3	4	6	4	4	3	4	0	4	3	10	4	15	34	8	6	5	8	7	1	5	3	5	3	3	4	4	1	3	5	2	1	0	4	4	3	20	6	5	9	3	6	5	10	6
42	3	9	3	5	3	4	6	4	4	3	4	0	4	3	10	4	15	33	8	6	5	8	7	1	5	3	5	3	3	4	4	1	3	5	2	1	0	4	4	3	20	6	4	8	3	6	5	10	7
43	3	9	3	5	3	4	6	4	4	3	4	0	4	3	11	4	15	33	8	6	5	8	7	1	5	3	5	3	3	4	4	1	3	5	2	1	0	4	4	3	20	6	4	6	3	6	5	10	7
44	3	9	3	5	3	4	5	4	4	3	4	0	4	3	11	4	14	33	8	6	5	8	7	1	5	3	5	3	3	4	4	1	3	5	2	1	0	5	4	3	19	6	4	5	3	6	5	10	6
45	3	9	3	5	2	4	8	4	4	3	4	0	4	2	11	4	14	32	8	5	5	8	7	1	5	3	5	3	3	4	4	1	3	5	2	1	0	5	4	3	19	8	4	4	3	6	5	10	7
46	3	9	3	5	2	4	8	4	4	3	4	0	4	2	11	4	14	32	8	4	5	8	7	1	5	3	5	3	3	4	4	1	3	5	2	1	0	5	4	3	19	8	4	5	3	7	5	10	8
47	3	9	3	5	2	4	8	4	3	3	4	0	4	3	11	4	14	32	8	4	5	8	7	1	5	3	5	3	3	4	4	1	3	5	2	1	0	5	4	3	19	9	4	5	3	7	5	10	8
48	3	9	3	5	2	4	8	4	3	3	4	0	4	3	11	4	14	32	8	4	5	8	7	1	5	3	5	3	3	4	4	1	3	5	2	1	0	5	4	3	19	9	4	4	3	7	5	10	8
49	3	9	3	5	2	4	8	4	3	4	4	0	4	3	11	4	14	32	9	4	5	8	7	1	5	3	5	3	3	4	4	1	3	5	2	1	0	5	4	3	20	9	4	4	3	7	5	10	9
50	3	9	3	5	2	4	8	4	3	4	4	0	4	3	11	4	14	32	9	4	5	8	7	1	5	3	5	3	3	4	4	1	3	5	2	1	0	6	4	3	20	8	4	4	3	7	5	10	9
51	3	9	3	5	2	4	8	4	3	4	4	0	4	3	11	4	14	31	9	4	5	8	7	1	5	3	5	3	3	4	4	1	3	5	2	1	0	6	4	3	20	8	4	4	3	7	5	10	8
52	3	8	3	5	2	4	8	4	3	4	4	0	4	3	11	4	14	31	9	2	5	8	7	1	5	3	5	3	3	4	4	1	3	5	2	1	0	6	4	3	18	8	4	4	3	7	5	10	8
53	3	8	3	5	2	4	8	4	3	4	4	0	4	3	11	4	14	31	9	2	5	8	7	1	5	3	5	3	3	4	4	1	3	5	2	1	0	6	4	4	18	8	4	4	3	7	5	10	8
54	3	8	2	5	2	4	8	5	3	4	4	0	4	3	11	4	14	31	9	2	5	8	7	1	5	3	5	3	3	4	4	1	3	5	2	1	0	6	4	4	18	8	4	4	3	7	5	10	8
55	3	8	2	5	2	4	8	5	3	4	4	0	4	3	11	4	14	31	9	1	5	8	7	1	5	3	5	3	3	4	4	1	3	5	2	1	0	6	4	4	18	8	4	2	3	7	5	10	8
56	3	8	2	5	2	4	7	5	3	2	4	0	4	3	11	4	14	31	9	1	5	8	7	1	5	3	5	3	3	4	4	1	3	5	2	1	0	6	4	4	18	7	4	3	3	7	5	10	8
57	3	8	2	5	2	4	7	4	3	2	4	0	4	3	11	4	14	31	9	1	5	8	5	1	5	3	5	3	3	4	4	1	3	5	2	1	0	6	4	4	17	7	4	3	3	7	5	10	6
58	3	7	2	5	2	4	7	4	3	2	4	0	4	3	11	4	14	30	9	1	5	8	5	1	5	3	5	3	3	4	4	1	3	5	2	1	0	6	4	4	16	7	4	3	3	7	5	10	6
59	3	7	2	5	2	4	7	4	3	2	3	0	4	3	10	4	14	30	9	1	5	8	5	1	5	3	5	3	3	4	4	1	3	5	2	1	0	6	4	4	16	7	4	3	3	7	5	10	8
60	3	7	2	5	2	4	7	4	3	4	3	0	4	3	10	4	14	29	9	1	5	8	5	1	5	3	5	3	3	4	4	1	3	5	2	1	0	6	4	4	14	7	4	3	3	7	5	10	6
61	3	7	2	5	2	4	7	4	3	4	3	0	4	3	10	4	14	29	9	1	5	7	5	1	5	3	5	3	3	4	4	1	3	5	2	1	0	6	4	4	14	7	4	4	3	7	5	10	6
62	3	7	2	5	2	4	7	4	3	4	3	0	4	3	7	4	14	29	9	1	5	7	5	1	5	3	5	3	3	4	4	1	3	5	2	1	0	6	4	4	14	7	4	5	3	7	5	10	7
63	3	7	2	5	3	4	7	4	3	4	3	0	4	3	7	4	14	28	9	1	5	7	5	1	5	3	5	3	3	4	4	1	3	5	2	1	0	6	4	4	16	6	4	5	3	7	5	10	6
64	3	8	2	5	3	4	7	4	3	4	3	0	4	3	7	4	14	28	9	1	5	7	5	1	5	3	5	3	3	4	4	1	3	5	2	1	0	6	4	4	19	6	4	4	3	7	5	10	5
65	3	8	2	5	3	4	7	4	3	4	3	0	4	3	7	4	14	28	9	1	5	7	5	1	5	3	5	3	3	4	4	1	3	5	2	1	0	6	4	4	19	7	4	4	3	7	5	10	4
66	3	8	2	5	3	4	7	4	3	4	3	0	4	3	7	4	14	27	9	1	5	7	5	2	5	3	5	3	3	4	4	1	3	5	2	1	0	6	4	4	18	9	4	4	3	7	5	10	4
67	3	8	2	5	3	4	7	4	3	4	3	0	4	3	7	4	14	27	9	1	5	7	3	2	5	3	5	3	4	4	4	2	3	5	2	1	0	6	4	4	17	9	4	4	3	7	5	10	5
68	3	8	2	5	3	4	7	4	3	4	3	0	4	3	7	4	14	27	9	1	5	8	3	2	5	3	5	3	4	4	4	2	3	5	2	2	0	6	4	4	17	9	4	5	3	7	5	10	4
69	3	8	2	5	3	4	7	4	3	5	3	0	4	3	7	4	14	25	9	1	5	8	3	2	5	3	5	3	4	4	4	2	3	5	2	2	0	6	4	4	16	8	4	6	3	7	5	10	4
70	3	8	2	5	3	4	7	6	3	5	3	0	4	3	7	4	14	25	9	1	5	8	3	2	5	3	5	3	4	4	4	2	3	5	2	2	0	7	4	4	16	8	5	6	3	7	5	10	4
71	3	8	2	5	3	4	7	6	3	5	3	0	4	3	7	4	14	24	9	1	5	8	3	2	5	3	5	3	4	4	4	2	3	5	2	2	0	7	4	4	15	8	5	6	3	7	5	10	5
72	3	8	2	5	3	4	7	6	3	5	3	0	4	4	7	4	14	24	9	1	5	7	3	2	5	3	4	3	4	4	4	2	3	5	2	2	0	7	4	4	18	8	5	6	3	7	5	10	6
73	3	8	2	5	3	4	7	6	3	5	3	0	4	4	7	4	14	23	9	1	5	8	3	2	5	3	4	3	4	4	4	2	3	5	2	2	0	5	4	4	17	7	5	6	3	7	5	10	6
74	3	8	2	5	3	4	7	5	3	5	3	0	4	4	7	3	14	19	9	1	5	8	3	2	5	3	4	3	4	4	4	2	3	5	2	2	0	4	4	4	18	8	5	6	3	7	5	10	6
75	3	8	2	5	3	4	7	5	3	5	3	0	4	4	7	3	14	19	9	1	5	8	3	2	5	3	4	3	4	4	4	3	3	5	2	2	0	4	4	4	18	8	5	7	3	7	5	10	6
76	3	8	2	5	3	4	7	5	3	5	3	0	4	4	7	3	14	19	9	1	4	7	3	2	5	3	4	3	4	4	4	2	3	5	2	2	0	4	4	4	18	8	5	8	3	7	5	10	6
77	3	7	2	5	3	4	7	5	3	5	3	0	4	4	7	3	14	18	9	1	4	7	3	2	5	3	4	3	4	4	4	2	3	5	2	2	0	4	4	4	18	8	5	7	3	7	5	10	6
78	3	7	2	5	3	4	7	5	3	5	3	0	4	4	7	3	14	16	9	1	4	7	3	2	5	3	4	3	4	4	4	2	3	5	2	2	0	4	4	4	18	8	5	7	3	7	5	10	4
79	3	7	2	5	3	4	6	5	3	5	3	0	4	4	7	3	14	16	9	1	4	7	3	2	5	3	4	3	4	4	4	2	3	5	2	2	0	3	4	4	18	7	5	6	3	7	5	10	5
80	3	7	2	5	3	3	6	5	3	5	3	0	4	4	7	3	14	16	9	1	4	7	3	2	5	3	4	3	4	4	4	2	3	5	2	2	0	3	4	4	19	8	5	6	3	7	5	10	7
81	3	7	3	5	3	3	6	5	3	5	3	0	4	4	7	2	14	16	9	1	4	7	3	2	5	3	4	3	4	4	4	2	3	5	2	2	0	3	4	4	19	8	5	6	3	7	5	10	6
82	3	7	3	5	3	3	6	5	3	5	3	0	4	4	7	2	14	16	9	1	4	7	3	2	5	3	4	3	4	4	4	2	3	5	2	2	0	3	4	4	19	9	5	6	3	7	5	10	7
83	3	7	3	5	3	3	5	5	3	5	3	0	4	4	7	2	14	16	9	1	4	7	3	2	5	3	4	3	4	4	4	2	3	5	2	2	0	3	4	4	19	9	5	6	3	7	5	10	8
84	3	7	3	5	3	3	5	5	2	5	3	0	4	4	6	2	14	16	9	1	4	7	3	2	5	3	4	3	4	5	4	2	3	5	2	2	0	2	4	4	18	9	5	6	3	7	5	10	8
85	4	7	3	5	3	3	5	5	2	5	3	0	4	4	6	2	14	16	9	1	4	7	3	3	5	3	4	3	4	5	4	2	3	5	2	2	0	2	4	3	17	9	5	6	3	6	5	10	8
86	3	7	3	5	3	3	5	5	2	5	3	1	4	4	6	2	14	16	9	1	4	7	3	3	5	4	4	3	4	5	4	2	3	5	2	2	0	2	4	3	17	7	5	6	3	6	5	10	8
87	3	7	3	5	3	3	5	4	2	5	3	1	4	5	6	2	14	16	9	1	4	7	3	3	5	4	4	3	4	5	4	2	3	5	2	2	0	1	4	3	17	7	5	6	3	6	5	10	8
88	3	7	3	5	3	3	5	4	2	5	3	1	4	5	6	2	14	16	9	1	4	7	3	3	5	4	4	3	4	5	4	2	3	5	2	2	0	1	4	3	16	6	5	5	3	6	5	10	8
89	3	7	3	5	3	3	5	4	2	5	3	1	4	8	6	2	14	15	8	1	4	7	3	3	5	4	4	3	4	5	4	2	3	5	2	2	0	1	4	3	15	6	5	6	3	6	5	10	8
90	3	7	3	5	3	3	5	4	2	5	3	1	4	8	6	2	14	15	8	1	4	7	3	3	5	4	4	3	4	5	4	2	3	5	2	2	0	1	4	3	15	6	5	6	3	6	5	10	7
91	3	7	3	5	3	3	5	4	2	5	3	1	4	8	6	2	14	14	8	1	4	7	3	3	5	4	4	3	4	5	4	2	3	5	2	2	0	2	4	3	14	6	5	6	3	6	5	10	6
92	3	7	3	5	3	3	5	4	2	5	3	1	4	8	6	2	14	14	8	1	4	7	3	3	5	4	4	3	3	5	4	2	3	5	2	2	0	2	4	3	12	6	5	6	3	6	5	10	6
93	3	8	3	5	3	3	5	4	2	5	3	1	4	8	6	2	14	13	8	1	4	7	3	3	5	4	4	3	3	5	4	2	3	5	2	2	0	2	4	3	12	6	5	6	3	6	5	10	6
94	3	8	3	5	3	3	5	4	2	5	3	1	4	8	6	2	14	13	8	1	4	7	3	3	5	4	4	3	3	4	4	2	3	5	2	2	0	2	4	3	12	6	5	3	3	6	5	10	7
95	3	7	3	5	3	3	4	4	2	5	3	1	4	8	6	2	14	13	8	1	4	7	3	3	5	4	4	3	3	4	4	2	3	5	3	2	0	2	4	3	12	6	5	3	3	6	5	10	7
96	3	7	3	5	3	3	5	4	2	5	3	1	4	8	6	2	13	13	8	1	4	7	3	3	5	4	4	3	3	4	4	2	3	5	3	2	0	2	4	3	12	6	5	3	3	6	5	10	7
97	3	7	3	5	3	3	5	4	2	5	3	1	4	8	6	2	13	13	8	1	4	7	3	3	5	3	4	3	3	4	4	2	3	5	3	2	0	2	4	3	12	6	5	3	3	6	5	10	7
98	3	7	3	5	3	3	5	4	2	5	3	1	4	8	6	2	12	13	8	1	4	7	3	3	5	3	4	3	3	4	4	2	3	5	3	2	0	2	4	3	12	6	5	3	3	6	5	10	6
99	3	7	3	5	2	3	5	4	2	5	3	1	4	8	6	2	12	13	8	1	4	7	3	3	5	3	4	3	3	4	4	2	3	5	3	2	0	2	4	3	11	6	5	3	3	6	6	10	5
100	3	7	4	5	2	3	5	4	2	4	3	1	4	8	6	2	12	12	8	1	4	7	3	3	5	3	4	3	3	3	4	2	3	5	3	2	0	2	4	3	11	6	3	4	3	6	6	10	5
[truncated: 206 more columns]

## Sheet: Terminators
Segment	Solyc09g065250.1	Solyc09g010950.2	Solyc02g090940.2	Solyc05g010690.1	Solyc05g010700.1	Solyc05g056130.2	Solyc03g115200.2	Solyc01g099870.1	Solyc01g107790.2	Solyc10g054790.1	Solyc01g090970.2	Solyc02g088090.1	Solyc07g062660.2	Solyc05g008070.2	Solyc08g082650.2	Solyc11g071930.1	Solyc02g077870.1	Solyc03g097830.2	Solyc03g063090.1	Solyc10g079650.1	Solyc04g015340.2	Solyc01g088520.2	Solyc07g041390.1	Solyc04g078780.2	Solyc12g009670.1	Solyc06g074810.2	Solyc03g118760.2	Solyc03g116780.2	Solyc02g080900.2	Solyc01g017590.1	Solyc04g077870.2	Solyc07g066190.1	Solyc03g019790.2	Solyc01g008720.1	Solyc04g081970.2	Solyc07g006550.2	Solyc01g110170.1	Solyc09g009800.2	Solyc01g110130.2	Solyc07g054720.1	Solyc08g078010.2	Solyc06g065400.2	Solyc08g083140.2	Solyc08g083130.2	Solyc04g078660.1	Solyc08g060930.2	Solyc10g086510.1	Solyc03g123640.2	Solyc02g077440.2
1	7	4	6	2	12	4	3	0	2	11	6	3	10	3	2	4	6	4	0	7	5	0	4	4	6	4	6	4	4	2	3	4	2	17	5	6	2	2	3	5	5	1	5	5	6	6	8	5	6
2	7	3	6	2	11	4	4	0	2	12	6	3	11	2	2	4	6	4	0	7	5	0	4	4	6	3	6	4	4	2	4	4	2	16	5	6	2	2	3	5	4	1	5	5	5	6	4	5	6
3	7	3	7	3	11	4	4	0	2	13	7	2	10	2	3	4	6	4	0	7	5	0	4	4	6	3	6	4	4	3	4	4	2	16	4	5	2	3	4	5	4	1	5	5	5	5	4	5	6
4	7	3	6	3	10	5	4	0	2	13	7	2	10	2	3	4	6	4	0	7	5	0	4	4	5	3	5	5	6	3	2	4	1	16	4	5	2	3	5	5	4	1	5	6	4	5	4	5	6
5	7	4	6	3	10	5	4	0	1	13	7	2	10	2	3	4	6	4	1	7	4	0	4	4	5	3	5	5	6	3	3	6	1	16	4	5	2	3	5	5	4	2	5	6	3	6	4	5	6
6	7	4	6	3	8	5	4	0	1	13	6	2	10	1	5	3	6	4	1	6	4	0	4	4	5	3	5	5	6	4	3	6	1	14	4	5	2	3	5	5	5	2	6	7	4	6	4	5	6
7	7	5	5	3	6	5	4	0	1	13	4	2	11	1	5	3	6	4	1	6	4	0	4	4	5	3	5	5	5	4	3	6	1	13	4	5	2	3	5	5	4	2	6	7	4	6	4	5	6
8	7	5	5	3	5	5	4	0	1	12	4	2	11	1	5	3	6	4	1	6	4	0	4	4	5	3	5	5	5	5	3	6	1	13	4	5	2	3	5	5	4	2	6	7	3	5	3	5	5
9	6	5	4	3	5	6	4	0	2	12	4	2	11	1	5	3	6	4	1	5	4	0	4	4	5	3	5	5	5	5	3	7	1	10	4	5	2	3	5	5	4	2	6	8	3	5	3	4	5
10	4	3	4	3	4	5	4	0	2	12	4	2	12	1	5	3	6	4	1	5	4	0	4	4	5	2	5	5	5	5	3	7	1	10	4	5	2	3	5	5	4	2	6	7	3	5	3	4	5
11	4	3	4	3	4	7	4	0	3	9	4	2	12	1	4	3	6	4	1	5	4	0	4	4	6	5	5	5	5	7	3	7	1	9	4	5	3	3	4	5	4	2	6	7	3	5	3	4	5
12	4	3	4	3	3	7	4	0	3	7	4	2	12	1	4	3	7	4	1	5	4	0	4	4	4	5	5	5	5	7	3	6	1	7	3	5	3	2	4	5	2	2	6	7	3	5	3	4	5
13	4	3	4	3	3	7	4	0	3	7	4	2	12	1	4	3	7	5	1	5	4	0	4	3	4	4	5	6	5	7	3	6	1	7	3	5	3	3	5	5	2	2	6	7	3	4	3	4	5
14	4	3	3	3	3	7	4	0	3	7	4	2	12	1	4	3	7	5	1	5	4	0	4	2	4	4	5	6	5	8	3	6	1	7	3	5	3	3	5	4	2	2	6	9	3	4	3	3	5
15	4	3	2	3	3	7	4	0	3	7	4	2	11	1	4	3	6	5	1	4	4	0	4	1	5	4	4	6	5	11	3	6	1	7	2	3	3	3	5	4	3	2	5	9	3	3	3	3	5
16	4	2	2	3	2	7	4	0	3	7	5	2	11	1	3	3	6	5	1	4	4	0	4	1	5	4	3	5	5	11	3	6	1	7	2	3	3	3	5	4	3	2	5	10	3	3	3	3	5
17	3	3	2	4	1	7	4	0	3	7	5	2	11	1	3	3	6	5	1	4	3	0	4	1	6	4	3	5	5	11	3	6	1	7	2	3	3	3	5	2	3	2	5	10	3	2	4	3	5
18	3	3	2	3	1	7	4	0	3	4	5	2	11	1	3	3	6	6	1	3	3	0	4	1	6	4	2	7	5	11	3	6	1	7	2	3	3	3	5	2	3	2	5	10	3	2	4	3	5
19	3	3	2	3	1	7	4	0	3	4	5	2	11	1	3	3	6	7	1	4	3	0	5	1	6	4	2	7	5	11	3	6	1	7	2	3	3	3	5	2	3	2	6	10	3	2	4	3	5
20	3	3	2	3	1	7	4	0	4	3	5	2	12	1	3	2	4	7	1	3	3	0	4	1	6	3	1	6	5	11	3	7	1	7	2	3	3	3	5	3	3	2	5	11	3	2	3	3	4
21	3	3	2	3	1	7	3	0	4	3	4	2	12	1	3	2	4	7	1	3	3	0	4	1	6	3	1	6	5	11	3	7	1	7	2	3	3	3	5	3	3	2	5	11	3	2	4	3	4
22	3	3	2	3	1	7	3	0	4	3	4	2	12	1	3	3	4	7	2	5	3	0	4	1	6	3	1	6	5	11	2	7	1	6	2	3	3	3	5	2	4	2	4	11	3	2	4	3	4
23	3	3	2	3	1	7	3	0	5	3	3	2	13	1	3	3	4	6	3	5	3	0	4	1	6	3	1	6	5	11	2	7	1	5	2	3	3	3	5	2	5	2	4	11	3	2	4	3	4
24	3	3	2	3	1	7	3	0	5	2	3	2	15	1	3	3	4	7	3	5	4	0	4	1	6	3	3	7	5	11	2	7	1	5	2	3	3	3	5	2	6	2	4	12	3	2	4	4	4
25	3	3	2	3	1	7	3	0	5	2	3	2	16	1	3	3	3	8	3	4	3	0	4	1	5	3	3	9	5	11	2	7	1	5	2	3	4	3	5	2	6	3	4	12	2	2	4	4	4
26	2	3	2	3	1	6	3	0	5	2	3	1	16	1	3	3	3	8	3	4	3	0	4	1	5	3	3	9	5	11	2	7	1	5	2	3	4	3	5	4	6	3	4	12	2	2	4	3	4
27	2	3	2	2	1	6	3	0	6	2	3	1	15	1	3	3	3	6	3	4	3	0	3	1	5	3	4	9	5	11	2	7	1	5	2	3	4	3	5	4	6	3	4	12	2	1	5	3	4
28	2	3	2	2	1	5	4	0	6	2	3	1	14	1	3	3	3	6	4	4	3	0	3	1	5	3	4	8	5	11	2	7	1	5	2	3	4	3	5	4	6	3	4	11	1	1	6	3	4
29	2	3	2	2	1	5	4	0	6	2	3	1	14	1	3	3	3	6	4	4	3	0	3	1	5	3	4	8	5	11	2	7	1	4	2	3	4	3	5	4	6	3	4	11	1	2	6	3	4
30	2	3	2	2	1	5	4	0	5	2	3	1	13	1	3	2	3	6	4	4	3	0	3	1	5	3	4	8	5	13	2	7	1	4	2	3	4	3	6	4	6	3	3	11	1	2	6	2	3
31	2	3	2	2	1	6	4	0	5	2	3	1	14	1	3	2	3	6	4	4	3	0	2	1	5	3	4	8	5	14	2	7	1	4	2	3	4	3	6	4	6	2	3	11	1	2	6	2	3
32	2	3	1	2	1	6	4	0	5	2	3	1	14	1	3	2	3	6	4	4	2	0	2	1	5	3	4	8	5	14	2	7	0	4	1	3	5	3	6	4	6	2	3	11	1	2	5	2	4
33	2	4	1	2	2	6	4	0	5	2	3	1	14	1	3	2	4	6	4	4	2	0	2	1	5	3	4	8	5	14	2	7	0	3	1	3	5	6	6	4	6	2	3	10	1	2	5	2	4
34	2	4	1	2	2	6	4	0	5	2	3	0	14	2	3	1	3	6	4	4	2	0	2	1	5	3	4	8	4	14	2	7	0	2	1	3	5	6	6	4	6	2	3	10	1	2	5	3	4
35	2	4	1	2	2	6	4	0	5	2	3	0	13	2	3	2	3	6	4	4	2	0	2	1	5	3	5	8	3	16	2	7	0	2	0	3	6	5	6	4	7	2	3	10	1	3	5	3	4
36	2	4	1	2	2	6	4	0	5	2	4	0	13	2	3	2	3	7	4	4	1	0	1	1	6	3	5	8	4	16	2	6	0	2	0	2	6	5	6	4	7	2	3	9	1	3	5	4	5
37	2	4	1	2	2	6	4	0	5	2	4	0	14	2	4	2	3	7	4	4	1	0	1	2	6	3	6	8	4	16	2	6	0	2	0	2	6	5	6	4	7	2	2	9	1	3	5	4	5
38	1	4	1	2	2	6	4	0	5	2	4	0	14	2	5	2	4	7	4	4	1	0	1	2	6	3	5	8	4	16	2	6	0	2	0	2	5	5	5	4	7	2	2	9	1	3	5	4	4
39	1	4	1	2	2	6	4	0	5	2	4	0	12	1	5	2	4	7	4	3	1	0	1	2	4	4	5	8	4	17	2	7	0	3	1	2	5	5	5	4	6	2	2	9	1	3	4	4	3
40	1	4	1	2	3	6	4	0	5	2	4	0	11	1	5	2	4	7	4	3	1	0	1	2	4	4	5	8	4	17	2	7	0	1	1	0	5	5	6	4	6	2	2	9	1	4	4	4	3
41	1	4	1	2	2	6	4	0	5	2	4	0	11	1	5	2	4	7	4	3	1	0	1	2	4	4	6	8	4	18	2	8	0	1	1	0	5	5	7	5	6	2	4	9	1	4	4	4	3
42	1	4	1	2	2	6	4	0	5	1	4	0	11	1	5	2	4	7	4	3	1	0	1	2	4	4	6	8	4	18	2	7	0	1	1	0	4	5	7	4	6	2	4	9	1	4	4	4	4
43	1	4	1	1	2	6	3	0	5	1	4	0	11	1	5	3	4	7	4	3	1	0	1	2	4	4	6	8	4	18	1	7	0	1	1	0	4	5	7	5	6	3	4	9	1	4	4	4	4
44	2	4	1	1	2	6	3	0	5	0	3	0	11	1	4	3	4	7	5	3	1	0	1	2	4	4	6	8	3	18	1	7	0	1	1	0	4	4	6	5	6	3	4	9	1	4	4	4	4
45	2	4	1	1	2	5	3	0	6	0	3	0	11	1	4	3	4	7	6	3	1	0	1	3	4	4	6	7	2	18	1	7	0	1	1	0	4	4	5	5	6	3	4	8	1	4	4	4	4
46	2	3	1	1	2	5	3	0	6	0	3	0	11	1	4	3	3	7	5	3	2	0	1	3	4	4	6	7	2	18	1	5	0	1	1	0	4	4	6	5	6	2	4	8	1	3	4	4	4
47	2	3	1	1	2	5	3	0	6	0	3	0	11	1	2	3	3	7	5	3	2	0	1	3	4	4	6	7	2	17	1	6	0	1	1	0	4	4	6	5	5	2	3	7	0	3	4	4	4
48	2	2	1	1	2	5	3	0	6	0	3	0	10	1	2	3	3	7	5	3	2	0	1	3	4	6	6	7	2	17	2	8	0	1	1	0	4	4	6	5	5	3	3	7	0	3	4	4	4
49	2	2	1	1	2	5	3	0	6	0	3	0	10	1	2	3	3	7	5	3	2	0	1	3	4	6	7	7	3	16	2	9	0	1	1	0	4	4	7	5	5	3	3	7	0	3	4	4	4
50	2	2	1	1	2	4	3	0	5	0	3	0	10	1	2	3	3	7	5	3	2	0	1	5	4	6	7	9	3	15	2	8	0	1	2	0	5	4	7	5	5	3	3	6	0	3	4	4	4
51	2	2	1	2	3	4	3	0	5	0	3	0	9	1	2	3	3	8	5	4	2	0	1	5	4	6	7	9	3	15	2	8	0	1	2	0	5	4	7	5	5	3	3	6	0	3	4	4	4
52	2	2	1	2	3	2	5	0	4	0	3	0	9	1	2	3	2	8	6	5	2	0	1	5	3	3	7	9	3	13	2	8	0	1	2	0	5	4	7	5	5	3	3	6	0	3	4	4	5
53	2	2	1	2	3	3	5	0	4	0	3	0	9	1	2	4	2	8	6	5	2	0	1	5	3	3	7	9	3	13	2	8	0	1	2	0	5	3	8	5	5	3	3	6	0	3	4	4	6
54	1	2	2	2	3	3	5	0	4	0	2	0	9	1	2	4	2	7	7	5	3	0	1	5	3	3	7	8	3	13	4	7	0	1	2	0	5	3	7	5	5	3	3	6	0	3	4	4	6
55	1	2	2	2	3	4	5	0	4	0	2	0	9	1	2	4	2	8	7	5	3	0	1	5	3	3	8	8	3	12	4	7	0	1	2	1	5	3	7	5	5	3	3	4	0	3	4	4	6
56	1	2	2	2	3	4	6	0	4	0	2	0	9	1	2	4	2	8	7	5	3	0	1	5	2	3	9	8	2	9	4	7	0	1	2	1	5	3	7	5	4	3	3	4	0	3	4	4	6
57	1	2	2	2	3	4	6	0	4	0	1	0	10	1	3	4	2	8	7	5	3	0	1	5	2	3	9	8	2	10	4	7	0	1	2	1	5	3	7	5	4	4	3	3	0	3	4	4	6
58	1	1	2	1	3	4	6	0	4	0	1	0	10	1	3	4	2	8	7	5	3	0	1	5	1	3	9	8	3	11	5	7	0	1	2	1	6	3	7	5	4	4	3	3	0	4	3	5	6
59	1	1	2	1	3	4	6	0	4	0	1	0	10	1	3	4	4	7	8	5	3	0	1	5	1	3	9	6	3	11	5	8	0	1	2	1	6	3	7	5	4	4	3	3	0	4	3	5	6
60	1	1	2	1	3	4	7	0	4	0	1	0	10	1	4	5	4	6	8	4	3	0	0	5	1	3	9	6	3	11	5	8	0	1	2	1	6	3	7	5	4	4	2	3	0	4	3	5	6
61	1	2	2	1	3	4	7	0	3	0	1	0	9	1	4	5	4	6	8	4	3	0	0	5	1	3	9	7	3	11	5	7	0	1	2	1	6	4	7	4	4	4	2	2	0	4	3	5	6
62	1	2	2	1	3	4	7	0	3	0	1	0	9	1	4	5	5	6	8	4	3	0	0	5	1	3	9	7	3	12	5	7	0	1	2	1	6	4	7	4	3	4	2	2	0	4	2	5	6
63	1	2	2	1	3	4	7	0	3	0	1	0	10	1	4	4	5	6	8	2	3	0	0	5	1	3	11	7	3	13	5	7	0	1	3	1	7	4	7	4	3	4	2	2	0	4	2	6	6
64	1	2	2	1	3	4	7	0	2	0	1	1	9	1	4	4	5	6	9	2	3	0	0	5	1	3	11	7	3	14	5	7	0	1	3	1	7	4	7	4	2	4	2	2	0	4	2	6	7
65	1	2	2	1	3	3	7	0	2	0	1	1	6	1	4	4	5	5	9	2	2	0	0	5	1	3	9	7	3	14	5	7	0	1	3	1	8	4	7	4	1	4	2	1	0	4	2	6	7
66	1	2	2	1	3	3	7	0	2	0	1	1	5	1	4	4	5	4	9	2	2	0	0	5	2	3	9	5	3	14	5	7	0	1	3	1	7	4	7	4	1	3	2	1	0	5	2	6	7
67	1	2	2	1	3	3	6	0	2	0	2	1	6	1	5	4	5	4	9	2	2	0	0	7	2	3	8	5	3	14	5	7	0	1	3	1	7	4	7	2	1	3	2	1	0	5	2	6	7
68	1	3	2	1	3	3	8	0	1	0	2	1	6	1	5	4	5	4	9	2	2	0	0	7	2	4	8	5	3	14	5	7	0	1	3	1	7	4	7	2	1	3	2	1	0	5	1	6	8
69	1	3	2	1	3	3	7	0	1	0	2	1	6	1	6	4	5	4	8	2	2	0	0	6	3	4	8	5	4	14	5	7	1	1	3	1	7	4	7	2	1	3	2	1	0	5	0	6	7
70	1	3	2	1	3	3	8	0	1	0	2	1	7	1	6	4	5	4	8	2	2	0	1	6	3	4	8	5	4	14	5	7	1	1	5	2	7	4	7	2	1	3	2	1	0	4	0	6	7
71	1	3	2	1	3	3	8	0	1	0	2	2	7	2	6	4	5	6	8	2	2	0	1	6	3	4	8	5	4	11	5	8	1	1	5	2	7	6	6	2	1	3	2	2	0	4	1	6	7
72	1	3	3	1	3	2	8	0	1	0	3	2	6	2	7	4	5	6	9	2	2	0	1	6	3	4	8	6	4	10	5	8	1	1	5	2	7	6	6	2	1	3	2	2	0	4	2	6	7
73	1	3	3	1	2	2	8	0	1	0	3	2	6	2	7	4	5	5	9	2	2	0	1	6	3	4	8	6	4	10	5	9	1	1	5	2	6	6	6	2	1	3	2	2	0	4	2	6	7
74	1	2	3	1	2	2	8	0	1	0	3	2	6	2	12	4	4	5	10	2	2	0	1	6	3	4	9	6	5	10	5	9	1	1	5	2	6	3	6	2	1	3	2	2	0	4	2	5	7
75	1	2	3	1	2	2	8	0	1	0	3	2	6	1	14	4	4	6	10	2	2	0	1	6	3	4	9	7	5	10	6	9	1	1	5	2	6	4	6	2	1	3	2	2	0	4	2	4	7
76	1	2	3	1	2	2	9	0	1	0	3	3	6	1	14	3	4	6	10	2	2	0	2	6	3	4	8	7	5	8	6	9	1	1	5	2	5	4	6	2	0	3	2	3	0	3	2	4	7
77	1	2	3	1	2	2	10	0	1	1	2	3	6	1	15	3	4	6	10	2	2	0	2	6	2	4	8	7	4	8	6	9	1	1	5	3	5	4	6	2	0	3	2	3	0	3	2	3	6
78	1	2	3	1	2	2	10	0	1	1	2	3	6	1	14	3	4	6	10	2	2	0	2	5	2	4	7	7	4	9	6	9	1	1	5	4	5	4	6	2	0	3	2	3	0	3	2	3	6
79	1	2	3	1	3	3	11	0	1	1	2	3	6	1	13	3	3	6	10	2	2	0	2	5	3	3	7	7	4	9	6	9	1	1	5	4	5	4	6	2	0	3	2	6	0	3	2	4	6
80	1	2	4	2	3	4	11	0	1	1	3	3	6	1	16	3	3	6	10	2	2	0	2	5	3	3	7	7	4	8	6	8	2	0	4	5	5	4	6	2	0	3	2	6	0	3	2	4	6
81	2	2	4	3	2	4	11	0	2	1	3	3	6	1	16	3	3	6	10	2	2	0	2	5	3	3	7	7	5	8	6	8	2	1	4	6	5	4	4	2	0	3	2	6	0	2	2	4	6
82	2	2	4	3	2	4	10	0	2	1	3	3	6	1	16	3	3	6	10	3	2	0	3	5	3	3	6	6	5	7	6	7	2	1	4	6	5	4	3	1	0	3	1	5	0	2	2	4	6
83	2	2	4	3	2	4	10	0	2	1	3	3	6	1	16	2	3	6	11	3	2	0	3	5	3	3	7	6	6	7	6	7	2	1	4	6	5	4	3	1	0	3	1	5	0	2	2	5	7
84	2	3	4	3	2	4	10	1	2	1	3	3	5	2	17	2	3	6	11	3	2	0	3	5	3	3	7	6	6	8	6	7	2	1	5	6	5	4	3	0	1	2	1	5	0	2	2	6	7
85	1	3	3	3	2	4	11	1	2	1	3	3	5	2	17	2	3	6	10	3	2	0	3	5	3	3	7	6	6	9	6	8	2	1	5	6	5	4	3	0	1	2	1	5	0	3	2	6	7
86	1	3	3	3	2	4	11	1	1	1	3	3	5	2	17	2	3	6	10	3	2	0	3	4	3	3	9	6	6	9	6	8	2	1	5	6	5	4	4	0	1	2	1	5	0	3	2	6	7
87	2	3	3	3	2	4	11	1	1	1	3	3	5	2	17	2	3	7	11	3	1	0	3	4	3	3	9	6	6	9	6	8	2	2	5	6	5	6	3	0	1	3	1	5	0	3	2	6	7
88	2	3	3	3	2	4	12	1	1	1	3	3	5	2	17	2	3	7	12	3	1	0	3	4	3	4	9	6	6	9	7	7	2	2	5	6	5	7	3	0	1	3	1	5	0	4	2	7	7
89	2	3	3	3	2	4	13	1	1	1	3	3	5	2	17	2	3	7	12	3	1	0	3	4	3	2	9	6	6	9	6	5	2	2	6	6	5	7	3	0	1	2	1	5	0	4	2	7	7
90	2	3	3	3	2	5	13	1	1	1	3	3	5	2	17	2	3	7	12	3	1	0	3	4	3	2	8	6	5	9	6	4	2	2	6	6	6	7	2	0	1	2	1	5	0	4	2	8	8
91	2	3	3	3	2	5	13	1	1	1	4	3	5	2	17	2	3	7	12	3	1	0	3	2	4	2	8	4	5	9	6	4	2	2	5	7	5	7	2	0	1	2	1	5	0	4	2	8	8
92	2	3	3	2	1	5	13	1	1	1	4	3	5	2	17	2	3	6	13	2	1	0	3	2	4	2	8	4	5	9	6	4	2	2	5	7	5	7	2	1	1	3	3	5	0	4	2	8	8
93	2	3	3	2	1	5	11	1	1	1	4	3	5	2	17	2	3	6	14	1	1	0	3	2	4	2	8	4	5	9	6	4	2	2	5	7	4	8	2	1	1	3	3	6	0	4	2	8	7
94	2	3	3	2	1	4	11	1	1	1	4	3	5	2	18	1	3	6	14	1	2	0	3	2	4	2	8	4	5	9	6	4	2	2	5	7	4	8	1	1	1	3	3	6	0	4	2	8	6
95	2	3	2	3	1	4	11	1	1	1	4	5	5	2	19	1	3	6	13	1	1	0	3	2	5	2	8	4	5	9	4	4	3	2	5	7	4	8	1	1	1	3	3	6	0	4	2	8	6
96	2	3	2	3	1	3	10	1	1	1	4	6	5	2	19	1	3	5	13	1	1	0	4	2	5	2	7	4	5	9	4	4	3	2	5	6	4	9	1	1	1	4	3	7	0	4	3	8	6
97	2	3	2	3	1	3	10	1	1	1	4	6	6	2	18	1	3	5	13	1	1	0	4	2	5	2	6	4	5	9	4	5	3	2	5	6	4	9	1	1	1	4	3	7	0	4	3	8	6
98	2	3	2	3	1	3	10	1	1	1	4	6	5	2	19	1	3	5	14	1	1	0	4	2	5	2	6	4	5	9	4	7	3	2	5	6	5	9	1	1	1	3	3	8	0	4	4	8	6
99	2	3	2	3	1	4	10	1	1	1	4	6	7	2	19	1	3	6	14	1	2	0	4	2	5	2	6	4	4	8	3	7	3	2	5	6	4	9	1	1	1	3	4	8	0	3	4	8	7
100	2	3	2	3	1	5	10	1	1	1	4	6	7	2	19	1	2	6	13	1	2	0	4	2	5	2	6	4	4	8	3	6	3	2	5	6	4	9	1	1	1	3	4	8	0	3	4	8	7
[truncated: 17 more columns]

## Sheet: amountOfExons
gene	amountOfExons
exon:Solyc09g065250.1	2
exon:Solyc09g010950.2	8
exon:Solyc02g090940.2	5
exon:Solyc05g010690.1	1
exon:Solyc05g010700.1	1
exon:Solyc05g056130.2	10
exon:Solyc03g115200.2	5
exon:Solyc01g099870.1	5
exon:Solyc01g107790.2	1
exon:Solyc10g054790.1	3
exon:Solyc01g090970.2	1
exon:Solyc02g088090.1	1
exon:Solyc07g062660.2	5
exon:Solyc05g008070.2	2
exon:Solyc08g082650.2	2
exon:Solyc11g071930.1	9
exon:Solyc02g077870.1	1
exon:Solyc03g097830.2	14
exon:Solyc03g063090.1	1
exon:Solyc10g079650.1	3
exon:Solyc04g015340.2	9
exon:Solyc01g088520.2	1
exon:Solyc07g041390.1	4
exon:Solyc04g078780.2	8
exon:Solyc12g009670.1	2
exon:Solyc06g074810.2	4
exon:Solyc03g118760.2	3
exon:Solyc03g116780.2	5
exon:Solyc02g080900.2	3
exon:Solyc01g017590.1	2
exon:Solyc04g077870.2	7
exon:Solyc07g066190.1	1
exon:Solyc03g019790.2	15
exon:Solyc01g008720.1	5
exon:Solyc04g081970.2	2
exon:Solyc07g006550.2	2
exon:Solyc01g110170.1	1
exon:Solyc09g009800.2	17
exon:Solyc01g110130.2	18
exon:Solyc07g054720.1	2
exon:Solyc08g078010.2	5
exon:Solyc06g065400.2	4
exon:Solyc08g083140.2	8
exon:Solyc08g083130.2	2
exon:Solyc04g078660.1	1
exon:Solyc08g060930.2	2
exon:Solyc10g086510.1	2
exon:Solyc03g123640.2	11
exon:Solyc02g077440.2	5
exon:Solyc08g008450.1	1
exon:Solyc05g052950.2	11
exon:Solyc01g103790.2	2
exon:Solyc12g008650.1	9
exon:Solyc12g007120.1	5
exon:Solyc10g084980.1	3
exon:Solyc01g110160.2	11
exon:Solyc07g051810.1	9
exon:Solyc02g086640.2	3
exon:Solyc10g044720.1	2
exon:Solyc11g073060.1	1
exon:Solyc09g011580.2	2
exon:Solyc04g078560.1	1
exon:Solyc02g063440.2	3
exon:Solyc01g104960.1	2
exon:Solyc02g082160.1	1
exon:Solyc12g010190.1	1
