# Supplementary material for: Genome-wide data (ChIP-seq) enabled identification of cell wall-related and aquaporin genes as targets of tomato ASR1, a drought stress-responsive transcription factor
Source: BMC Plant Biol. 2014 Jan 14;14:29. doi: 10.1186/1471-2229-14-29 (PMC3923394; doi:10.1186/1471-2229-14-29)
Supplement: Additional file 4 — Data set 2. List of all the genes with peaks in or near them. [file 1471-2229-14-29-S4.xlsx]

## Sheet: Hoja1
gene	predicted function
Solyc10g086500.1	3-oxo-5-alpha-steroid 4-dehydrogenase family protein expressed (AHRD V1 ***- Q53NE6_ORYSJ)%3B contains Interpro domain(s) IPR016636 3-oxo-5-alpha-steroid 4-dehydrogenase IPR001104 3-oxo-5-alpha-steroid 4-dehydrogenase%2C C-terminal
Solyc06g084230.2	40S ribosomal protein S24 (AHRD V1 ***- C6TAW2_SOYBN)%3B contains Interpro domain(s) IPR001976 Ribosomal protein S24e
Solyc06g072120.2	40S ribosomal protein SA (AHRD V1 ***- B4G194_MAIZE)%3B contains Interpro domain(s) IPR005707 Ribosomal protein S2%2C eukaryotic/archaeal
Solyc12g088640.1	Acetyl xylan esterase A (AHRD V1 **-- C3QXY1_9BACE)%3B contains Interpro domain(s) IPR005181 Protein of unknown function DUF303%2C acetylesterase putative
Solyc12g009680.1	Adiponectin receptor protein 2 (AHRD V1 ***- B0W6M8_CULQU)%3B contains Interpro domain(s) IPR004254 Hly-III related
Solyc08g083140.2	Alpha/beta hydrolase fold-1 domain-containing protein (AHRD V1 **-- D3BTR9_POLPA)%3B contains Interpro domain(s) IPR012020 AB-hydrolase YheT%2C putative
Solyc03g019790.2	Alpha-galactosidase (AHRD V1 **** Q9SP05_SOLLC)%3B contains Interpro domain(s) IPR013785 Aldolase-type TIM barrel
Solyc05g008770.2	Amino acid permease (AHRD V1 *-*- B5GG35_9ACTO)%3B contains Interpro domain(s) IPR002293 Amino acid/polyamine transporter I
Solyc10g054810.1	Aquaporin (AHRD V1 *-*- B5UA25_COPFO)%3B contains Interpro domain(s) IPR000425 Major intrinsic protein
Solyc01g111010.2	Aquaporin (AHRD V1 *-*- Q40266_MESCR)%3B contains Interpro domain(s) IPR003676 Auxin responsive SAUR protein
Solyc05g008080.1	Aquaporin (AHRD V1 ***- B3GK86_ARATH)%3B contains Interpro domain(s) IPR012269 Aquaporin
Solyc10g054800.1	Aquaporin (AHRD V1 ***- D3TQR7_GLOMM)%3B contains Interpro domain(s) IPR000425 Major intrinsic protein
Solyc06g072130.2	Aquaporin (AHRD V1 ***- D6BRE1_9ROSI)%3B contains Interpro domain(s) IPR012269 Aquaporin
Solyc10g054790.1	Aquaporin (AHRD V1 ***- Q40266_MESCR)%3B contains Interpro domain(s) IPR000425 Major intrinsic protein
Solyc10g054820.1	Aquaporin (AHRD V1 ***- Q40266_MESCR)%3B contains Interpro domain(s) IPR000425 Major intrinsic protein
Solyc11g065010.1	AR781 (AHRD V1 *-*- O48720_ARATH)
Solyc01g088320.1	AT5g06970/MOJ9_14 (AHRD V1 ***- Q8RX56_ARATH)%3B contains Interpro domain(s) IPR008528 Protein of unknown function DUF810
Solyc06g072650.1	Auxin responsive SAUR protein (AHRD V1 *--- Q2HTF2_MEDTR)%3B contains Interpro domain(s) IPR003676 Auxin responsive SAUR protein
Solyc09g010080.2	Beta-fructofuranosidase%2C insoluble isoenzyme 1 (AHRD V1 ***- INV1_DAUCA)%3B contains Interpro domain(s) IPR001362 Glycoside hydrolase%2C family 32
Solyc10g079650.1	BHLH transcription factor-like (AHRD V1 ***- Q941Z7_ORYSJ)%3B contains Interpro domain(s) IPR011598 Helix-loop-helix DNA-binding
Solyc09g065250.1	Blue copper protein (AHRD V1 *--- B6TCC4_MAIZE)%3B contains Interpro domain(s) IPR003245 Plastocyanin-like
Solyc11g012130.1	Blue copper protein (AHRD V1 *--- B6U7P6_MAIZE)%3B contains Interpro domain(s) IPR008972 Cupredoxin
Solyc09g065260.1	Blue copper protein (AHRD V1 **-- B6U7P6_MAIZE)%3B contains Interpro domain(s) IPR003245 Plastocyanin-like
Solyc07g062660.2	Bromodomain containing 2 (Fragment) (AHRD V1 *--- A2AAU1_HUMAN)%3B contains Interpro domain(s) IPR001487 Bromodomain
Solyc05g052960.2	BTB/POZ domain containing protein expressed (AHRD V1 ***- Q10C73_ORYSJ)%3B contains Interpro domain(s) IPR013089 Kelch related
Solyc12g096970.1	C2 domain-containing protein (AHRD V1 *--- D7LFS6_ARALY)%3B contains Interpro domain(s) IPR018029 C2 membrane targeting protein
Solyc03g005720.2	C2 domain-containing protein (AHRD V1 *-*- D7LFS6_ARALY)%3B contains Interpro domain(s) IPR018029 C2 membrane targeting protein
Solyc09g090920.2	C2 domain-containing protein (AHRD V1 *-*- D7LFS6_ARALY)%3B contains Interpro domain(s) IPR018029 C2 membrane targeting protein
Solyc04g077870.2	Calcium-transporting ATPase 1 (AHRD V1 **** Q7XBH9_CERRI)%3B contains Interpro domain(s) IPR006408 ATPase%2C P-type%2C calcium-transporting%2C PMCA-type
Solyc02g088090.1	Calmodulin-like protein (AHRD V1 *-*- B6TXW9_MAIZE)%3B contains Interpro domain(s) IPR011992 EF-Hand type
Solyc10g017570.2	Carbonyl reductase 3 (AHRD V1 **** B6TRS7_MAIZE)%3B contains Interpro domain(s) IPR002347 Glucose/ribitol dehydrogenase
Solyc05g008070.2	Cc-nbs-lrr%2C resistance protein
Solyc09g010950.2	Cell division protease ftsH homolog (AHRD V1 **-- FTSH_BACSU)%3B contains Interpro domain(s) IPR005936 Peptidase M41%2C FtsH
Solyc08g082640.2	Cellulose synthase (AHRD V1 **** B9IMB3_POPTR)%3B contains Interpro domain(s) IPR005150 Cellulose synthase
Solyc08g082670.2	Cellulose synthase (AHRD V1 **** B9IMB3_POPTR)%3B contains Interpro domain(s) IPR005150 Cellulose synthase
Solyc08g008400.1	Cellulose synthase-like protein G2 (AHRD V1 ***- CSLG2_ARATH)
Solyc08g082650.2	Cellulose synthase-like protein H1 (AHRD V1 *-*- C3U576_HORVD)%3B contains Interpro domain(s) IPR005150 Cellulose synthase
Solyc05g053550.2	Chalcone synthase (AHRD V1 ***- C5IWS6_NICAL)%3B contains Interpro domain(s) IPR011141 Polyketide synthase%2C type III
Solyc09g091510.2	Chalcone synthase (AHRD V1 ***- Q56I79_9SOLN)%3B contains Interpro domain(s) IPR011141 Polyketide synthase%2C type III
Solyc07g063600.2	Chlorophyll a-b binding protein 13%2C chloroplastic (AHRD V1 ***- CB23_SOLLC)%3B contains Interpro domain(s) IPR001344 Chlorophyll A-B binding protein
Solyc06g035580.2	Choline dehydrogenase (AHRD V1 ***- C0G363_9RHIZ)%3B contains Interpro domain(s) IPR012132 Glucose-methanol-choline oxidoreductase
Solyc01g110160.2	Chromosome 11 contig 1 DNA sequence (AHRD V1 ***- Q00YQ5_OSTTA)
Solyc02g069250.2	Cinnamyl alcohol dehydrogenase-like protein (AHRD V1 **** A9PHZ1_POPTR)%3B contains Interpro domain(s) IPR002085 Alcohol dehydrogenase superfamily%2C zinc-containing
Solyc01g107360.2	Coatomer subunit beta%26apos%3B (AHRD V1 *--- COPB2_DICDI)%3B contains Interpro domain(s) IPR017986 WD40 repeat%2C region
Solyc09g091100.2	Coenzyme F420 hydrogenase/dehydrogenase beta subunit-like (AHRD V1 **** Q118A1_TRIEI)%3B contains Interpro domain(s) IPR007525 Coenzyme F420 hydrogenase/dehydrogenase beta subunit%2C C-terminal
Solyc04g079910.2	Coiled-coil domain-containing protein 109A (AHRD V1 *--- C109A_MOUSE)%3B contains Interpro domain(s) IPR006769 Protein of unknown function DUF607
Solyc10g084980.1	Copper transporter (AHRD V1 *-*- B9HC68_POPTR)%3B contains Interpro domain(s) IPR007274 Ctr copper transporter
Solyc01g090970.2	Cortical cell-delineating protein (AHRD V1 **-- B6UGA2_MAIZE)%3B contains Interpro domain(s) IPR013770 Plant lipid transfer protein and hydrophobic protein%2C helical
Solyc04g074800.2	Craniofacial development protein 1 (AHRD V1 ***- B6T6E2_MAIZE)%3B contains Interpro domain(s) IPR011421 Craniofacial development protein 1/Bucentaur
Solyc03g116780.2	CUE domain containing protein (AHRD V1 **-- B6TCB4_MAIZE)%3B contains Interpro domain(s) IPR009060 UBA-like
Solyc03g115220.2	Cytochrome P450
Solyc04g080650.2	Cytochrome P450
Solyc11g066580.1	Cytochrome P450
Solyc06g072660.2	Dek protein (AHRD V1 *-*- B6SWA1_MAIZE)%3B contains Interpro domain(s) IPR014876 DEK%2C C-terminal
Solyc01g110130.2	DNA replication licensing factor (AHRD V1 ***- Q2TZM7_ASPOR)%3B contains Interpro domain(s) IPR008047 MCM protein 4
Solyc03g116770.2	DNA-binding protein-like protein (AHRD V1 ***- Q9LKB6_ARATH)
Solyc11g071930.1	DnaJ homolog subfamily C member 8 (AHRD V1 ***- C1BZG1_ESOLU)%3B contains Interpro domain(s) IPR001623 Heat shock protein DnaJ%2C N-terminal
Solyc05g056130.2	Dolichyl-diphosphooligosaccharide--protein glycosyltransferase subunit 1 (AHRD V1 ***- C0HAM9_SALSA)%3B contains Interpro domain(s) IPR007676 Ribophorin I
Solyc01g088520.2	Dynamin-related protein 1A (AHRD V1 ***- B6U4J8_MAIZE)
Solyc07g049300.2	Endoglucanase 1 (AHRD V1 ***- B6U0J0_MAIZE)%3B contains Interpro domain(s) IPR001701 Glycoside hydrolase%2C family 9
Solyc01g006450.2	Enoyl reductase (AHRD V1 ***- P93062_BRANA)%3B contains Interpro domain(s) IPR014358 Enoyl-[acyl-carrier-protein] reductase (NADH)
Solyc12g009670.1	Exostosin-like (AHRD V1 *-*- A4Q7M7_MEDTR)
Solyc04g081980.2	F-box domain-containing protein (AHRD V1 *-*- A4UV34_SOLTU)%3B contains Interpro domain(s) IPR001810 Cyclin-like F-box
Solyc02g080900.2	Genomic DNA chromosome 5 TAC clone K6A12 (AHRD V1 **-- Q9FGR6_ARATH)
Solyc05g054440.2	Glucan endo-1 3-beta-glucosidase (AHRD V1 ***- B6TY63_MAIZE)%3B contains Interpro domain(s) IPR013781 Glycoside hydrolase%2C subgroup%2C catalytic core
Solyc03g115200.2	Glucan endo-1 3-beta-glucosidase 1 (AHRD V1 *-*- B6TW10_MAIZE)%3B contains Interpro domain(s) IPR012946 X8
Solyc12g017360.1	Glucan endo-1 3-beta-glucosidase 4 (AHRD V1 *-*- B6T2U4_MAIZE)%3B contains Interpro domain(s) IPR012946 X8
Solyc09g011570.2	Glutathione S-transferase-like protein (AHRD V1 **** A8DUB0_SOLLC)%3B contains Interpro domain(s) IPR004046 Glutathione S-transferase%2C C-terminal
Solyc09g011580.2	Glutathione S-transferase-like protein (AHRD V1 **** A8DUB0_SOLLC)%3B contains Interpro domain(s) IPR004046 Glutathione S-transferase%2C C-terminal
Solyc08g081720.2	Glycoside hydrolase family 5 (AHRD V1 **-- C7Q2F2_CATAD)%3B contains Interpro domain(s) IPR001547 Glycoside hydrolase%2C family 5
Solyc01g094990.2	Glycosyltransferase-like protein (AHRD V1 **-- D8RX86_SELML)%3B contains Interpro domain(s) IPR006740 Protein of unknown function DUF604
Solyc08g078510.2	GRAM-containing/ABA-responsive protein (Fragment) (AHRD V1 *--- C6FBP1_PSEMZ)%3B contains Interpro domain(s) IPR004182 GRAM
Solyc10g080090.1	HAT family dimerisation domain containing protein expressed (AHRD V1 **-- Q6AVI0_ORYSJ)%3B contains Interpro domain(s) IPR008906 HAT dimerisation
Solyc08g083130.2	Homeobox leucine zipper protein (AHRD V1 *-*- B8YIB0_MIRJA)%3B contains Interpro domain(s) IPR001356 Homeobox
Solyc03g031760.2	Homeobox-leucine zipper protein ATHB-14 (AHRD V1 *-*- ATB14_ARATH)%3B contains Interpro domain(s) IPR002913 Lipid-binding START
Solyc01g095000.2	Homology to unknown gene (AHRD V1 *-*- Q019E6_OSTTA)
Solyc02g087410.2	Lipid A export ATP-binding/permease protein msbA (AHRD V1 *--- MSBA_CHRVO)%3B contains Interpro domain(s) IPR003439 ABC transporter-like
Solyc04g077990.2	LOB domain protein 38 (AHRD V1 *-*- D7LT02_ARALY)%3B contains Interpro domain(s) IPR004883 Lateral organ boundaries%2C LOB
Solyc01g107790.2	LRR receptor-like serine/threonine-protein kinase%2C RLP
Solyc09g010220.2	Lysosomal Pro-X carboxypeptidase (AHRD V1 **-* B6TWH6_MAIZE)%3B contains Interpro domain(s) IPR008758 Peptidase S28
Solyc06g007970.2	Male sterility 5 family protein (Fragment) (AHRD V1 *--- B1Q393_BRAOT)%3B contains Interpro domain(s) IPR011990 Tetratricopeptide-like helical
Solyc09g061700.2	Male sterility 5 family protein (Fragment) (AHRD V1 *--- B1Q393_BRAOT)%3B contains Interpro domain(s) IPR011990 Tetratricopeptide-like helical
Solyc01g008720.1	Mannan endo-1 4-beta-mannosidase (AHRD V1 ***- A8FDC6_BACP2)%3B contains Interpro domain(s) IPR001547 Glycoside hydrolase%2C family 5
Solyc01g008710.2	Mannan endo-1 4-beta-mannosidase (AHRD V1 ***- D2S259_HALTV)%3B contains Interpro domain(s) IPR018087 Glycoside hydrolase%2C family 5%2C conserved site IPR013781 Glycoside hydrolase%2C subgroup%2C catalytic core
Solyc02g089150.2	MAPprotein kinase-like protein (AHRD V1 **-- Q6YW97_ORYSJ)%3B contains Interpro domain(s) IPR017946 PLC-like phosphodiesterase%2C TIM beta/alpha-barrel domain
Solyc10g086510.1	Mitochondrial import inner membrane translocase subunit tim9 (AHRD V1 ***- A6MZE3_ORYSI)%3B contains Interpro domain(s) IPR004217 Mitochondrial inner membrane translocase complex%2C Tim8/9/10/13-zinc finger-like
Solyc04g080730.2	Mitogen-activated protein kinase 9 (AHRD V1 **** D9J1Y9_SOLLC)%3B contains Interpro domain(s) IPR002290 Serine/threonine protein kinase
Solyc07g041390.1	Mutator-like transposase (AHRD V1 ***- Q9ZV73_ARATH)%3B contains Interpro domain(s) IPR018289 MULE transposase%2C conserved domain
Solyc03g119050.2	Myb (AHRD V1 *-*- Q948S5_TOBAC)%3B contains Interpro domain(s) IPR015495 Myb transcription factor
Solyc07g063590.2	Myosin-like protein (AHRD V1 ***- Q9LHE9_ARATH)%3B contains Interpro domain(s) IPR001609 Myosin head%2C motor region
Solyc11g069840.1	Os03g0859900 protein (Fragment) (AHRD V1 *-*- Q0DLK3_ORYSJ)%3B contains Interpro domain(s) IPR006869 Protein of unknown function DUF547
Solyc01g099960.2	Pectinesterase (AHRD V1 ***- B9RFE3_RICCO)%3B contains Interpro domain(s) IPR000070 Pectinesterase%2C catalytic
Solyc01g111020.2	Pentatricopeptide repeat-containing protein (AHRD V1 *-*- D7L4E9_ARALY)%3B contains Interpro domain(s) IPR002885 Pentatricopeptide repeat
Solyc02g082160.1	Pentatricopeptide repeat-containing protein (AHRD V1 ***- D7KMD0_ARALY)%3B contains Interpro domain(s) IPR002885 Pentatricopeptide repeat
Solyc02g082970.1	Pentatricopeptide repeat-containing protein (AHRD V1 ***- D7L9H0_ARALY)%3B contains Interpro domain(s) IPR002885 Pentatricopeptide repeat
Solyc01g102360.1	Peptide transporter-like protein (AHRD V1 **-* Q9LSE8_ARATH)%3B contains Interpro domain(s) IPR000109 TGF-beta receptor%2C type I/II extracellular region
Solyc02g092580.2	Peroxidase (AHRD V1 **** A0S5Z4_SESIN)%3B contains Interpro domain(s) IPR002016 Haem peroxidase%2C plant/fungal/bacterial
Solyc03g044100.2	Peroxidase 5 (AHRD V1 **** B6E500_LITCN)%3B contains Interpro domain(s) IPR002016 Haem peroxidase%2C plant/fungal/bacterial
Solyc12g099650.1	Photosystem II 5 kDa protein%2C chloroplastic (AHRD V1 ***- PST2_GOSHI)
Solyc03g097830.2	Poly(A) polymerase (AHRD V1 ***- C3X539_OXAFO)%3B contains Interpro domain(s) IPR002646 Polynucleotide adenylyltransferase region
Solyc02g069480.1	Polygalacturonase (AHRD V1 ***- B6UB39_MAIZE)%3B contains Interpro domain(s) IPR000743 Glycoside hydrolase%2C family 28
Solyc07g066190.1	Prenylated rab acceptor PRA1 (AHRD V1 ***- A2Q469_MEDTR)%3B contains Interpro domain(s) IPR004895 Prenylated rab acceptor PRA1
Solyc06g074810.2	Protein SMG8 (AHRD V1 *-*- SMG8_HUMAN)%3B contains Interpro domain(s) IPR019354 Protein of unknown function DUF2146
Solyc07g054720.1	Proteinase inhibitor type-2 CEVI57 (AHRD V1 ***- IP23_SOLLC)%3B contains Interpro domain(s) IPR003465 Proteinase inhibitor I20%2C Pin2
Solyc03g123640.2	Pumilio domain-containing protein c (AHRD V1 **-- B6K1Y8_SCHJY)%3B contains Interpro domain(s) IPR011989 Armadillo-like helical
Solyc01g099870.1	RAG1-activating protein 1 homolog (AHRD V1 **-- R1AP1_DANRE)%3B contains Interpro domain(s) IPR018179 RAG1-activating protein 1 homologue
Solyc01g099880.2	RAG1-activating protein 1 homolog (AHRD V1 **-- R1AP1_DANRE)%3B contains Interpro domain(s) IPR018179 RAG1-activating protein 1 homologue
Solyc03g083470.2	Receptor like kinase%2C RLK
Solyc05g052950.2	Regulator of chromosome condensation RCC1 domain-containing protein (AHRD V1 *--- B9PXR3_TOXGO)%3B contains Interpro domain(s) IPR009091 Regulator of chromosome condensation/beta-lactamase-inhibitor protein II
Solyc03g083460.2	RING finger protein (AHRD V1 *-*- C6EUD3_SOYBN)%3B contains Interpro domain(s) IPR018957 Zinc finger%2C C3HC4 RING-type
Solyc01g109340.2	RING finger protein 5 (AHRD V1 **-- B6UBI0_MAIZE)%3B contains Interpro domain(s) IPR001841 Zinc finger%2C RING-type
Solyc10g005340.2	Rop-interactive crib motif-containing protein 1 (AHRD V1 *--- D7LGA6_ARALY)%3B contains Interpro domain(s) IPR000095 PAK-box/P21-Rho-binding
Solyc02g078840.2	Secretory carrier membrane protein (AHRD V1 ***- B3TLU6_ELAGV)%3B contains Interpro domain(s) IPR007273 SCAMP
Solyc07g062230.2	Seipin (AHRD V1 *-*- Q5BIQ8_BOVIN)%3B contains Interpro domain(s) IPR009617 Adipose-regulatory protein%2C Seipin
Solyc04g082540.1	Ser/Thr-rich protein T10 in DGCR region (AHRD V1 **-- B6TDB2_MAIZE)%3B contains Interpro domain(s) IPR008551 Protein of unknown function DUF833
Solyc04g015340.2	Serine carboxypeptidase K10B2.2 (AHRD V1 **** B6TM29_MAIZE)%3B contains Interpro domain(s) IPR001563 Peptidase S10%2C serine carboxypeptidase
Solyc07g005960.2	Serine carboxypeptidase K10B2.2 (AHRD V1 **** B6TM29_MAIZE)%3B contains Interpro domain(s) IPR001563 Peptidase S10%2C serine carboxypeptidase
Solyc07g064400.1	Serine/threonine-protein phosphatase 7 long form homolog (AHRD V1 *-*- PPP7L_ARATH)%3B contains Interpro domain(s) IPR019557 Aminotransferase-like%2C plant mobile domain
Solyc03g118230.1	Sh4 homologue protein (AHRD V1 *-*- B6ZKH4_ECHCG)%3B contains Interpro domain(s) IPR017877 MYB-like
Solyc12g007120.1	Signal peptidase I (AHRD V1 *-*- B1WP51_CYAA5)%3B contains Interpro domain(s) IPR000223 Peptidase S26A%2C signal peptidase I
Solyc02g076830.1	S-locus-specific glycoprotein (Fragment) (AHRD V1 **-- Q84V84_CICIN)%3B contains Interpro domain(s) IPR001480 Curculin-like (mannose-binding) lectin
Solyc07g006370.1	Sodium/calcium exchanger protein (AHRD V1 *-** B6K816_SCHJY)%3B contains Interpro domain(s) IPR004837 Sodium/calcium exchanger membrane region
Solyc10g079060.1	Squalene synthase (AHRD V1 ***- Q9XF02_CAPAN)%3B contains Interpro domain(s) IPR006449 Farnesyl-diphosphate farnesyltransferase
Solyc02g085350.2	Succinate dehydrogenase flavoprotein subunit (AHRD V1 **** B8CCT7_THAPS)%3B contains Interpro domain(s) IPR011281 Succinate dehydrogenase%2C flavoprotein subunit
Solyc04g081970.2	Thioredoxin (AHRD V1 ***- D8U146_VOLCA)%3B contains Interpro domain(s) IPR013766 Thioredoxin domain
Solyc02g077440.2	Transcription elongation factor 1 homolog (AHRD V1 **** C1C367_9MAXI)%3B contains Interpro domain(s) IPR007808 Protein of unknown function DUF701%2C zinc-binding putative
Solyc09g009800.2	Transcription factor (Fragment) (AHRD V1 *-*- B5BRE0_ARATH)%3B contains Interpro domain(s) IPR007309 B-block binding subunit of TFIIIC
Solyc03g118760.2	Tubulin beta chain (AHRD V1 ***- B9HNJ2_POPTR)%3B contains Interpro domain(s) IPR002453 Beta tubulin
Solyc08g008450.1	UDP-glucose glucosyltransferase (AHRD V1 **-- B6EWY5_LYCBA)%3B contains Interpro domain(s) IPR002213 UDP-glucuronosyl/UDP-glucosyltransferase
Solyc05g010710.1	UDP-glucosyltransferase (AHRD V1 **** D2KPG7_WHEAT)%3B contains Interpro domain(s) IPR002213 UDP-glucuronosyl/UDP-glucosyltransferase
Solyc12g006430.1	UDP-glucuronosyltransferase 1-1 (AHRD V1 *-*- UD11_HUMAN)%3B contains Interpro domain(s) IPR002213 UDP-glucuronosyl/UDP-glucosyltransferase
Solyc02g067050.2	Uncharacterized ACR COG1678 family protein (AHRD V1 **-- B6SSQ6_MAIZE)%3B contains Interpro domain(s) IPR003774 Protein of unknown function DUF179
Solyc01g017590.1	Unknown Protein (AHRD V1)
Solyc01g090980.1	Unknown Protein (AHRD V1)
Solyc01g110170.1	Unknown Protein (AHRD V1)
Solyc01g110700.2	Unknown Protein (AHRD V1)
Solyc01g111180.2	Unknown Protein (AHRD V1)
Solyc02g077870.1	Unknown Protein (AHRD V1)
Solyc02g078850.1	Unknown Protein (AHRD V1)
Solyc02g088080.1	Unknown Protein (AHRD V1)
Solyc03g063090.1	Unknown Protein (AHRD V1)
Solyc03g115210.2	Unknown Protein (AHRD V1)
Solyc05g010690.1	Unknown Protein (AHRD V1)
Solyc05g010700.1	Unknown Protein (AHRD V1)
Solyc07g007540.1	Unknown Protein (AHRD V1)
Solyc07g041610.1	Unknown Protein (AHRD V1)
Solyc08g075040.1	Unknown Protein (AHRD V1)
Solyc08g082190.2	Unknown Protein (AHRD V1)
Solyc08g082780.1	Unknown Protein (AHRD V1)
Solyc09g091110.2	Unknown Protein (AHRD V1)
Solyc09g098300.2	Unknown Protein (AHRD V1)
Solyc10g044720.1	Unknown Protein (AHRD V1)
Solyc10g052760.1	Unknown Protein (AHRD V1)
Solyc11g020920.1	Unknown Protein (AHRD V1)
Solyc11g042650.1	Unknown Protein (AHRD V1)
Solyc12g038420.1	Unknown Protein (AHRD V1)
Solyc06g072410.1	Unknown Protein (AHRD V1)%3B contains Interpro domain(s) IPR007750 Protein of unknown function DUF674
Solyc07g041400.2	Unknown Protein (AHRD V1)%3B contains Interpro domain(s) IPR012340 Nucleic acid-binding%2C OB-fold
Solyc01g103790.2	Wall-associated receptor kinase-like 9 (AHRD V1 ***- WAKLH_ARATH)%3B contains Interpro domain(s) IPR011009 Protein kinase-like
Solyc04g078780.2	WD repeat protein 18 (AHRD V1 **-- B0WSI0_CULQU)%3B contains Interpro domain(s) IPR020472 G-protein beta WD-40 repeat%2C region
Solyc09g010960.2	WRKY transcription factor 17 (AHRD V1 *-*- Q7E0X2_ORYSJ)%3B contains Interpro domain(s) IPR003657 DNA-binding WRKY
Solyc03g111400.1	Xanthine/uracil permease family protein (AHRD V1 ***- D7L9S9_ARALY)%3B contains Interpro domain(s) IPR006043 Xanthine/uracil/vitamin C permease
