# Supplementary material for: Genome-wide data (ChIP-seq) enabled identification of cell wall-related and aquaporin genes as targets of tomato ASR1, a drought stress-responsive transcription factor
Source: BMC Plant Biol. 2014 Jan 14;14:29. doi: 10.1186/1471-2229-14-29 (PMC3923394; doi:10.1186/1471-2229-14-29)
Supplement: Additional file 5 — Data Set 3. List of the gene categories, the over-represented functions and the over-represented groups obtained after running the Mapman software. [file 1471-2229-14-29-S5.xlsx]

## Sheet: Sorted by over-represented func
	bin	Predicted function / category	gene name	Similar sequences
Cell wall	10.2.01	cell wall.cellulose synthesis.cellulose synthase	Solyc08g082640.2.1	highly similar to ( 821) AT4G23990 | Symbols: ATCSLG3, CSLG3 | ATCSLG3; cellulose synthase/ transferase/ transferase, transferring glycosyl groups | chr4:12456491-12460498 FORWARDmoderately similar to ( 498) loc_os09g30130 12009.m060004 protein CSLE6 - cellulose synthase-like family E, expressedCellulose_synt genomic_reference:SL2.40ch08 gene_region:62536639-62541440 transcript_region:SL2.40ch08:…
	10.2.01	cell wall.cellulose synthesis.cellulose synthase	Solyc08g082650.2.1	weakly similar to ( 177) AT4G23990 | Symbols: ATCSLG3, CSLG3 | ATCSLG3; cellulose synthase/ transferase/ transferase, transferring glycosyl groups | chr4:12456491-12460498 FORWARDweakly similar to ( 125) loc_os09g30120 12009.m22001 protein CSLE1 - cellulose synthase-like family E, expressedCellulose_synt genomic_reference:SL2.40ch08 gene_region:62541725-62544153 transcript_region:SL2.40ch08:62541…
	10.2.01	cell wall.cellulose synthesis.cellulose synthase	Solyc08g082670.2.1	highly similar to ( 810) AT4G23990 | Symbols: ATCSLG3, CSLG3 | ATCSLG3; cellulose synthase/ transferase/ transferase, transferring glycosyl groups | chr4:12456491-12460498 FORWARDmoderately similar to ( 499) loc_os02g49332 12002.m34039 protein CSLE2 - cellulose synthase-like family E, expressedCellulose_synt genomic_reference:SL2.40ch08 gene_region:62547362-62552364 transcript_region:SL2.40ch08:6…
	10.5.3	cell wall.cell wall proteins.LRR	Solyc01g107790.2.1	moderately similar to ( 373) AT4G06744 | Symbols: | leucine-rich repeat family protein / extensin family protein | chr4:4070870-4072084 REVERSEweakly similar to ( 107) RPK1_IPONI Receptor-like protein kinase precursor (EC 2.7.11.1) - Ipomoea nil (Japanese morning glory) (Pharbitis nil)moderately similar to ( 311) loc_os04g57430 12004.m10628 protein leucine-rich repeat, plant specific, putative, e…
	10.6.1	cell wall.degradation.cellulases and beta -1,4-glucanases	Solyc07g049300.2.1	highly similar to ( 764) AT2G32990 | Symbols: AtGH9B8 | AtGH9B8 (Arabidopsis thaliana glycosyl hydrolase 9B8); catalytic/ hydrolase, hydrolyzing O-glycosyl compounds | chr2:14003361-14005844 FORWARDhighly similar to ( 686) GUN7_ORYSA Endoglucanase 7 precursor (EC 3.2.1.4) (Endo-1,4-beta glucanase 7) (OsGLU10) - Oryza sativa (Rice)highly similar to ( 687) loc_os02g50490 12002.m10083 protein endogl…
	10.6.2	cell wall.degradation.mannan-xylose-arabinose-fucose	Solyc01g008710.2.1	moderately similar to ( 428) AT5G66460 | Symbols: | (1-4)-beta-mannan endohydrolase, putative | chr5:26538911-26540837 REVERSEmoderately similar to ( 456) loc_os02g52800 12002.m10310 protein 1,4-beta-D-mannan endohydrolase precursor, putative, expressedCOG3934 genomic_reference:SL2.40ch01 gene_region:2755066-2758116 transcript_region:SL2.40ch01:2755066..2758116+ go_terms:GO:0005975 functional_des…
	10.6.2	cell wall.degradation.mannan-xylose-arabinose-fucose	Solyc01g008720.1.1	moderately similar to ( 425) AT5G66460 | Symbols: | (1-4)-beta-mannan endohydrolase, putative | chr5:26538911-26540837 REVERSEmoderately similar to ( 456) loc_os02g52800 12002.m10310 protein 1,4-beta-D-mannan endohydrolase precursor, putative, expressedCOG3934 evidence_code:10F0H1E0IEG genomic_reference:SL2.40ch01 gene_region:2760070-2763366 transcript_region:SL2.40ch01:2760070..2763366+ go_terms…
	10.6.3	cell wall.degradation.pectate lyases and polygalacturonases	Solyc02g069480.1.1	moderately similar to ( 306) AT2G33160 | Symbols: | glycoside hydrolase family 28 protein / polygalacturonase (pectinase) family protein | chr2:14053404-14056246 FORWARDmoderately similar to ( 296) PGLR_GOSHI Polygalacturonase precursor (EC 3.2.1.15) (PG) (Pectinase) - Gossypium hirsutum (Upland cotton)moderately similar to ( 306) loc_os06g40880 12006.m08623 protein polygalacturonase precursor, p…
	10.8.01	cell wall.pectin*esterases.PME	Solyc01g099960.2.1	highly similar to ( 717) AT3G05620 | Symbols: | pectinesterase family protein | chr3:1629658-1631766 REVERSEmoderately similar to ( 486) PME_PRUPE Pectinesterase PPE8B precursor (EC 3.1.1.11) (Pectin methylesterase) (PE) - Prunus persica (Peach)moderately similar to ( 500) loc_os01g15039 12001.m08104 protein pectinesterase PPE8B precursor, putative, expressedPectinesterase PemB PMEI genomic_refer…
	26.4	misc.beta 1,3 glucan hydrolases	Solyc03g115200.2.1	weakly similar to ( 146) AT1G18650 | Symbols: PDCB3 | PDCB3 (PLASMODESMATA CALLOSE-BINDING PROTEIN 3); callose binding / polysaccharide binding | chr1:6419036-6420413 REVERSEvery weakly similar to (85.1) E13B_WHEAT Glucan endo-1,3-beta-glucosidase precursor (EC 3.2.1.39) ((1->3)-beta-glucan endohydrolase) ((1->3)-beta-glucanase) (Beta-1,3-endoglucanase) - Triticum aestivum (Wheat)weakly similar t…
	26.4	misc.beta 1,3 glucan hydrolases	Solyc12g017360.1.1	weakly similar to ( 121) AT1G79480 | Symbols: | LOCATED IN: endomembrane system; CONTAINS InterPro DOMAIN/s: X8 (InterPro:IPR012946); BEST Arabidopsis thaliana protein match is: glycosyl hydrolase family protein 17 (TAIR:AT5G67460.1); Has 4247 Blast hits to 3762 proteins in 375 species: Archae - 10; Bacteria - 432; Metazoa - 1406; Fungi - 619; Plants - 1140; Viruses - 87; Other Eukaryotes - 553 (…
	26.4.01	misc.beta 1,3 glucan hydrolases.glucan endo-1,3-beta-glucosidase	Solyc05g054440.2.1	moderately similar to ( 338) AT3G55430 | Symbols: | glycosyl hydrolase family 17 protein / beta-1,3-glucanase, putative | chr3:20549806-20552004 REVERSEmoderately similar to ( 297) E13B_WHEAT Glucan endo-1,3-beta-glucosidase precursor (EC 3.2.1.39) ((1->3)-beta-glucan endohydrolase) ((1->3)-beta-glucanase) (Beta-1,3-endoglucanase) - Triticum aestivum (Wheat)moderately similar to ( 312) loc_os11g4…
	26.3.05	misc.gluco-, galacto- and mannosidases.glycosyl hydrolase family 5	Solyc08g081720.2.1	moderately similar to ( 385) AT3G26140 | Symbols: | glycosyl hydrolase family 5 protein / cellulase family protein | chr3:9559742-9563070 REVERSEmoderately similar to ( 380) loc_os04g40510 12004.m101557 protein hydrolase, hydrolyzing O-glycosyl compounds, putative, expressed genomic_reference:SL2.40ch08 gene_region:61867512-61869759 transcript_region:SL2.40ch08:61867512..61869759- go_terms:GO:000…
Intrinsic proteins	34.19	transport.Major Intrinsic Proteins	Solyc10g054790.1.1	MGSNNNIFLGDEESQLSAGNTNRVQPYSSTPKKNTIDDEGKKQNFLSLSQRLGVPDFFSLDVWRASMGELLGSAVLVFMVDTIVISTSESDAEMPNLIMSILLAIVLIVLLLAVVPVSGGHLNPVISFSAALVGIISMSRAIIYIMAQCLGAVLGALALKAVVSSTIEDTFSLGGCTITIIAPGPNGPVTLGLETAQALWLEIFCTFVLLFASIWMAYDHRQAKALGLVTVLTIVGLVLGLLVFISTTVTTKRGYAGVGMNPARCLGPAIVRGGHLWDGHWIFWIGPTISCLAFYVYTKIIPPKHFHAEYGYKHDFVGVVKALFESNV
	34.19	transport.Major Intrinsic Proteins	Solyc10g054800.1.1	MGSNNNAVFGDEENQFSCGTNKVQPCSSTPKRSTIDDEGKKLNFLSFSERLGVSDFFSLDVWRASIGELLGTAVLVFMLDTIVISTLESDIKMPNLILSILAAVIITILLLAVVPVSGGHINPVISFSAALVGIISMSRAIIYIMAQCLGAILGALALKAVVSSSIEDTFSLGGCTITIIAPGPNGPISVGLETAQALWLEIFCTFVFLFASIWMAYDHRQAKALGHVTVLSIVGVVLGLLVFISTTVTAKKGYAGAGMNPARCFGPAIVRGGHLWDGHWIFWVGPIIGCVAFYVYTKIIPTKHFNAEYGYKHDFVGVVKALVGSNV
	34.19.1	transport.Major Intrinsic Proteins.PIP	Solyc10g054810.1.1	MFSNTQRFKLNNIDDDGKKPNFLSILGVPGFFCLDVWRASMGELIGSAVLVFMLDTIVISTLESDTKMPNLIMSILIAIVITILLLAVVPVSGGHINPIISFSAALVGIISMSRAIIYIMAQCVGAILGALALRAVVSSSIEDTFSLGGCTITIIASGPNGPVIVGLEMAQALWLEIFCTFVFLFASIWMAYDHRQAKALGLVTVLSIVGLVLGLLVFISTTITAKRGYGGAGMNPARCLGPALVRGGHLWDGHWIFWVGPTIGCVAFYVYTKIIPAEHFNAEYGYKHDFVGVVKALFGSNV
	34.19.1	transport.Major Intrinsic Proteins.PIP	Solyc10g054820.1.1	MASKNNVVFGDEENQLPGGTNKVQPCSSTSRKNTIDDEGKKPIFLSFSERLGVPDFFCLDVWRASMGELLGSAVLVFMLDTIVISTLESDTKMPNLIMSILIAIVITILLLAVVPVSGGHINPIISFSAALVGIISMSRAIIYIMAQCVGAILGALALRAVVSSSIEDTFSLGGCTITIIAPGPNGPVIVGLEMAQALWLEIFCTFVFLFASIWMAYDHRQAKSLGHVTVLSIVGVVLGLLVFISTTVTARKGYGGAGMNPARCLGPAIIRGGHLWDGHWIFWVGPTIGCVAFYVYTKIIPPKHFLGEYGFKHDFVGVVKALSNV
	34.19.2	transport.Major Intrinsic Proteins.TIP	Solyc06g072130.2.1	MQPRRYEFGRADEATHPDSVRATLSEFLSTFIFVFAGEGSVLALDKLYPDRALGASRLTAIALAHAFSLFAAVASSMNVSGGHINPAVTFGALVGGRVSVLRAMYYWIGQLLGAVVASALLRLATDGLRPVGFAVASGVGNGNALVMEIVMTFGLVYTVYATAIDPKRGSLGIIAPLAIAFIVGANVLVGGPFEGASMNPARAFGPALVGWRWRNHWIYWVGPFIGAAIAGIIYEFGLIQAHDEAPVHTHHQPLAPEDY
	34.19.3	transport.Major Intrinsic Proteins.NIP	Solyc05g008080.1.1	MSTKDIREIEEGNCSNYTNNVSGDDSSLCTSPEVVIIIQKVIAEAIGTYFLIFVGCGAVAVDKTYGSVTFPGICVAWGLIVMVMVYSVGHISGAHFNPAVTIAFALFRHFPVKQVPLYIMAQMVGAILGSGTLYLLLDLKTQAFFGTTPVGTNLQSLILEFIISYLLMFVISGVATDNRSIGELAGIAIGMTILLNVLIAGPVSGASMNPARSIGPAIVMHHYKGLWVYIIGPILGTICGAFTYNLIRFTEKPLRELTLTKTSTFLKSMSRK
miscelaneous	26.10	misc.cytochrome P450	Solyc03g115220.2.1	highly similar to ( 660) AT5G07990 | Symbols: TT7, CYP75B1, D501 | TT7 (TRANSPARENT TESTA 7); flavonoid 3'-monooxygenase/ oxygen binding | chr5:2560437-2562859 FORWARDhighly similar to ( 818) F3PH_PETHY Flavonoid 3'-monooxygenase (EC 1.14.13.21) (Flavonoid 3'-hydroxylase) (Cytochrome P450 75B2) - Petunia hybrida (Petunia)highly similar to ( 582) loc_os10g17260 12010.m04813 protein flavonoid 3-mon…
	26.10	misc.cytochrome P450	Solyc03g116780.2.1	moderately similar to ( 201) AT5G32440 | Symbols: | LOCATED IN: chloroplast; EXPRESSED IN: 24 plant structures; EXPRESSED DURING: 15 growth stages; CONTAINS InterPro DOMAIN/s: Ubiquitin system component Cue (InterPro:IPR003892); Has 85 Blast hits to 85 proteins in 12 species: Archae - 0; Bacteria - 0; Metazoa - 1; Fungi - 0; Plants - 84; Viruses - 0; Other Eukaryotes - 0 (source: NCBI BLink). | c…
	26.10	misc.cytochrome P450	Solyc04g080650.2.1	moderately similar to ( 499) AT1G19630 | Symbols: CYP722A1 | CYP722A1; electron carrier/ heme binding / iron ion binding / monooxygenase/ oxygen binding | chr1:6785427-6787967 REVERSEweakly similar to ( 180) C90D2_ORYSA Cytochrome P450 90D2 (EC 1.14.-.-) (C6-oxidase) - Oryza sativa (Rice)moderately similar to ( 283) loc_os05g01120 12005.m04653 protein CYP722A1, putative, expressed p450 CypX genom…
	26.10	misc.cytochrome P450	Solyc11g066580.1.1	moderately similar to ( 488) AT5G07990 | Symbols: TT7, CYP75B1, D501 | TT7 (TRANSPARENT TESTA 7); flavonoid 3'-monooxygenase/ oxygen binding | chr5:2560437-2562859 FORWARDhighly similar to ( 901) C75A2_SOLME Flavonoid 3',5'-hydroxylase (EC 1.14.13.88) (F3'5'H) (Cytochrome P450 75A2) (CYPLXXVA2) (P-450EG1) - Solanum melongena (Eggplant) (Aubergine)highly similar to ( 553) loc_os03g25150 12003.m078…
	26.12	misc.peroxidases	Solyc02g092580.2.1	moderately similar to ( 438) AT4G37530 | Symbols: | peroxidase, putative | chr4:17634786-17636008 FORWARDmoderately similar to ( 230) PER1_ORYSA Peroxidase 1 precursor (EC 1.11.1.7) - Oryza sativa (Rice)moderately similar to ( 416) loc_os07g02440 12007.m04716 protein peroxidase 50 precursor, putative, expressedsecretory_peroxidase plant_peroxidase peroxidase genomic_reference:SL2.40ch02 gene_regi…
	26.12	misc.peroxidases	Solyc03g044100.2.1	moderately similar to ( 450) AT4G37530 | Symbols: | peroxidase, putative | chr4:17634786-17636008 FORWARDmoderately similar to ( 218) PER1_ORYSA Peroxidase 1 precursor (EC 1.11.1.7) - Oryza sativa (Rice)moderately similar to ( 428) loc_os07g02440 12007.m04716 protein peroxidase 50 precursor, putative, expressedsecretory_peroxidase plant_peroxidase peroxidase genomic_reference:SL2.40ch03 gene_regi…
	26.17	misc.dynamin	Solyc01g088520.2.1	very weakly similar to (84.0) AT3G60190 | Symbols: ADL4, ADLP2, EDR3, DRP1E, ADL1E | ADL1E (ARABIDOPSIS DYNAMIN-LIKE 1E); GTP binding / GTPase | chr3:22244367-22247651 REVERSE genomic_reference:SL2.40ch01 gene_region:75052128-75052500 transcript_region:SL2.40ch01:75052128..75052500- functional_description:"Dynamin-related protein 1A (AHRD V1 ***- B6U4J8_MAIZE)"
	26.19	misc.plastocyanin-like	Solyc09g065250.1.1	MVLSKLTMFLSLMIFVSCGVSMGEVYKVGDSTGWTNNGHIDYKSWSSNKIFSVGDSIVFEYKQQMDNVVRVTHKNFNACNATTTYATYNTGNDTFVIKRQGHFYFISSFPGHCQNGQRVDIRVPKPTQLSPSPSPTPPRAPSSSSSPPPTETITPSSTQAPAPAPSGSSKMLFSINLWLSLSMLLIIVVAIV
	26.19	misc.plastocyanin-like	Solyc09g065260.1.1	MGFMKVAKLFLSITVVFSFFMFILASAAVYKIGDDAGWTFGSANVNYGVWAATKKFQIDDILVFVYDKTQNNVLRVSLSDFHNCNAANPIRSYSSGNDSITIMGPGHYYYICGFPGHCQTGQKVDIRVPKVVQPSDLPTGSPSPAPGTTLSTTSVHVTAPAPAKSNAPSFFINNGLGLGLGLTLFMIVIGADYVF
	26.19	misc.plastocyanin-like	Solyc11g012130.1.1	MGARIFLVVAIVFTAVATVVVAGAPVHHVVGEDRGWDPSTDITSWYSQRVFRVGDKIWFTYSTTQESLVELRNEEDFTSCDLSNPIKMYTDGLDTISLEGEGIRYFVSGNTESCKNGLKIPVKIQPKEQIMAQNNVGLMAVADGPTVPSASTNLNGLSYILAVGLSICLLGL
	26.2	misc.UDP glucosyl and glucoronyl transferases	Solyc05g010710.1.1	moderately similar to ( 377) AT5G03490 | Symbols: | UDP-glucoronosyl/UDP-glucosyl transferase family protein | chr5:871550-872947 FORWARDweakly similar to ( 110) ZOX_PHAVU Zeatin O-xylosyltransferase (EC 2.4.2.40) (Zeatin O-beta-D-xylosyltransferase) - Phaseolus vulgaris (Kidney bean) (French bean)moderately similar to ( 249) loc_os08g38160 12008.m07801 protein cytokinin-O-glucosyltransferase 3, …
	26.2	misc.UDP glucosyl and glucoronyl transferases	Solyc08g008450.1.1	weakly similar to ( 132) AT2G28080 | Symbols: | glycosyltransferase family protein | chr2:11960774-11963227 REVERSEweakly similar to ( 135) loc_os10g30560 12010.m05916 protein cytokinin-O-glucosyltransferase 2, putative, expressed evidence_code:10F0H1E0IEG genomic_reference:SL2.40ch08 gene_region:2846260-2846574 transcript_region:SL2.40ch08:2846260..2846574- go_terms:GO:0008152 functional_descrip…
	26.2	misc.UDP glucosyl and glucoronyl transferases	Solyc12g006430.1.1	moderately similar to ( 470) AT3G22250 | Symbols: | UDP-glucoronosyl/UDP-glucosyl transferase family protein | chr3:7867806-7870053 FORWARDweakly similar to ( 139) IAAG_MAIZE Indole-3-acetate beta-glucosyltransferase (EC 2.4.1.121) (IAA-Glu synthetase) ((Uridine 5'-diphosphate-glucose:indol-3-ylacetyl)-beta-D-glucosyl transferase) - Zea mays (Maize)moderately similar to ( 364) loc_os04g44354 1200…
	26.21	misc.protease inhibitor/seed storage/lipid transfer protein (LTP) family protein	Solyc01g090970.2.1	weakly similar to ( 120) AT4G00165 | Symbols: | protease inhibitor/seed storage/lipid transfer protein (LTP) family protein | chr4:69433-69819 REVERSEvery weakly similar to (95.9) 14KD_DAUCA 14 kDa proline-rich protein DC2.15 precursor - Daucus carota (Carrot)very weakly similar to (91.3) loc_os04g46820 12004.m09630 protein cortical cell-delineating protein precursor, putativeHPS_like genomic_ref…
	26.22	misc.short chain dehydrogenase/reductase (SDR)	Solyc10g017570.2.1	moderately similar to ( 256) AT2G24190 | Symbols: | short-chain dehydrogenase/reductase (SDR) family protein | chr2:10283740-10284934 REVERSEmoderately similar to ( 246) loc_os04g44950 12004.m09449 protein carbonyl reductase 1, putative, expressed FabG fabG fabG COG4221 fabG PRK12939 genomic_reference:SL2.40ch10 gene_region:5451817-5459242 transcript_region:SL2.40ch10:5451817..5459242- go_terms:G…
	26.8	misc.nitrilases, *nitrile lyases, berberine bridge enzymes, reticuline oxidases, troponine reductases	Solyc06g035580.2.1	highly similar to ( 607) AT5G51950 | Symbols: | glucose-methanol-choline (GMC) oxidoreductase family protein | chr5:21106093-21108348 REVERSEhighly similar to ( 575) loc_os04g48400 12004.m09776 protein protein HOTHEAD precursor, putative, expressed BetA GMC_oxred_C PRK02106 genomic_reference:SL2.40ch06 gene_region:21287092-21293012 transcript_region:SL2.40ch06:21287092..21293012- go_terms:GO:0016…
	26.9	misc.glutathione S transferases	Solyc09g011570.2.1	weakly similar to ( 140) AT2G29420 | Symbols: ATGSTU7, GST25 | ATGSTU7 (ARABIDOPSIS THALIANA GLUTATHIONE S-TRANSFERASE TAU 7); glutathione transferase | chr2:12618111-12618871 REVERSEmoderately similar to ( 261) GSTX1_SOLTU Probable glutathione S-transferase (EC 2.5.1.18) (Pathogenesis-related protein 1) - Solanum tuberosum (Potato)weakly similar to ( 147) loc_os10g38489 12010.m65373 protein glut…
	26.9	misc.glutathione S transferases	Solyc09g011580.2.1	weakly similar to ( 136) AT2G29420 | Symbols: ATGSTU7, GST25 | ATGSTU7 (ARABIDOPSIS THALIANA GLUTATHIONE S-TRANSFERASE TAU 7); glutathione transferase | chr2:12618111-12618871 REVERSEmoderately similar to ( 240) GSTX1_SOLTU Probable glutathione S-transferase (EC 2.5.1.18) (Pathogenesis-related protein 1) - Solanum tuberosum (Potato)weakly similar to ( 138) loc_os01g72130 12001.m13249 protein glut…

## Sheet: gene categories
Gene name	bin	Predicted function / category	Similar sequences
Solyc01g006450.2.1	11.1.06	lipid metabolism.FA synthesis and FA elongation.enoyl ACP reductase	highly similar to ( 504) AT2G05990 | Symbols: MOD1, ENR1 | MOD1 (MOSAIC DEATH 1); enoyl-[acyl-carrier-protein] reductase (NADH)/ enoyl-[acyl-carrier-protein] reductase/ oxidoreductase | chr2:2322876-2324867 FORWARDmoderately similar to ( 487) FABI_BRANA Enoyl-[acyl-carrier-protein] reductase [NADH], chloroplast precursor (EC 1.3.1.9) (NADH-dependent enoyl-ACP reductase) - Brassica napus (Rape)mod…
Solyc09g091100.2.1	18	Co-factor and vitamine metabolism	highly similar to ( 770) AT1G04620 | Symbols: | coenzyme F420 hydrogenase family / dehydrogenase, beta subunit family | chr1:1282869-1286492 REVERSEhighly similar to ( 713) loc_os04g25400 12004.m101492 protein coenzyme F420 hydrogenase/dehydrogenase beta subunit, putative, expressedFrhB FrhB_FdhB_C PRK09325 FrhB_FdhB_N genomic_reference:SL2.40ch09 gene_region:65800960-65811144 transcript_region:S…
Solyc07g063600.2.1	1.1.1.01	PS.lightreaction.photosystem II.LHC-II	moderately similar to ( 467) AT5G54270 | Symbols: LHCB3, LHCB3*1 | LHCB3 (LIGHT-HARVESTING CHLOROPHYLL B-BINDING PROTEIN 3); structural molecule | chr5:22038424-22039383 FORWARDmoderately similar to ( 445) CB23_HORVU Chlorophyll a-b binding protein of LHCII type III, chloroplast precursor (CAB) - Hordeum vulgare (Barley)moderately similar to ( 452) loc_os07g37550 12007.m079717 protein chlorophyll…
Solyc08g082640.2.1	10.2.01	cell wall.cellulose synthesis.cellulose synthase	highly similar to ( 821) AT4G23990 | Symbols: ATCSLG3, CSLG3 | ATCSLG3; cellulose synthase/ transferase/ transferase, transferring glycosyl groups | chr4:12456491-12460498 FORWARDmoderately similar to ( 498) loc_os09g30130 12009.m060004 protein CSLE6 - cellulose synthase-like family E, expressedCellulose_synt genomic_reference:SL2.40ch08 gene_region:62536639-62541440 transcript_region:SL2.40ch08:…
Solyc08g082650.2.1	10.2.01	cell wall.cellulose synthesis.cellulose synthase	weakly similar to ( 177) AT4G23990 | Symbols: ATCSLG3, CSLG3 | ATCSLG3; cellulose synthase/ transferase/ transferase, transferring glycosyl groups | chr4:12456491-12460498 FORWARDweakly similar to ( 125) loc_os09g30120 12009.m22001 protein CSLE1 - cellulose synthase-like family E, expressedCellulose_synt genomic_reference:SL2.40ch08 gene_region:62541725-62544153 transcript_region:SL2.40ch08:62541…
Solyc08g082670.2.1	10.2.01	cell wall.cellulose synthesis.cellulose synthase	highly similar to ( 810) AT4G23990 | Symbols: ATCSLG3, CSLG3 | ATCSLG3; cellulose synthase/ transferase/ transferase, transferring glycosyl groups | chr4:12456491-12460498 FORWARDmoderately similar to ( 499) loc_os02g49332 12002.m34039 protein CSLE2 - cellulose synthase-like family E, expressedCellulose_synt genomic_reference:SL2.40ch08 gene_region:62547362-62552364 transcript_region:SL2.40ch08:6…
Solyc01g107790.2.1	10.5.3	cell wall.cell wall proteins.LRR	moderately similar to ( 373) AT4G06744 | Symbols: | leucine-rich repeat family protein / extensin family protein | chr4:4070870-4072084 REVERSEweakly similar to ( 107) RPK1_IPONI Receptor-like protein kinase precursor (EC 2.7.11.1) - Ipomoea nil (Japanese morning glory) (Pharbitis nil)moderately similar to ( 311) loc_os04g57430 12004.m10628 protein leucine-rich repeat, plant specific, putative, e…
Solyc07g049300.2.1	10.6.1	cell wall.degradation.cellulases and beta -1,4-glucanases	highly similar to ( 764) AT2G32990 | Symbols: AtGH9B8 | AtGH9B8 (Arabidopsis thaliana glycosyl hydrolase 9B8); catalytic/ hydrolase, hydrolyzing O-glycosyl compounds | chr2:14003361-14005844 FORWARDhighly similar to ( 686) GUN7_ORYSA Endoglucanase 7 precursor (EC 3.2.1.4) (Endo-1,4-beta glucanase 7) (OsGLU10) - Oryza sativa (Rice)highly similar to ( 687) loc_os02g50490 12002.m10083 protein endogl…
Solyc01g008710.2.1	10.6.2	cell wall.degradation.mannan-xylose-arabinose-fucose	moderately similar to ( 428) AT5G66460 | Symbols: | (1-4)-beta-mannan endohydrolase, putative | chr5:26538911-26540837 REVERSEmoderately similar to ( 456) loc_os02g52800 12002.m10310 protein 1,4-beta-D-mannan endohydrolase precursor, putative, expressedCOG3934 genomic_reference:SL2.40ch01 gene_region:2755066-2758116 transcript_region:SL2.40ch01:2755066..2758116+ go_terms:GO:0005975 functional_des…
Solyc01g008720.1.1	10.6.2	cell wall.degradation.mannan-xylose-arabinose-fucose	moderately similar to ( 425) AT5G66460 | Symbols: | (1-4)-beta-mannan endohydrolase, putative | chr5:26538911-26540837 REVERSEmoderately similar to ( 456) loc_os02g52800 12002.m10310 protein 1,4-beta-D-mannan endohydrolase precursor, putative, expressedCOG3934 evidence_code:10F0H1E0IEG genomic_reference:SL2.40ch01 gene_region:2760070-2763366 transcript_region:SL2.40ch01:2760070..2763366+ go_terms…
Solyc02g069480.1.1	10.6.3	cell wall.degradation.pectate lyases and polygalacturonases	moderately similar to ( 306) AT2G33160 | Symbols: | glycoside hydrolase family 28 protein / polygalacturonase (pectinase) family protein | chr2:14053404-14056246 FORWARDmoderately similar to ( 296) PGLR_GOSHI Polygalacturonase precursor (EC 3.2.1.15) (PG) (Pectinase) - Gossypium hirsutum (Upland cotton)moderately similar to ( 306) loc_os06g40880 12006.m08623 protein polygalacturonase precursor, p…
Solyc01g099960.2.1	10.8.01	cell wall.pectin*esterases.PME	highly similar to ( 717) AT3G05620 | Symbols: | pectinesterase family protein | chr3:1629658-1631766 REVERSEmoderately similar to ( 486) PME_PRUPE Pectinesterase PPE8B precursor (EC 3.1.1.11) (Pectin methylesterase) (PE) - Prunus persica (Peach)moderately similar to ( 500) loc_os01g15039 12001.m08104 protein pectinesterase PPE8B precursor, putative, expressedPectinesterase PemB PMEI genomic_refer…
Solyc10g079060.1.1	11.8.08	lipid metabolism.''exotics'' (steroids, squalene etc).squalene synthase	highly similar to ( 533) AT4G34640 | Symbols: SQS1, ERG9 | SQS1 (SQUALENE SYNTHASE 1); farnesyl-diphosphate farnesyltransferase | chr4:16538489-16541655 FORWARDmoderately similar to ( 500) loc_os03g59040 12003.m101539 protein squalene synthetase, putative, expressed SQS_PSY Trans_IPPS_HH ERG9 evidence_code:10F0H1E1IEG genomic_reference:SL2.40ch10 gene_region:60011312-60014883 transcript_region:SL…
Solyc02g069250.2.1	16.2.1.010	secondary metabolism.phenylpropanoids.lignin biosynthesis.CAD	moderately similar to ( 394) AT4G39330 | Symbols: ATCAD9, CAD9 | CAD9 (CINNAMYL ALCOHOL DEHYDROGENASE 9); binding / catalytic/ oxidoreductase/ zinc ion binding | chr4:18291268-18292740 FORWARDmoderately similar to ( 381) MTDH_FRAAN Probable mannitol dehydrogenase (EC 1.1.1.255) (NAD-dependent mannitol dehydrogenase) - Fragaria ananassa (Strawberry)highly similar to ( 508) loc_os04g15920 12004.m06…
Solyc05g053550.2.1	16.8.2	secondary metabolism.flavonoids.chalcones	highly similar to ( 691) AT5G13930 | Symbols: CHS, TT4, ATCHS | TT4 (TRANSPARENT TESTA 4); naringenin-chalcone synthase | chr5:4488762-4490035 FORWARDhighly similar to ( 792) CHS2_SOLTU Chalcone synthase 2 (EC 2.3.1.74) (Naringenin-chalcone synthase 2) - Solanum tuberosum (Potato)highly similar to ( 701) loc_os11g32650 12011.m07166 protein chalcone synthase, putative, expressedChal_sti_synt_N CHS…
Solyc09g091510.2.1	16.8.2	secondary metabolism.flavonoids.chalcones	highly similar to ( 654) AT5G13930 | Symbols: CHS, TT4, ATCHS | TT4 (TRANSPARENT TESTA 4); naringenin-chalcone synthase | chr5:4488762-4490035 FORWARDhighly similar to ( 753) CHSB_SOLTU Chalcone synthase 1B (EC 2.3.1.74) (Naringenin-chalcone synthase 1B) - Solanum tuberosum (Potato)highly similar to ( 672) loc_os11g32650 12011.m07166 protein chalcone synthase, putative, expressedChal_sti_synt_N C…
Solyc08g078510.2.1	17.1.3	hormone metabolism.abscisic acid.induced-regulated-responsive-activated	moderately similar to ( 328) AT5G13200 | Symbols: | GRAM domain-containing protein / ABA-responsive protein-related | chr5:4207081-4208079 FORWARDmoderately similar to ( 272) loc_os12g29400 12012.m06754 protein ABA-responsive protein, putative, expressed genomic_reference:SL2.40ch08 gene_region:59454948-59456978 transcript_region:SL2.40ch08:59454948..59456978- functional_description:"GRAM-contain…
Solyc01g111010.2.1	17.2.3	hormone metabolism.auxin.induced-regulated-responsive-activated	weakly similar to ( 117) AT4G38840 | Symbols: | auxin-responsive protein, putative | chr4:18125174-18125473 REVERSEweakly similar to ( 113) AX10A_SOYBN Auxin-induced protein X10A - Glycine max (Soybean)very weakly similar to (93.6) loc_os02g44630 12002.m33812 protein aquaporin PIP1.1, putative, expressed MIP MIP Auxin_inducible GlpF genomic_reference:SL2.40ch01 gene_region:89184158-89188515 trans…
Solyc06g072650.1.1	17.2.3	hormone metabolism.auxin.induced-regulated-responsive-activated	very weakly similar to (94.7) AT5G50760 | Symbols: | auxin-responsive family protein | chr5:20644780-20645331 FORWARDvery weakly similar to (94.7) loc_os01g70050 12001.m13054 protein OsSAUR3 - Auxin-responsive SAUR gene family memberAuxin_inducible evidence_code:10F1H0E1IEG genomic_reference:SL2.40ch06 gene_region:41196002-41196514 transcript_region:SL2.40ch06:41196002..41196514+ functional_descr…
Solyc10g086500.1.1	17.3.1.1.01	hormone metabolism.brassinosteroid.synthesis-degradation.BRs.DET2	moderately similar to ( 276) AT2G38050 | Symbols: DET2, DWF6, ATDET2 | DET2 (DE-ETIOLATED 2); sterol 5-alpha reductase | chr2:15921303-15922176 REVERSEweakly similar to ( 157) loc_os01g63260 12001.m12442 protein steroid reductase DET2, putative, expressed Steroid_dh evidence_code:10F1H1E1IEG genomic_reference:SL2.40ch10 gene_region:64629234-64630007 transcript_region:SL2.40ch10:64629234..64630007…
Solyc02g082970.1.1	17.8.1	hormone metabolism.salicylic acid.synthesis-degradation	highly similar to ( 528) AT2G17670 | Symbols: | pentatricopeptide (PPR) repeat-containing protein | chr2:7674420-7675811 FORWARDweakly similar to ( 162) RF1_ORYSA Rf1 protein, mitochondrial precursor (PPR protein) (Fertility restorer) (Restorer for CMS) - Oryza sativa (Rice)moderately similar to ( 259) loc_os02g02740 12002.m33515 protein ATP binding protein, putative, expressed evidence_code:10F0…
Solyc09g010080.2.1	2.2.1.3.2	major CHO metabolism.degradation.sucrose.invertases.cell wall	highly similar to ( 719) AT2G36190 | Symbols: AtcwINV4 | AtcwINV4 (Arabidopsis thaliana cell wall invertase 4); hydrolase, hydrolyzing O-glycosyl compounds | chr2:15174951-15177785 REVERSEhighly similar to ( 809) INV1_DAUCA Beta-fructofuranosidase, insoluble isoenzyme 1 precursor (EC 3.2.1.26) (Sucrose hydrolase 1) (Invertase 1) (Cell wall beta-fructosidase 1) - Daucus carota (Carrot)highly simil…
Solyc05g008070.2.1	20.1	stress.biotic	moderately similar to ( 256) AT3G46530 | Symbols: RPP13 | RPP13 (RECOGNITION OF PERONOSPORA PARASITICA 13); ATP binding | chr3:17130739-17133246 REVERSEmoderately similar to ( 227) loc_os02g17304 12002.m06974 protein resistance protein, putative, expressed NB-ARC genomic_reference:SL2.40ch05 gene_region:2500501-2503179 transcript_region:SL2.40ch05:2500501..2503179+ go_terms:GO:0005515,GO:0000166 …
Solyc11g071930.1.1	20.2.1	stress.abiotic.heat	moderately similar to ( 286) AT5G22080 | Symbols: | DNAJ heat shock N-terminal domain-containing protein | chr5:7310600-7313540 REVERSEmoderately similar to ( 298) loc_os03g15480 12003.m06985 protein dnaJ homolog subfamily C member 8, putative, expressed evidence_code:10F1H1E1IEG genomic_reference:SL2.40ch11 gene_region:52334894-52341200 transcript_region:SL2.40ch11:52334894..52341200- go_terms:G…
Solyc03g005720.2.1	20.2.2	stress.abiotic.cold	moderately similar to ( 231) AT1G04540 | Symbols: | C2 domain-containing protein | chr1:1237256-1239061 FORWARDweakly similar to ( 104) loc_os02g57000 12002.m10722 protein C2 domain containing protein, expressed genomic_reference:SL2.40ch03 gene_region:506864-508893 transcript_region:SL2.40ch03:506864..508893+ functional_description:"C2 domain-containing protein (AHRD V1 *-*- D7LFS6_ARALY); conta…
Solyc09g090920.2.1	20.2.2	stress.abiotic.cold	moderately similar to ( 224) AT1G04540 | Symbols: | C2 domain-containing protein | chr1:1237256-1239061 FORWARDweakly similar to ( 108) loc_os02g57000 12002.m10722 protein C2 domain containing protein, expressed genomic_reference:SL2.40ch09 gene_region:65673197-65675359 transcript_region:SL2.40ch09:65673197..65675359- functional_description:"C2 domain-containing protein (AHRD V1 *-*- D7LFS6_ARALY…
Solyc04g081970.2.1	21.1	redox.thioredoxin	moderately similar to ( 386) AT1G76080 | Symbols: ATCDSP32, CDSP32 | CDSP32 (CHLOROPLASTIC DROUGHT-INDUCED STRESS PROTEIN OF 32 KD) | chr1:28548063-28549348 REVERSEmoderately similar to ( 368) loc_os07g29410 12007.m29166 protein electron transporter/ thiol-disulfide exchange intermediate, putative, expressedTRX_CDSP32 genomic_reference:SL2.40ch04 gene_region:63392195-63394296 transcript_region:SL…
Solyc03g115220.2.1	26.10	misc.cytochrome P450	highly similar to ( 660) AT5G07990 | Symbols: TT7, CYP75B1, D501 | TT7 (TRANSPARENT TESTA 7); flavonoid 3'-monooxygenase/ oxygen binding | chr5:2560437-2562859 FORWARDhighly similar to ( 818) F3PH_PETHY Flavonoid 3'-monooxygenase (EC 1.14.13.21) (Flavonoid 3'-hydroxylase) (Cytochrome P450 75B2) - Petunia hybrida (Petunia)highly similar to ( 582) loc_os10g17260 12010.m04813 protein flavonoid 3-mon…
Solyc03g116780.2.1	26.10	misc.cytochrome P450	moderately similar to ( 201) AT5G32440 | Symbols: | LOCATED IN: chloroplast; EXPRESSED IN: 24 plant structures; EXPRESSED DURING: 15 growth stages; CONTAINS InterPro DOMAIN/s: Ubiquitin system component Cue (InterPro:IPR003892); Has 85 Blast hits to 85 proteins in 12 species: Archae - 0; Bacteria - 0; Metazoa - 1; Fungi - 0; Plants - 84; Viruses - 0; Other Eukaryotes - 0 (source: NCBI BLink). | c…
Solyc04g080650.2.1	26.10	misc.cytochrome P450	moderately similar to ( 499) AT1G19630 | Symbols: CYP722A1 | CYP722A1; electron carrier/ heme binding / iron ion binding / monooxygenase/ oxygen binding | chr1:6785427-6787967 REVERSEweakly similar to ( 180) C90D2_ORYSA Cytochrome P450 90D2 (EC 1.14.-.-) (C6-oxidase) - Oryza sativa (Rice)moderately similar to ( 283) loc_os05g01120 12005.m04653 protein CYP722A1, putative, expressed p450 CypX genom…
Solyc11g066580.1.1	26.10	misc.cytochrome P450	moderately similar to ( 488) AT5G07990 | Symbols: TT7, CYP75B1, D501 | TT7 (TRANSPARENT TESTA 7); flavonoid 3'-monooxygenase/ oxygen binding | chr5:2560437-2562859 FORWARDhighly similar to ( 901) C75A2_SOLME Flavonoid 3',5'-hydroxylase (EC 1.14.13.88) (F3'5'H) (Cytochrome P450 75A2) (CYPLXXVA2) (P-450EG1) - Solanum melongena (Eggplant) (Aubergine)highly similar to ( 553) loc_os03g25150 12003.m078…
Solyc02g092580.2.1	26.12	misc.peroxidases	moderately similar to ( 438) AT4G37530 | Symbols: | peroxidase, putative | chr4:17634786-17636008 FORWARDmoderately similar to ( 230) PER1_ORYSA Peroxidase 1 precursor (EC 1.11.1.7) - Oryza sativa (Rice)moderately similar to ( 416) loc_os07g02440 12007.m04716 protein peroxidase 50 precursor, putative, expressedsecretory_peroxidase plant_peroxidase peroxidase genomic_reference:SL2.40ch02 gene_regi…
Solyc03g044100.2.1	26.12	misc.peroxidases	moderately similar to ( 450) AT4G37530 | Symbols: | peroxidase, putative | chr4:17634786-17636008 FORWARDmoderately similar to ( 218) PER1_ORYSA Peroxidase 1 precursor (EC 1.11.1.7) - Oryza sativa (Rice)moderately similar to ( 428) loc_os07g02440 12007.m04716 protein peroxidase 50 precursor, putative, expressedsecretory_peroxidase plant_peroxidase peroxidase genomic_reference:SL2.40ch03 gene_regi…
Solyc01g088520.2.1	26.17	misc.dynamin	very weakly similar to (84.0) AT3G60190 | Symbols: ADL4, ADLP2, EDR3, DRP1E, ADL1E | ADL1E (ARABIDOPSIS DYNAMIN-LIKE 1E); GTP binding / GTPase | chr3:22244367-22247651 REVERSE genomic_reference:SL2.40ch01 gene_region:75052128-75052500 transcript_region:SL2.40ch01:75052128..75052500- functional_description:"Dynamin-related protein 1A (AHRD V1 ***- B6U4J8_MAIZE)"
Solyc09g065250.1.1	26.19	misc.plastocyanin-like	weakly similar to ( 109) AT5G26330 | Symbols: | plastocyanin-like domain-containing protein / mavicyanin, putative | chr5:9241614-9242635 REVERSECu_bind_like evidence_code:10F0H0E0IEG genomic_reference:SL2.40ch09 gene_region:58911653-58913742 transcript_region:SL2.40ch09:58911653..58913742- go_terms:GO:0009055 functional_description:"Blue copper protein (AHRD V1 *--- B6TCC4_MAIZE); contains Inter…
Solyc09g065260.1.1	26.19	misc.plastocyanin-like	weakly similar to ( 117) AT5G26330 | Symbols: | plastocyanin-like domain-containing protein / mavicyanin, putative | chr5:9241614-9242635 REVERSEvery weakly similar to (83.2) BABL_LILLO Chemocyanin precursor (Basic blue protein) (Plantacyanin) - Lilium longiflorum (Trumpet lily)very weakly similar to ( 100) loc_os07g38290 12007.m08076 protein copper ion binding protein, putative, expressedCu_bind…
Solyc11g012130.1.1	26.19	misc.plastocyanin-like	very weakly similar to ( 100) loc_os02g48820 12002.m09916 protein uclacyanin-2 precursor, putative, expressedCu_bind_like evidence_code:10F0H0E1IEG genomic_reference:SL2.40ch11 gene_region:5057082-5059179 transcript_region:SL2.40ch11:5057082..5059179+ go_terms:GO:0009055 functional_description:"Blue copper protein (AHRD V1 *--- B6U7P6_MAIZE); contains Interpro domain(s) IPR008972 Cupredoxin "
Solyc05g010710.1.1	26.2	misc.UDP glucosyl and glucoronyl transferases	moderately similar to ( 377) AT5G03490 | Symbols: | UDP-glucoronosyl/UDP-glucosyl transferase family protein | chr5:871550-872947 FORWARDweakly similar to ( 110) ZOX_PHAVU Zeatin O-xylosyltransferase (EC 2.4.2.40) (Zeatin O-beta-D-xylosyltransferase) - Phaseolus vulgaris (Kidney bean) (French bean)moderately similar to ( 249) loc_os08g38160 12008.m07801 protein cytokinin-O-glucosyltransferase 3, …
Solyc08g008450.1.1	26.2	misc.UDP glucosyl and glucoronyl transferases	weakly similar to ( 132) AT2G28080 | Symbols: | glycosyltransferase family protein | chr2:11960774-11963227 REVERSEweakly similar to ( 135) loc_os10g30560 12010.m05916 protein cytokinin-O-glucosyltransferase 2, putative, expressed evidence_code:10F0H1E0IEG genomic_reference:SL2.40ch08 gene_region:2846260-2846574 transcript_region:SL2.40ch08:2846260..2846574- go_terms:GO:0008152 functional_descrip…
Solyc12g006430.1.1	26.2	misc.UDP glucosyl and glucoronyl transferases	moderately similar to ( 470) AT3G22250 | Symbols: | UDP-glucoronosyl/UDP-glucosyl transferase family protein | chr3:7867806-7870053 FORWARDweakly similar to ( 139) IAAG_MAIZE Indole-3-acetate beta-glucosyltransferase (EC 2.4.1.121) (IAA-Glu synthetase) ((Uridine 5'-diphosphate-glucose:indol-3-ylacetyl)-beta-D-glucosyl transferase) - Zea mays (Maize)moderately similar to ( 364) loc_os04g44354 1200…
Solyc01g090970.2.1	26.21	misc.protease inhibitor/seed storage/lipid transfer protein (LTP) family protein	weakly similar to ( 120) AT4G00165 | Symbols: | protease inhibitor/seed storage/lipid transfer protein (LTP) family protein | chr4:69433-69819 REVERSEvery weakly similar to (95.9) 14KD_DAUCA 14 kDa proline-rich protein DC2.15 precursor - Daucus carota (Carrot)very weakly similar to (91.3) loc_os04g46820 12004.m09630 protein cortical cell-delineating protein precursor, putativeHPS_like genomic_ref…
Solyc10g017570.2.1	26.22	misc.short chain dehydrogenase/reductase (SDR)	moderately similar to ( 256) AT2G24190 | Symbols: | short-chain dehydrogenase/reductase (SDR) family protein | chr2:10283740-10284934 REVERSEmoderately similar to ( 246) loc_os04g44950 12004.m09449 protein carbonyl reductase 1, putative, expressed FabG fabG fabG COG4221 fabG PRK12939 genomic_reference:SL2.40ch10 gene_region:5451817-5459242 transcript_region:SL2.40ch10:5451817..5459242- go_terms:G…
Solyc08g081720.2.1	26.3.05	misc.gluco-, galacto- and mannosidases.glycosyl hydrolase family 5	moderately similar to ( 385) AT3G26140 | Symbols: | glycosyl hydrolase family 5 protein / cellulase family protein | chr3:9559742-9563070 REVERSEmoderately similar to ( 380) loc_os04g40510 12004.m101557 protein hydrolase, hydrolyzing O-glycosyl compounds, putative, expressed genomic_reference:SL2.40ch08 gene_region:61867512-61869759 transcript_region:SL2.40ch08:61867512..61869759- go_terms:GO:000…
Solyc03g115200.2.1	26.4	misc.beta 1,3 glucan hydrolases	weakly similar to ( 146) AT1G18650 | Symbols: PDCB3 | PDCB3 (PLASMODESMATA CALLOSE-BINDING PROTEIN 3); callose binding / polysaccharide binding | chr1:6419036-6420413 REVERSEvery weakly similar to (85.1) E13B_WHEAT Glucan endo-1,3-beta-glucosidase precursor (EC 3.2.1.39) ((1->3)-beta-glucan endohydrolase) ((1->3)-beta-glucanase) (Beta-1,3-endoglucanase) - Triticum aestivum (Wheat)weakly similar t…
Solyc12g017360.1.1	26.4	misc.beta 1,3 glucan hydrolases	weakly similar to ( 121) AT1G79480 | Symbols: | LOCATED IN: endomembrane system; CONTAINS InterPro DOMAIN/s: X8 (InterPro:IPR012946); BEST Arabidopsis thaliana protein match is: glycosyl hydrolase family protein 17 (TAIR:AT5G67460.1); Has 4247 Blast hits to 3762 proteins in 375 species: Archae - 10; Bacteria - 432; Metazoa - 1406; Fungi - 619; Plants - 1140; Viruses - 87; Other Eukaryotes - 553 (…
Solyc05g054440.2.1	26.4.01	misc.beta 1,3 glucan hydrolases.glucan endo-1,3-beta-glucosidase	moderately similar to ( 338) AT3G55430 | Symbols: | glycosyl hydrolase family 17 protein / beta-1,3-glucanase, putative | chr3:20549806-20552004 REVERSEmoderately similar to ( 297) E13B_WHEAT Glucan endo-1,3-beta-glucosidase precursor (EC 3.2.1.39) ((1->3)-beta-glucan endohydrolase) ((1->3)-beta-glucanase) (Beta-1,3-endoglucanase) - Triticum aestivum (Wheat)moderately similar to ( 312) loc_os11g4…
Solyc06g035580.2.1	26.8	misc.nitrilases, *nitrile lyases, berberine bridge enzymes, reticuline oxidases, troponine reductases	highly similar to ( 607) AT5G51950 | Symbols: | glucose-methanol-choline (GMC) oxidoreductase family protein | chr5:21106093-21108348 REVERSEhighly similar to ( 575) loc_os04g48400 12004.m09776 protein protein HOTHEAD precursor, putative, expressed BetA GMC_oxred_C PRK02106 genomic_reference:SL2.40ch06 gene_region:21287092-21293012 transcript_region:SL2.40ch06:21287092..21293012- go_terms:GO:0016…
Solyc09g011570.2.1	26.9	misc.glutathione S transferases	weakly similar to ( 140) AT2G29420 | Symbols: ATGSTU7, GST25 | ATGSTU7 (ARABIDOPSIS THALIANA GLUTATHIONE S-TRANSFERASE TAU 7); glutathione transferase | chr2:12618111-12618871 REVERSEmoderately similar to ( 261) GSTX1_SOLTU Probable glutathione S-transferase (EC 2.5.1.18) (Pathogenesis-related protein 1) - Solanum tuberosum (Potato)weakly similar to ( 147) loc_os10g38489 12010.m65373 protein glut…
Solyc09g011580.2.1	26.9	misc.glutathione S transferases	weakly similar to ( 136) AT2G29420 | Symbols: ATGSTU7, GST25 | ATGSTU7 (ARABIDOPSIS THALIANA GLUTATHIONE S-TRANSFERASE TAU 7); glutathione transferase | chr2:12618111-12618871 REVERSEmoderately similar to ( 240) GSTX1_SOLTU Probable glutathione S-transferase (EC 2.5.1.18) (Pathogenesis-related protein 1) - Solanum tuberosum (Potato)weakly similar to ( 138) loc_os01g72130 12001.m13249 protein glut…
Solyc03g097830.2.1	27.1	RNA.processing	moderately similar to ( 496) AT5G23690 | Symbols: | polynucleotide adenylyltransferase family protein | chr5:7987664-7990466 FORWARDmoderately similar to ( 398) loc_os04g32490 12004.m08347 protein poly, putative, expressed PcnB pcnB genomic_reference:SL2.40ch03 gene_region:53606572-53614598 transcript_region:SL2.40ch03:53606572..53614598+ go_terms:GO:0006396 functional_description:"Poly(A) polyme…
Solyc12g096970.1.1	27.1	RNA.processing	moderately similar to ( 225) AT2G33320 | Symbols: | C2 domain-containing protein | chr2:14119526-14121334 REVERSEvery weakly similar to (90.9) loc_os02g57000 12002.m10722 protein C2 domain containing protein, expressed evidence_code:10F0H1E1IEG genomic_reference:SL2.40ch12 gene_region:64007906-64009952 transcript_region:SL2.40ch12:64007906..64009952+ functional_description:"C2 domain-containing p…
Solyc03g031760.2.1	27.3.22	RNA.regulation of transcription.HB,Homeobox transcription factor family	nearly identical (1006) AT4G04890 | Symbols: PDF2 | PDF2 (PROTODERMAL FACTOR 2); DNA binding / transcription factor | chr4:2476970-2480090 REVERSEhighly similar to ( 914) loc_os04g53540 12004.m101662 protein homeobox protein GLABRA2, putative, expressedSTART START START genomic_reference:SL2.40ch03 gene_region:8510446-8514148 transcript_region:SL2.40ch03:8510446..8514148- go_terms:GO:0043565 func…
Solyc04g082540.1.1	27.3.22	RNA.regulation of transcription.HB,Homeobox transcription factor family	moderately similar to ( 270) AT4G38260 | Symbols: | unknown protein | chr4:17937077-17938210 REVERSEmoderately similar to ( 311) loc_os09g15480 12009.m04809 protein Ser/Thr-rich protein T10 in DGCR region, putative, expressed DUF833 COG3332 evidence_code:10F0H1E0IEG genomic_reference:SL2.40ch04 gene_region:63777368-63779533 transcript_region:SL2.40ch04:63777368..63779533+ go_terms:GO:0005515 func…
Solyc08g083130.2.1	27.3.22	RNA.regulation of transcription.HB,Homeobox transcription factor family	weakly similar to ( 117) AT2G46680 | Symbols: ATHB-7, ATHB7 | ATHB-7 (ARABIDOPSIS THALIANA HOMEOBOX 7); transcription activator/ transcription factor | chr2:19165777-19166773 REVERSEweakly similar to ( 106) loc_os09g35910 12009.m22175 protein homeodomain-leucine zipper transcription factor TaHDZipI-1, putative, expressed genomic_reference:SL2.40ch08 gene_region:62843229-62844188 transcript_region…
Solyc02g082160.1.1	27.3.25	RNA.regulation of transcription.MYB domain transcription factor family	moderately similar to ( 493) AT1G11290 | Symbols: CRR22 | CRR22 (CHLORORESPIRATORY REDUCTION22); endonuclease | chr1:3791454-3793883 REVERSEmoderately similar to ( 500) loc_os03g27880 12003.m08112 protein EMB2758, putative evidence_code:10F0H1E0IEG genomic_reference:SL2.40ch02 gene_region:40447089-40449212 transcript_region:SL2.40ch02:40447089..40449212- go_terms:GO:0004519 functional_description…
Solyc03g119050.2.1	27.3.25	RNA.regulation of transcription.MYB domain transcription factor family	moderately similar to ( 468) AT3G18100 | Symbols: MYB4R1, AtMYB4R1 | MYB4R1 (myb domain protein 4R1); transcription factor | chr3:6200689-6204583 FORWARDmoderately similar to ( 464) loc_os07g04700 12007.m29056 protein MYB transcription factor, putative, expressed genomic_reference:SL2.40ch03 gene_region:61811472-61822308 transcript_region:SL2.40ch03:61811472..61822308- go_terms:GO:0006508,GO:0003…
Solyc11g069840.1.1	27.3.27	RNA.regulation of transcription.NAC domain transcription factor family	moderately similar to ( 436) AT5G60720 | Symbols: | unknown protein | chr5:24418436-24422177 REVERSEmoderately similar to ( 321) loc_os03g64230 12003.m11285 protein expressed proteinDUF547 evidence_code:10F0H1E0IEG genomic_reference:SL2.40ch11 gene_region:51553588-51559860 transcript_region:SL2.40ch11:51553588..51559860+ functional_description:"Os03g0859900 protein (Fragment) (AHRD V1 *-*- Q0DLK3…
Solyc03g118230.1.1	27.3.30	RNA.regulation of transcription.Trihelix, Triple-Helix transcription factor family	weakly similar to ( 173) AT2G33550 | Symbols: | gt-2-related | chr2:14210180-14211487 REVERSEweakly similar to ( 125) loc_os04g32590 12004.m08357 protein expressed protein evidence_code:10F0H1E0IEG genomic_reference:SL2.40ch03 gene_region:61212267-61213419 transcript_region:SL2.40ch03:61212267..61213419+ go_terms:GO:0003700 functional_description:"Sh4 homologue protein (AHRD V1 *-*- B6ZKH4_ECHCG)…
Solyc09g010960.2.1	27.3.32	RNA.regulation of transcription.WRKY domain transcription factor family	weakly similar to ( 137) AT5G43290 | Symbols: WRKY49, ATWRKY49 | WRKY49; transcription factor | chr5:17371987-17373083 REVERSEweakly similar to ( 136) loc_os01g74140 12001.m13441 protein OsWRKY17 - Superfamily of rice TFs having WRKY and zinc finger domains, expressedWRKY genomic_reference:SL2.40ch09 gene_region:4315614-4317328 transcript_region:SL2.40ch09:4315614..4317328- go_terms:GO:0045449 fu…
Solyc04g077990.2.1	27.3.37	RNA.regulation of transcription.AS2,Lateral Organ Boundaries Gene Family	weakly similar to ( 169) AT3G49940 | Symbols: LBD38 | LBD38 (LOB DOMAIN-CONTAINING PROTEIN 38) | chr3:18514465-18515302 FORWARDweakly similar to ( 155) loc_os03g33090 12003.m08552 protein seed specific protein Bn15D17A, putative, expressedDUF260 genomic_reference:SL2.40ch04 gene_region:60452312-60453322 transcript_region:SL2.40ch04:60452312..60453322+ functional_description:"LOB domain protein 38…
Solyc07g062660.2.1	27.3.52	RNA.regulation of transcription.Global transcription factor group	moderately similar to ( 353) AT1G06230 | Symbols: GTE4 | GTE4 (GLOBAL TRANSCRIPTION FACTOR GROUP E 4); DNA binding | chr1:1907626-1910183 FORWARDmoderately similar to ( 290) loc_os02g15220 12002.m100162 protein DNA binding protein, putative, expressed BROMO Bromodomain genomic_reference:SL2.40ch07 gene_region:62565737-62571287 transcript_region:SL2.40ch07:62565737..62571287- go_terms:GO:0004674 f…
Solyc10g079650.1.1	27.3.6	RNA.regulation of transcription.bHLH,Basic Helix-Loop-Helix family	weakly similar to ( 117) AT3G56970 | Symbols: BHLH038, ORG2 | BHLH038; DNA binding / transcription factor | chr3:21084204-21085094 REVERSEweakly similar to ( 108) loc_os01g72370 12001.m13272 protein ORG3, putative, expressed evidence_code:10F0H1E1IEG genomic_reference:SL2.40ch10 gene_region:60476797-60478836 transcript_region:SL2.40ch10:60476797..60478836+ go_terms:GO:0005634,GO:0045449 functiona…
Solyc09g009800.2.1	27.3.67	RNA.regulation of transcription.putative transcription regulator	nearly identical (1083) AT1G59453 | Symbols: | transcription factor-related | chr1:21846902-21853384 REVERSEhighly similar to ( 900) loc_os02g42200 12002.m100290 protein expressed protein genomic_reference:SL2.40ch09 gene_region:3266476-3287147 transcript_region:SL2.40ch09:3266476..3287147- functional_description:"Transcription factor (Fragment) (AHRD V1 *-*- B5BRE0_ARATH); contains Interpro doma…
Solyc01g110130.2.1	28.1	DNA.synthesis/chromatin structure	nearly identical (1153) AT2G16440 | Symbols: MCM4 | DNA replication licensing factor, putative | chr2:7126536-7130665 REVERSEmoderately similar to ( 309) MCM3_MAIZE DNA replication licensing factor MCM3 homolog (Replication origin activator) (ROA protein) (Fragment) - Zea mays (Maize)nearly identical (1184) loc_os01g36390 12001.m09934 protein DNA replication licensing factor mcm4, putative, expre…
Solyc10g080090.1.1	28.1.1.4	DNA.synthesis/chromatin structure.retrotransposon/transposase.hat-like transposase	highly similar to ( 820) AT3G42170 | Symbols: | DNA binding | chr3:14321838-14323928 FORWARDmoderately similar to ( 272) TRA1_MAIZE Putative AC transposase (ORFA) - Zea mays (Maize)highly similar to ( 707) loc_os03g52310 12003.m10208 protein transposon protein, putative, unclassified, expressed hATC evidence_code:10F1H1E1IEG genomic_reference:SL2.40ch10 gene_region:60802864-60805182 transcript_re…
Solyc07g041390.1.1	28.99	DNA.unspecified	very weakly similar to (85.5) AT1G64260 | Symbols: | zinc finger protein-related | chr1:23847756-23849915 FORWARDweakly similar to ( 120) loc_os05g06200 12005.m05147 protein transposon protein, putative, Mutator sub-class evidence_code:10F0H0E0IEG genomic_reference:SL2.40ch07 gene_region:50172229-50174869 transcript_region:SL2.40ch07:50172229..50174869- go_terms:GO:0008270 functional_description:…
Solyc06g084230.2.1	29.2.1.2.1.024	protein.synthesis.ribosomal protein.eukaryotic.40S subunit.S24	weakly similar to ( 188) AT5G28060 | Symbols: | 40S ribosomal protein S24 (RPS24B) | chr5:10069791-10070792 REVERSEweakly similar to ( 174) loc_os02g13530 12002.m06599 protein 40S ribosomal protein S24, putative, expressed RPS24A Ribosomal_S24e genomic_reference:SL2.40ch06 gene_region:45701450-45704382 transcript_region:SL2.40ch06:45701450..45704382- go_terms:GO:0031369 functional_description:"40…
Solyc06g072120.2.1	29.2.1.2.1.031	protein.synthesis.ribosomal protein.eukaryotic.40S subunit.SA	moderately similar to ( 381) AT1G72370 | Symbols: P40, AP40, RP40, RPSAA | P40; structural constituent of ribosome | chr1:27243148-27244842 REVERSEmoderately similar to ( 394) RSSA_DAUCA 40S ribosomal protein SA (p40) - Daucus carota (Carrot)moderately similar to ( 375) loc_os07g42450 12007.m08478 protein 40S ribosomal protein SA, putative, expressed Ribosomal_S2 rps2P RpsB genomic_reference:SL2.…
Solyc10g086510.1.1	29.3.2	protein.targeting.mitochondria	weakly similar to ( 137) AT3G46560 | Symbols: TIM9, emb2474 | TIM9; P-P-bond-hydrolysis-driven protein transmembrane transporter | chr3:17138632-17139301 FORWARDweakly similar to ( 152) TIM9_ORYSA Mitochondrial import inner membrane translocase subunit Tim9 - Oryza sativa (Rice)weakly similar to ( 152) loc_os12g38310 12012.m07617 protein mitochondrial import inner membrane translocase subunit Tim…
Solyc12g007120.1.1	29.3.3	protein.targeting.chloroplast	moderately similar to ( 337) AT3G24590 | Symbols: PLSP1 | PLSP1 (plastidic type I signal peptidase 1); peptidase | chr3:8970694-8972020 FORWARDmoderately similar to ( 309) loc_os02g16709 12002.m06913 protein signal peptidase I-1, putative, expressed evidence_code:10F0H1E0IEG genomic_reference:SL2.40ch12 gene_region:1555500-1559696 transcript_region:SL2.40ch12:1555500..1559696+ go_terms:GO:0016020…
Solyc04g080730.2.1	29.4	protein.postranslational modification	highly similar to ( 643) AT1G10210 | Symbols: ATMPK1, MPK1 | ATMPK1 (MITOGEN-ACTIVATED PROTEIN KINASE 1); MAP kinase/ kinase | chr1:3349579-3350776 FORWARDhighly similar to ( 721) NTF3_TOBAC Mitogen-activated protein kinase homolog NTF3 (EC 2.7.11.24) (P43) - Nicotiana tabacum (Common tobacco)highly similar to ( 636) loc_os06g48590 12006.m31922 protein OsMPK7 - putative MAPK based on amino acid s…
Solyc09g010220.2.1	29.5	protein.degradation	highly similar to ( 551) AT2G24280 | Symbols: | serine carboxypeptidase S28 family protein | chr2:10334622-10336927 FORWARDhighly similar to ( 547) loc_os06g43930 12006.m32127 protein lysosomal Pro-X carboxypeptidase precursor, putative, expressed Peptidase_S28 genomic_reference:SL2.40ch09 gene_region:3606323-3611596 transcript_region:SL2.40ch09:3606323..3611596+ go_terms:GO:0004185 functional_de…
Solyc01g109340.2.1	29.5.11.4.2	protein.degradation.ubiquitin.E3.RING	moderately similar to ( 202) AT2G23780 | Symbols: | zinc finger (C3HC4-type RING finger) family protein | chr2:10123551-10124234 REVERSEweakly similar to ( 192) loc_os01g56070 12001.m150727 protein RING finger protein 5, putative, expressed genomic_reference:SL2.40ch01 gene_region:88071379-88072418 transcript_region:SL2.40ch01:88071379..88072418- go_terms:GO:0008270 functional_description:"RING f…
Solyc03g083460.2.1	29.5.11.4.2	protein.degradation.ubiquitin.E3.RING	weakly similar to ( 182) AT2G25410 | Symbols: | protein binding / zinc ion binding | chr2:10814470-10815917 FORWARD genomic_reference:SL2.40ch03 gene_region:46900432-46904401 transcript_region:SL2.40ch03:46900432..46904401+ go_terms:GO:0008270 functional_description:"RING finger protein (AHRD V1 *-*- C6EUD3_SOYBN); contains Interpro domain(s) IPR018957 Zinc finger, C3HC4 RING-type "
Solyc05g052960.2.1	29.5.11.4.5.02	protein.degradation.ubiquitin.E3.BTB/POZ Cullin3.BTB/POZ	moderately similar to ( 471) AT2G39760 | Symbols: ATBPM3, BPM3 | BPM3; protein binding | chr2:16583213-16584815 FORWARDmoderately similar to ( 448) loc_os07g01140 12007.m04595 protein speckle-type POZ protein, putative, expressed BTB MATH BTB genomic_reference:SL2.40ch05 gene_region:62276946-62282506 transcript_region:SL2.40ch05:62276946..62282506- go_terms:GO:0042802 functional_description:"BTB/…
Solyc04g015340.2.1	29.5.5	protein.degradation.serine protease	highly similar to ( 722) AT3G07990 | Symbols: SCPL27 | SCPL27 (serine carboxypeptidase-like 27); serine-type carboxypeptidase | chr3:2552544-2554644 FORWARDhighly similar to ( 558) CBP2_WHEAT Serine carboxypeptidase 2 (EC 3.4.16.6) (Serine carboxypeptidase II) (Carboxypeptidase D) (CPDW-II) (CP-WII) [Contains: Serine carboxypeptidase 2 chain A (Serine carboxypeptidase II chain A); Serine carboxyp…
Solyc07g005960.2.1	29.5.5	protein.degradation.serine protease	highly similar to ( 622) AT4G30810 | Symbols: scpl29 | scpl29 (serine carboxypeptidase-like 29); serine-type carboxypeptidase | chr4:15003474-15006017 FORWARDhighly similar to ( 627) CBP22_HORVU Serine carboxypeptidase II-2 precursor (EC 3.4.16.6) (CP-MII.2) [Contains: Serine carboxypeptidase II-2 chain A; Serine carboxypeptidase II-2 chain B] (Fragment) - Hordeum vulgare (Barley)highly similar t…
Solyc09g010950.2.1	29.5.7	protein.degradation.metalloprotease	nearly identical (1068) AT2G29080 | Symbols: ftsh3 | ftsh3 (FtsH protease 3); ATP-dependent peptidase/ ATPase | chr2:12489911-12492999 REVERSEmoderately similar to ( 412) FTSH_ORYSA Cell division protease ftsH homolog, chloroplast precursor (EC 3.4.24.-) - Oryza sativa (Rice)nearly identical (1086) loc_os05g38400 12005.m27870 protein OsFtsH8 - Oryza sativa FtsH protease, homologue of AtFtsH3/10, …
Solyc05g056130.2.1	29.7	protein.glycosylation	highly similar to ( 545) AT2G01720 | Symbols: | ribophorin I family protein | chr2:317193-320016 REVERSEmoderately similar to ( 409) loc_os05g23600 12005.m27570 protein dolichyl-diphosphooligosaccharide--protein glycosyltransferase 67 kDasubunit precursor, putative, expressed Ribophorin_I genomic_reference:SL2.40ch05 gene_region:64671484-64678342 transcript_region:SL2.40ch05:64671484..64678342- g…
Solyc03g019790.2.1	3.8.2	minor CHO metabolism.galactose.alpha-galactosidases	highly similar to ( 562) AT5G08370 | Symbols: AtAGAL2 | AtAGAL2 (Arabidopsis thaliana ALPHA-GALACTOSIDASE 2); alpha-galactosidase/ catalytic/ hydrolase, hydrolyzing O-glycosyl compounds | chr5:2691116-2693441 REVERSEhighly similar to ( 533) AGAL_ORYSA Alpha-galactosidase precursor (EC 3.2.1.22) (Melibiase) (Alpha-D-galactoside galactohydrolase) - Oryza sativa (Rice)highly similar to ( 533) loc_os…
Solyc01g107790.2.1	30.2.11	signalling.receptor kinases.leucine rich repeat XI	moderately similar to ( 373) AT4G06744 | Symbols: | leucine-rich repeat family protein / extensin family protein | chr4:4070870-4072084 REVERSEweakly similar to ( 107) RPK1_IPONI Receptor-like protein kinase precursor (EC 2.7.11.1) - Ipomoea nil (Japanese morning glory) (Pharbitis nil)moderately similar to ( 311) loc_os04g57430 12004.m10628 protein leucine-rich repeat, plant specific, putative, e…
Solyc02g076830.1.1	30.2.17	signalling.receptor kinases.DUF 26	moderately similar to ( 388) AT1G78830 | Symbols: | curculin-like (mannose-binding) lectin family protein | chr1:29637141-29638508 REVERSEmoderately similar to ( 370) EP1G_DAUCA Epidermis-specific secreted glycoprotein EP1 precursor (52/54 kDa medium protein) - Daucus carota (Carrot)weakly similar to ( 139) loc_os04g23760 12004.m07515 protein ATP binding protein, putativeB_lectin B_lectin B_lecti…
Solyc03g083470.2.1	30.2.17	signalling.receptor kinases.DUF 26	moderately similar to ( 328) AT1G66920 | Symbols: | serine/threonine protein kinase, putative | chr1:24965410-24967432 REVERSEweakly similar to ( 165) KPRO_MAIZE Putative receptor protein kinase ZmPK1 precursor (EC 2.7.11.1) - Zea mays (Maize)moderately similar to ( 406) loc_os01g02810 12001.m06921 protein receptor kinase LRK14, putative Pkinase S_TKc S_TKc Pkinase_Tyr PTKc TyrKc PTKc_Src_like PT…
Solyc02g088090.1.1	30.3	signalling.calcium	very weakly similar to ( 100) AT5G39670 | Symbols: | calcium-binding EF hand family protein | chr5:15883270-15883884 FORWARDvery weakly similar to (82.4) loc_os11g04770 12011.m04675 protein calmodulin, putative evidence_code:10F1H1E1IEG genomic_reference:SL2.40ch02 gene_region:44857193-44857738 transcript_region:SL2.40ch02:44857193..44857738+ go_terms:GO:0005509 functional_description:"Calmodulin…
Solyc04g077870.2.1	30.3	signalling.calcium	nearly identical (1620) AT1G27770 | Symbols: ACA1, PEA1 | ACA1 (AUTO-INHIBITED CA2+-ATPASE 1); calcium channel/ calcium-transporting ATPase/ calmodulin binding | chr1:9671912-9676010 REVERSEnearly identical (1605) ACA1_ORYSA Calcium-transporting ATPase 1, plasma membrane-type (EC 3.6.3.8) (Ca(2+)-ATPase isoform 1) (Plastid envelope ATPase 1) - Oryza sativa (Rice)nearly identical (1605) loc_os12g3…
Solyc04g078780.2.1	30.5	signalling.G-proteins	moderately similar to ( 484) AT3G49180 | Symbols: RID3 | RID3 (ROOT INITIATION DEFECTIVE 3); nucleotide binding | chr3:18229810-18231874 FORWARDmoderately similar to ( 355) loc_os07g22534 12007.m079655 protein WD-repeat protein 18, putative, expressed WD40 COG2319 genomic_reference:SL2.40ch04 gene_region:61041799-61046513 transcript_region:SL2.40ch04:61041799..61046513+ go_terms:GO:0000166 functi…
Solyc07g066190.1.1	30.5	signalling.G-proteins	weakly similar to ( 130) AT5G56230 | Symbols: PRA1.G2 | PRA1.G2 (PRENYLATED RAB ACCEPTOR 1.G2) | chr5:22758768-22759328 REVERSEvery weakly similar to (93.2) loc_os05g39670 12005.m08145 protein prenylated Rab receptor 2, putative, expressed PRA1 evidence_code:10F0H1E0IEG genomic_reference:SL2.40ch07 gene_region:64888622-64889203 transcript_region:SL2.40ch07:64888622..64889203- go_terms:GO:0005515 …
Solyc02g089150.2.1	30.6	signalling.MAP kinases	moderately similar to ( 448) AT1G13680 | Symbols: | phospholipase C/ phosphoric diester hydrolase | chr1:4690409-4692702 FORWARDhighly similar to ( 501) loc_os03g30130 12003.m08276 protein phospholipase C, putative, expressed genomic_reference:SL2.40ch02 gene_region:45599499-45601793 transcript_region:SL2.40ch02:45599499..45601793+ go_terms:GO:0023034,GO:0006629 functional_description:"MAPprotein…
Solyc04g080730.2.1	30.6	signalling.MAP kinases	highly similar to ( 643) AT1G10210 | Symbols: ATMPK1, MPK1 | ATMPK1 (MITOGEN-ACTIVATED PROTEIN KINASE 1); MAP kinase/ kinase | chr1:3349579-3350776 FORWARDhighly similar to ( 721) NTF3_TOBAC Mitogen-activated protein kinase homolog NTF3 (EC 2.7.11.24) (P43) - Nicotiana tabacum (Common tobacco)highly similar to ( 636) loc_os06g48590 12006.m31922 protein OsMPK7 - putative MAPK based on amino acid s…
Solyc03g118760.2.1	31.1	cell.organisation	highly similar to ( 842) AT5G12250 | Symbols: TUB6 | TUB6 (BETA-6 TUBULIN); structural constituent of cytoskeleton | chr5:3961317-3962971 REVERSEhighly similar to ( 843) TBB3_WHEAT Tubulin beta-3 chain (Beta-3 tubulin) - Triticum aestivum (Wheat)highly similar to ( 843) loc_os06g46000 12006.m31916 protein tubulin beta-3 chain, putative, expressed beta_tubulin COG5023 Tubulin_FtsZ alpha_tubulin ga…
Solyc07g063590.2.1	31.1	cell.organisation	nearly identical (1236) AT5G54280 | Symbols: ATM2, ATMYOS1, ATM4 | ATM2 (ARABIDOPSIS THALIANA MYOSIN 2); motor | chr5:22039606-22045592 REVERSEnearly identical (1052) loc_os07g37560 12007.m28992 protein myosin-5C, putative, expressed MYSc_type_VIII MYSc MYSc COG5022 MYSc_type_XI MYSc_type_II Myosin_head MYSc_type_V MYSc_type_I MYSc_type_VII MYSc_type_XV MYSc_type_IX MYSc_type_VI MYSc_type_III MYS…
Solyc05g052950.2.1	31.2	cell.division	highly similar to ( 566) AT3G55580 | Symbols: | regulator of chromosome condensation (RCC1) family protein | chr3:20612766-20615730 FORWARDhighly similar to ( 546) loc_os01g62810 12001.m97558 protein expressed protein ATS1 genomic_reference:SL2.40ch05 gene_region:62268456-62274027 transcript_region:SL2.40ch05:62268456..62274027- go_terms:GO:0008536 functional_description:"Regulator of chromosome …
Solyc08g083140.2.1	33.2	development.late embryogenesis abundant	moderately similar to ( 407) AT3G50790 | Symbols: | late embryogenesis abundant protein, putative / LEA protein, putative | chr3:18880074-18881940 REVERSEmoderately similar to ( 404) loc_os02g43340 12002.m33800 protein embryogenesis-associated protein EMB8, putative, expressed COG0429 PRK10985 genomic_reference:SL2.40ch08 gene_region:62847856-62854865 transcript_region:SL2.40ch08:62847856..628548…
Solyc01g099870.1.1	33.99	development.unspecified	weakly similar to ( 164) AT4G15920 | Symbols: | INVOLVED IN: biological_process unknown; LOCATED IN: endomembrane system, integral to membrane, membrane; EXPRESSED IN: 23 plant structures; EXPRESSED DURING: 13 growth stages; CONTAINS InterPro DOMAIN/s: MtN3 and saliva related transmembrane protein, conserved region (InterPro:IPR018169), RAG1-activating protein 1 homologue (InterPro:IPR018179), Mt…
Solyc01g099880.2.1	33.99	development.unspecified	moderately similar to ( 218) AT4G15920 | Symbols: | INVOLVED IN: biological_process unknown; LOCATED IN: endomembrane system, integral to membrane, membrane; EXPRESSED IN: 23 plant structures; EXPRESSED DURING: 13 growth stages; CONTAINS InterPro DOMAIN/s: MtN3 and saliva related transmembrane protein, conserved region (InterPro:IPR018169), RAG1-activating protein 1 homologue (InterPro:IPR018179)…
Solyc01g111020.2.1	33.99	development.unspecified	highly similar to ( 907) AT4G34830 | Symbols: | LOCATED IN: chloroplast; EXPRESSED IN: 21 plant structures; EXPRESSED DURING: 13 growth stages; CONTAINS InterPro DOMAIN/s: Pentatricopeptide repeat (InterPro:IPR002885); BEST Arabidopsis thaliana protein match is: EMB2745 (EMBRYO DEFECTIVE 2745) (TAIR:AT5G39710.1); Has 19818 Blast hits to 5849 proteins in 171 species: Archae - 3; Bacteria - 16; Met…
Solyc06g007970.2.1	33.99	development.unspecified	moderately similar to ( 348) AT5G48850 | Symbols: ATSDI1 | ATSDI1 (SULPHUR DEFICIENCY-INDUCED 1); binding | chr5:19805576-19807699 REVERSEmoderately similar to ( 343) loc_os05g43040 12005.m08434 protein pollenless3, putative, expressed genomic_reference:SL2.40ch06 gene_region:1822287-1825304 transcript_region:SL2.40ch06:1822287..1825304- go_terms:GO:0005488 functional_description:"Male sterility …
Solyc08g083140.2.1	33.99	development.unspecified	moderately similar to ( 407) AT3G50790 | Symbols: | late embryogenesis abundant protein, putative / LEA protein, putative | chr3:18880074-18881940 REVERSEmoderately similar to ( 404) loc_os02g43340 12002.m33800 protein embryogenesis-associated protein EMB8, putative, expressed COG0429 PRK10985 genomic_reference:SL2.40ch08 gene_region:62847856-62854865 transcript_region:SL2.40ch08:62847856..628548…
Solyc09g061700.2.1	33.99	development.unspecified	moderately similar to ( 355) AT5G48850 | Symbols: ATSDI1 | ATSDI1 (SULPHUR DEFICIENCY-INDUCED 1); binding | chr5:19805576-19807699 REVERSEmoderately similar to ( 365) loc_os05g43040 12005.m08434 protein pollenless3, putative, expressed genomic_reference:SL2.40ch09 gene_region:55792112-55794516 transcript_region:SL2.40ch09:55792112..55794516- go_terms:GO:0005488 functional_description:"Male steril…
Solyc10g084980.1.1	34.12	transport.metal	evidence_code:10F0H1E0IEG genomic_reference:SL2.40ch10 gene_region:63653579-63655433 transcript_region:SL2.40ch10:63653579..63655433- go_terms:GO:0016021 functional_description:"Copper transporter (AHRD V1 *-*- B9HC68_POPTR); contains Interpro domain(s) IPR007274 Ctr copper transporter "
Solyc01g102360.1.1	34.13	transport.peptides and oligopeptides	moderately similar to ( 409) AT1G59740 | Symbols: | proton-dependent oligopeptide transport (POT) family protein | chr1:21968227-21972312 FORWARDmoderately similar to ( 343) loc_os04g41400 12004.m09119 protein peptide transporter PTR2, putative, expressed PTR2 PTR2 evidence_code:10F0H1E0IEG genomic_reference:SL2.40ch01 gene_region:82955828-82958426 transcript_region:SL2.40ch01:82955828..82958426-…
Solyc10g005340.2.1	34.13	transport.peptides and oligopeptides	very weakly similar to (81.3) loc_os01g65210 12001.m12634 protein peptide transporter PTR2-B, putative, expressed genomic_reference:SL2.40ch10 gene_region:253916-256511 transcript_region:SL2.40ch10:253916..256511- functional_description:"Rop-interactive crib motif-containing protein 1 (AHRD V1 *--- D7LGA6_ARALY); contains Interpro domain(s) IPR000095 PAK-box/P21-Rho-binding "
Solyc02g087410.2.1	34.16	transport.ABC transporters and multidrug resistance systems	nearly identical (1701) AT3G28345 | Symbols: | ABC transporter family protein | chr3:10593921-10598775 REVERSEnearly identical (1609) MDR_ORYSA Putative multidrug resistance protein (P-glycoprotein) - Oryza sativa (Rice)nearly identical (1609) loc_os02g09720 12002.m06269 protein multidrug resistance protein 13, putative, expressed ABC_MTABC3_MDL1_MDL2 MdlB SunT ABCC_MsbA ABCC_ATM1_transporter PRK…
Solyc10g054790.1.1	34.19	transport.Major Intrinsic Proteins	MIP MIP GlpF evidence_code:10F0H0E0IEG genomic_reference:SL2.40ch10 gene_region:51424699-51425860 transcript_region:SL2.40ch10:51424699..51425860- go_terms:GO:0015250 functional_description:"Aquaporin (AHRD V1 ***- Q40266_MESCR); contains Interpro domain(s) IPR000425 Major intrinsic protein "
Solyc10g054800.1.1	34.19	transport.Major Intrinsic Proteins	very weakly similar to (82.4) TIP31_ORYSA Probable aquaporin TIP3.1 (Tonoplast intrinsic protein 3.1) (OsTIP3.1) - Oryza sativa (Rice)very weakly similar to (82.4) loc_os10g35050 12010.m06328 protein aquaporin TIP3.1, putative, expressed MIP MIP GlpF evidence_code:10F0H0E0IEG genomic_reference:SL2.40ch10 gene_region:51426730-51427883 transcript_region:SL2.40ch10:51426730..51427883- go_terms:GO:00…
Solyc10g054810.1.1	34.19.1	transport.Major Intrinsic Proteins.PIP	very weakly similar to (85.5) AT1G17810 | Symbols: BETA-TIP | BETA-TIP (BETA-TONOPLAST INTRINSIC PROTEIN); water channel | chr1:6130209-6131442 FORWARDvery weakly similar to (84.7) PIP11_ORYSA Aquaporin PIP1.1 (Plasma membrane intrinsic protein 1a) (PIP1a) (OsPIP1.1) (Water channel protein RWC1) (RWC-1) - Oryza sativa (Rice)very weakly similar to (84.7) loc_os02g44630 12002.m33812 protein aquapor…
Solyc10g054820.1.1	34.19.1	transport.Major Intrinsic Proteins.PIP	very weakly similar to (87.8) AT1G01620 | Symbols: PIP1C, TMP-B, PIP1;3 | PIP1C (PLASMA MEMBRANE INTRINSIC PROTEIN 1C); water channel | chr1:225986-226960 REVERSEvery weakly similar to (87.8) PIP12_ORYSA Probable aquaporin PIP1.2 (Plasma membrane intrinsic protein 1.2) (OsPIP1.2) - Oryza sativa (Rice)very weakly similar to (87.8) loc_os04g47220 12004.m09668 protein aquaporin PIP1.2, putative, exp…
Solyc06g072130.2.1	34.19.2	transport.Major Intrinsic Proteins.TIP	moderately similar to ( 327) AT1G17810 | Symbols: BETA-TIP | BETA-TIP (BETA-TONOPLAST INTRINSIC PROTEIN); water channel | chr1:6130209-6131442 FORWARDmoderately similar to ( 304) TIPA_PHAVU Probable aquaporin TIP-type alpha (Tonoplast intrinsic protein alpha) (Alpha TIP) - Phaseolus vulgaris (Kidney bean) (French bean)moderately similar to ( 286) loc_os10g35050 12010.m06328 protein aquaporin TIP3…
Solyc05g008080.1.1	34.19.3	transport.Major Intrinsic Proteins.NIP	moderately similar to ( 310) AT5G37820 | Symbols: NIP4;2, NLM5 | NIP4;2 (NOD26-LIKE INTRINSIC PROTEIN 4;2); water channel | chr5:15050261-15051542 FORWARDmoderately similar to ( 263) NO26_SOYBN Nodulin-26 (N-26) - Glycine max (Soybean)moderately similar to ( 280) loc_os05g11560 12005.m27739 protein aquaporin NIP-type, putative, expressed MIP MIP GlpF PRK05420 evidence_code:10F0H1E0IEG genomic_ref…
Solyc07g006370.1.1	34.21	transport.calcium	moderately similar to ( 374) AT5G17860 | Symbols: CAX7 | CAX7 (calcium exchanger 7); calcium:sodium antiporter/ cation:cation antiporter | chr5:5902638-5904350 REVERSEmoderately similar to ( 322) loc_os03g08230 12003.m06332 protein cation cation antiporter, putative, expressed evidence_code:10F0H1E1IEG genomic_reference:SL2.40ch07 gene_region:1194436-1196139 transcript_region:SL2.40ch07:1194436..…
Solyc05g008770.2.1	34.3	transport.amino acids	weakly similar to ( 158) AT2G01170 | Symbols: BAT1 | BAT1 (BIDIRECTIONAL AMINO ACID TRANSPORTER 1); amino acid transmembrane transporter | chr2:102364-104462 REVERSEweakly similar to ( 161) loc_os01g42234 12001.m43423 protein amino-acid permease C584.13, putative, expressed genomic_reference:SL2.40ch05 gene_region:2993981-3001704 transcript_region:SL2.40ch05:2993981..3001704- go_terms:GO:0016020,…
Solyc02g078840.2.1	34.99	transport.misc	moderately similar to ( 371) AT1G61250 | Symbols: SC3 | SC3 (SECRETORY CARRIER 3); transmembrane transporter | chr1:22586035-22588664 FORWARDmoderately similar to ( 369) loc_os07g37740 12007.m08024 protein SC3 protein, putative, expressed SCAMP genomic_reference:SL2.40ch02 gene_region:38066920-38073383 transcript_region:SL2.40ch02:38066920..38073383+ go_terms:GO:0019904 functional_description:"Se…
Solyc02g082160.1.1	34.99	transport.misc	moderately similar to ( 493) AT1G11290 | Symbols: CRR22 | CRR22 (CHLORORESPIRATORY REDUCTION22); endonuclease | chr1:3791454-3793883 REVERSEmoderately similar to ( 500) loc_os03g27880 12003.m08112 protein EMB2758, putative evidence_code:10F0H1E0IEG genomic_reference:SL2.40ch02 gene_region:40447089-40449212 transcript_region:SL2.40ch02:40447089..40449212- go_terms:GO:0004519 functional_description…
Solyc03g111400.1.1	34.99	transport.misc	highly similar to ( 628) AT5G50300 | Symbols: | xanthine/uracil/vitamin C permease family protein | chr5:20466492-20468084 REVERSEhighly similar to ( 572) loc_os11g24060 12011.m06332 protein transmembrane transport protein-like, putative, expressedCOG2252 Xan_ur_permease evidence_code:10F0H1E0IEG genomic_reference:SL2.40ch03 gene_region:56050645-56052243 transcript_region:SL2.40ch03:56050645..560…
Solyc01g017590.1.1	35.2	not assigned.unknown	evidence_code:10F0H0E0IEG genomic_reference:SL2.40ch01 gene_region:24321020-24321237 transcript_region:SL2.40ch01:24321020..24321237+ functional_description:"Unknown Protein (AHRD V1)"
Solyc01g088320.1.1	35.2	not assigned.unknown	evidence_code:10F0H1E0IEG genomic_reference:SL2.40ch01 gene_region:74876212-74877017 transcript_region:SL2.40ch01:74876212..74877017- functional_description:"AT5g06970/MOJ9_14 (AHRD V1 ***- Q8RX56_ARATH); contains Interpro domain(s) IPR008528 Protein of unknown function DUF810 "
Solyc01g090980.1.1	35.2	not assigned.unknown	evidence_code:10F0H0E1IEG genomic_reference:SL2.40ch01 gene_region:76438872-76439441 transcript_region:SL2.40ch01:76438872..76439441+ functional_description:"Unknown Protein (AHRD V1)"
Solyc01g094990.2.1	35.2	not assigned.unknown	highly similar to ( 548) AT5G41460 | Symbols: | fringe-related protein | chr5:16589724-16592197 REVERSEmoderately similar to ( 499) loc_os04g48950 12004.m09830 protein transferase, transferring glycosyl groups, putative, expressed DUF604 genomic_reference:SL2.40ch01 gene_region:78133228-78136084 transcript_region:SL2.40ch01:78133228..78136084+ go_terms:GO:0016757 functional_description:"Glycosylt…
Solyc01g095000.2.1	35.2	not assigned.unknown	moderately similar to ( 288) AT2G46100 | Symbols: | unknown protein | chr2:18953326-18954082 FORWARDvery weakly similar to (85.5) loc_os04g48860 12004.m78984 protein expressed protein genomic_reference:SL2.40ch01 gene_region:78136105-78137562 transcript_region:SL2.40ch01:78136105..78137562- functional_description:"Homology to unknown gene (AHRD V1 *-*- Q019E6_OSTTA)"
Solyc01g103790.2.1	35.2	not assigned.unknown	genomic_reference:SL2.40ch01 gene_region:84078787-84080384 transcript_region:SL2.40ch01:84078787..84080384+ go_terms:GO:0006468 functional_description:"Wall-associated receptor kinase-like 9 (AHRD V1 ***- WAKLH_ARATH); contains Interpro domain(s) IPR011009 Protein kinase-like "
Solyc01g107360.2.1	35.2	not assigned.unknown	highly similar to ( 706) AT4G34280 | Symbols: | transducin family protein / WD-40 repeat family protein | chr4:16407084-16410644 FORWARD genomic_reference:SL2.40ch01 gene_region:86688549-86696639 transcript_region:SL2.40ch01:86688549..86696639+ go_terms:GO:0000166 functional_description:"Coatomer subunit beta&apos; (AHRD V1 *--- COPB2_DICDI); contains Interpro domain(s) IPR017986 WD40 repeat, reg…
Solyc01g110160.2.1	35.2	not assigned.unknown	moderately similar to ( 414) AT2G21385 | Symbols: | unknown protein | chr2:9150162-9151752 FORWARDmoderately similar to ( 392) loc_os09g36130 12009.m06562 protein expressed protein genomic_reference:SL2.40ch01 gene_region:88692307-88697480 transcript_region:SL2.40ch01:88692307..88697480- go_terms:GO:0055114 functional_description:"Chromosome 11 contig 1 DNA sequence (AHRD V1 ***- Q00YQ5_OSTTA)"
Solyc01g110170.1.1	35.2	not assigned.unknown	evidence_code:10F0H0E0IEG genomic_reference:SL2.40ch01 gene_region:88699763-88700002 transcript_region:SL2.40ch01:88699763..88700002- functional_description:"Unknown Protein (AHRD V1)"
Solyc01g110700.2.1	35.2	not assigned.unknown	genomic_reference:SL2.40ch01 gene_region:89071526-89315619 transcript_region:SL2.40ch01:89071526..89315619- functional_description:"Unknown Protein (AHRD V1)"
Solyc01g111180.2.1	35.2	not assigned.unknown	genomic_reference:SL2.40ch01 gene_region:89072019-89286640 transcript_region:SL2.40ch01:89072019..89286640- functional_description:"Unknown Protein (AHRD V1)"
Solyc02g067050.2.1	35.2	not assigned.unknown	moderately similar to ( 342) AT3G29240 | Symbols: | unknown protein | chr3:11191780-11192868 FORWARDmoderately similar to ( 284) loc_os10g18370 12010.m04913 protein uncharacterized ACR, COG1678 family protein, expressedDUF179 PRK00228 genomic_reference:SL2.40ch02 gene_region:31869821-31871550 transcript_region:SL2.40ch02:31869821..31871550+ functional_description:"Uncharacterized ACR COG1678 fami…
Solyc02g077440.2.1	35.2	not assigned.unknown	weakly similar to ( 118) AT5G46030 | Symbols: | unknown protein | chr5:18670531-18671138 FORWARDweakly similar to ( 130) ELOF1_ORYSA Transcription elongation factor 1 homolog - Oryza sativa (Rice)weakly similar to ( 111) loc_os02g04160 12002.m100089 protein transcription elongation factor 1, putative, expressed genomic_reference:SL2.40ch02 gene_region:36959365-36961353 transcript_region:SL2.40ch0…
Solyc02g077870.1.1	35.2	not assigned.unknown	evidence_code:10F0H0E0IEG genomic_reference:SL2.40ch02 gene_region:37286482-37286907 transcript_region:SL2.40ch02:37286482..37286907- functional_description:"Unknown Protein (AHRD V1)"
Solyc02g078850.1.1	35.2	not assigned.unknown	evidence_code:10F1H0E1IEG genomic_reference:SL2.40ch02 gene_region:38074221-38074658 transcript_region:SL2.40ch02:38074221..38074658- functional_description:"Unknown Protein (AHRD V1)"
Solyc02g080900.2.1	35.2	not assigned.unknown	moderately similar to ( 389) AT1G11915 | Symbols: | unknown protein | chr1:4021830-4023084 FORWARDmoderately similar to ( 345) loc_os06g25950 12006.m07242 protein expressed protein genomic_reference:SL2.40ch02 gene_region:39586431-39587905 transcript_region:SL2.40ch02:39586431..39587905+ functional_description:"Genomic DNA chromosome 5 TAC clone K6A12 (AHRD V1 **-- Q9FGR6_ARATH)"
Solyc02g088080.1.1	35.2	not assigned.unknown	evidence_code:10F0H0E0IEG genomic_reference:SL2.40ch02 gene_region:44853505-44854784 transcript_region:SL2.40ch02:44853505..44854784+ functional_description:"Unknown Protein (AHRD V1)"
Solyc03g063090.1.1	35.2	not assigned.unknown	evidence_code:10F0H0E1IEG genomic_reference:SL2.40ch03 gene_region:30529248-30529457 transcript_region:SL2.40ch03:30529248..30529457- functional_description:"Unknown Protein (AHRD V1)"
Solyc03g115210.2.1	35.2	not assigned.unknown	genomic_reference:SL2.40ch03 gene_region:59053965-59054306 transcript_region:SL2.40ch03:59053965..59054306+ functional_description:"Unknown Protein (AHRD V1)"
Solyc03g116770.2.1	35.2	not assigned.unknown	moderately similar to ( 215) AT1G15320 | Symbols: | unknown protein | chr1:5272468-5274029 REVERSE genomic_reference:SL2.40ch03 gene_region:60108379-60109601 transcript_region:SL2.40ch03:60108379..60109601+ functional_description:"DNA-binding protein-like protein (AHRD V1 ***- Q9LKB6_ARATH)"
Solyc03g123640.2.1	35.2	not assigned.unknown	highly similar to ( 671) AT1G72320 | Symbols: APUM23 | APUM23 (Arabidopsis Pumilio 23); RNA binding / binding | chr1:27228984-27232514 REVERSEhighly similar to ( 528) loc_os10g25110 12010.m05461 protein RNA binding protein, putative, expressed genomic_reference:SL2.40ch03 gene_region:64487596-64494765 transcript_region:SL2.40ch03:64487596..64494765+ go_terms:GO:0005488,GO:0003723 functional_descr…
Solyc04g074800.2.1	35.2	not assigned.unknown	weakly similar to ( 111) AT5G30490 | Symbols: | FUNCTIONS IN: molecular_function unknown; INVOLVED IN: biological_process unknown; LOCATED IN: cellular_component unknown; EXPRESSED IN: 22 plant structures; EXPRESSED DURING: 13 growth stages; CONTAINS InterPro DOMAIN/s: Bucentaur or craniofacial development (InterPro:IPR011421); Has 246 Blast hits to 239 proteins in 110 species: Archae - 0; Bacter…
Solyc04g079910.2.1	35.2	not assigned.unknown	moderately similar to ( 259) AT5G42610 | Symbols: | unknown protein | chr5:17062507-17063934 FORWARDmoderately similar to ( 210) loc_os10g35770 12010.m065306 protein expressed protein DUF607 genomic_reference:SL2.40ch04 gene_region:61818808-61820555 transcript_region:SL2.40ch04:61818808..61820555- functional_description:"Coiled-coil domain-containing protein 109A (AHRD V1 *--- C109A_MOUSE); conta…
Solyc04g081980.2.1	35.2	not assigned.unknown	genomic_reference:SL2.40ch04 gene_region:63396449-63397904 transcript_region:SL2.40ch04:63396449..63397904- functional_description:"F-box domain-containing protein (AHRD V1 *-*- A4UV34_SOLTU); contains Interpro domain(s) IPR001810 Cyclin-like F-box "
Solyc05g010690.1.1	35.2	not assigned.unknown	evidence_code:10F1H0E1IEG genomic_reference:SL2.40ch05 gene_region:4905268-4905447 transcript_region:SL2.40ch05:4905268..4905447- functional_description:"Unknown Protein (AHRD V1)"
Solyc05g010700.1.1	35.2	not assigned.unknown	evidence_code:10F1H0E1IEG genomic_reference:SL2.40ch05 gene_region:4908817-4908969 transcript_region:SL2.40ch05:4908817..4908969+ functional_description:"Unknown Protein (AHRD V1)"
Solyc06g072410.1.1	35.2	not assigned.unknown	weakly similar to ( 129) loc_os01g06030 12001.m07234 protein conserved hypothetical protein evidence_code:10F0H0E0IEG genomic_reference:SL2.40ch06 gene_region:41068776-41069318 transcript_region:SL2.40ch06:41068776..41069318- functional_description:"Unknown Protein (AHRD V1); contains Interpro domain(s) IPR007750 Protein of unknown function DUF674 "
Solyc06g072660.2.1	35.2	not assigned.unknown	weakly similar to ( 199) AT3G48710 | Symbols: | EXPRESSED IN: 22 plant structures; EXPRESSED DURING: 13 growth stages; CONTAINS InterPro DOMAIN/s: DEK, C-terminal (InterPro:IPR014876); BEST Arabidopsis thaliana protein match is: unknown protein (TAIR:AT5G63550.2); Has 48226 Blast hits to 25734 proteins in 1103 species: Archae - 54; Bacteria - 6881; Metazoa - 21026; Fungi - 4604; Plants - 1514; Vi…
Solyc06g074810.2.1	35.2	not assigned.unknown	highly similar to ( 756) loc_os02g57780 12002.m100420 protein expressed protein genomic_reference:SL2.40ch06 gene_region:42732547-42739779 transcript_region:SL2.40ch06:42732547..42739779+ functional_description:"Protein SMG8 (AHRD V1 *-*- SMG8_HUMAN); contains Interpro domain(s) IPR019354 Protein of unknown function DUF2146 "
Solyc07g007540.1.1	35.2	not assigned.unknown	evidence_code:10F0H0E0IEG genomic_reference:SL2.40ch07 gene_region:2213003-2214907 transcript_region:SL2.40ch07:2213003..2214907+ functional_description:"Unknown Protein (AHRD V1)"
Solyc07g041400.2.1	35.2	not assigned.unknown	genomic_reference:SL2.40ch07 gene_region:50178367-50179092 transcript_region:SL2.40ch07:50178367..50179092- functional_description:"Unknown Protein (AHRD V1); contains Interpro domain(s) IPR012340 Nucleic acid-binding, OB-fold "
Solyc07g041610.1.1	35.2	not assigned.unknown	evidence_code:10F0H0E1IEG genomic_reference:SL2.40ch07 gene_region:50894028-50894285 transcript_region:SL2.40ch07:50894028..50894285+ functional_description:"Unknown Protein (AHRD V1)"
Solyc07g054720.1.1	35.2	not assigned.unknown	evidence_code:10F0H0E0IEG genomic_reference:SL2.40ch07 gene_region:60269248-60269891 transcript_region:SL2.40ch07:60269248..60269891+ go_terms:GO:0004867 functional_description:"Proteinase inhibitor type-2 CEVI57 (AHRD V1 ***- IP23_SOLLC); contains Interpro domain(s) IPR003465 Proteinase inhibitor I20, Pin2 "
Solyc07g062230.2.1	35.2	not assigned.unknown	moderately similar to ( 251) AT1G29760 | Symbols: | FUNCTIONS IN: molecular_function unknown; INVOLVED IN: biological_process unknown; LOCATED IN: cellular_component unknown; EXPRESSED IN: 24 plant structures; EXPRESSED DURING: 15 growth stages; CONTAINS InterPro DOMAIN/s: Adipose-regulatory protein, Seipin (InterPro:IPR009617); BEST Arabidopsis thaliana protein match is: unknown protein (TAIR:AT…
Solyc07g064400.1.1	35.2	not assigned.unknown	moderately similar to ( 333) AT1G32120 | Symbols: | unknown protein | chr1:11552926-11558608 FORWARDmoderately similar to ( 236) loc_os03g36760 12003.m101381 protein expressed protein evidence_code:10F0H1E0IEG genomic_reference:SL2.40ch07 gene_region:63801554-63803617 transcript_region:SL2.40ch07:63801554..63803617- functional_description:"Serine/threonine-protein phosphatase 7 long form homolog …
Solyc08g008400.1.1	35.2	not assigned.unknown	evidence_code:10F0H1E0IEG genomic_reference:SL2.40ch08 gene_region:2818427-2818693 transcript_region:SL2.40ch08:2818427..2818693+ functional_description:"Cellulose synthase-like protein G2 (AHRD V1 ***- CSLG2_ARATH)"
Solyc08g075040.1.1	35.2	not assigned.unknown	evidence_code:10F0H0E0IEG genomic_reference:SL2.40ch08 gene_region:56369702-56371088 transcript_region:SL2.40ch08:56369702..56371088- functional_description:"Unknown Protein (AHRD V1)"
Solyc08g082190.2.1	35.2	not assigned.unknown	genomic_reference:SL2.40ch08 gene_region:62209518-62210732 transcript_region:SL2.40ch08:62209518..62210732+ functional_description:"Unknown Protein (AHRD V1)"
Solyc08g082780.1.1	35.2	not assigned.unknown	evidence_code:10F0H0E0IEG genomic_reference:SL2.40ch08 gene_region:62641178-62641957 transcript_region:SL2.40ch08:62641178..62641957- functional_description:"Unknown Protein (AHRD V1)"
Solyc09g091110.2.1	35.2	not assigned.unknown	genomic_reference:SL2.40ch09 gene_region:65811942-65813198 transcript_region:SL2.40ch09:65811942..65813198- functional_description:"Unknown Protein (AHRD V1)"
Solyc09g098300.2.1	35.2	not assigned.unknown	genomic_reference:SL2.40ch09 gene_region:67441019-67442749 transcript_region:SL2.40ch09:67441019..67442749- functional_description:"Unknown Protein (AHRD V1)"
Solyc10g044720.1.1	35.2	not assigned.unknown	evidence_code:10F0H0E0IEG genomic_reference:SL2.40ch10 gene_region:23107030-23108224 transcript_region:SL2.40ch10:23107030..23108224- functional_description:"Unknown Protein (AHRD V1)"
Solyc10g052760.1.1	35.2	not assigned.unknown	evidence_code:10F0H0E1IEG genomic_reference:SL2.40ch10 gene_region:48861293-48861484 transcript_region:SL2.40ch10:48861293..48861484- functional_description:"Unknown Protein (AHRD V1)"
Solyc11g020920.1.1	35.2	not assigned.unknown	evidence_code:10F0H0E0IEG genomic_reference:SL2.40ch11 gene_region:12932416-12933557 transcript_region:SL2.40ch11:12932416..12933557+ functional_description:"Unknown Protein (AHRD V1)"
Solyc11g042650.1.1	35.2	not assigned.unknown	evidence_code:10F0H0E0IEG genomic_reference:SL2.40ch11 gene_region:32857957-32858163 transcript_region:SL2.40ch11:32857957..32858163- functional_description:"Unknown Protein (AHRD V1)"
Solyc11g065010.1.1	35.2	not assigned.unknown	evidence_code:10F0H0E0IEG genomic_reference:SL2.40ch11 gene_region:47412113-47413156 transcript_region:SL2.40ch11:47412113..47413156- functional_description:"AR781 (AHRD V1 *-*- O48720_ARATH)"
Solyc12g009670.1.1	35.2	not assigned.unknown	evidence_code:10F0H0E0IEG genomic_reference:SL2.40ch12 gene_region:2932246-2933209 transcript_region:SL2.40ch12:2932246..2933209- functional_description:"Exostosin-like (AHRD V1 *-*- A4Q7M7_MEDTR)"
Solyc12g009680.1.1	35.2	not assigned.unknown	moderately similar to ( 355) AT5G20270 | Symbols: HHP1 | HHP1 (HEPTAHELICAL TRANSMEMBRANE PROTEIN1); receptor | chr5:6841025-6842656 REVERSEmoderately similar to ( 318) loc_os06g43620 12006.m08892 protein haemolysin-III related family protein, expressed HlyIII COG1272 evidence_code:10F0H1E0IEG genomic_reference:SL2.40ch12 gene_region:2936300-2938988 transcript_region:SL2.40ch12:2936300..2938988- …
Solyc12g038420.1.1	35.2	not assigned.unknown	evidence_code:10F0H0E1IEG genomic_reference:SL2.40ch12 gene_region:35520971-35523028 transcript_region:SL2.40ch12:35520971..35523028- functional_description:"Unknown Protein (AHRD V1)"
Solyc12g088640.1.1	35.2	not assigned.unknown	weakly similar to ( 182) AT3G53010 | Symbols: | FUNCTIONS IN: molecular_function unknown; INVOLVED IN: biological_process unknown; LOCATED IN: endomembrane system; CONTAINS InterPro DOMAIN/s: Protein of unknown function DUF303, acetylesterase putative (InterPro:IPR005181); BEST Arabidopsis thaliana protein match is: hydrolase (TAIR:AT4G34215.2); Has 199 Blast hits to 199 proteins in 58 species: A…
Solyc12g099650.1.1	35.2	not assigned.unknown	evidence_code:10F1H0E1IEG genomic_reference:SL2.40ch12 gene_region:65050922-65051263 transcript_region:SL2.40ch12:65050922..65051263+ functional_description:"Photosystem II 5 kDa protein, chloroplastic (AHRD V1 ***- PST2_GOSHI)"
Solyc02g085350.2.1	8.1.7	TCA / org. transformation.TCA.succinate dehydrogenase	nearly identical (1140) AT5G66760 | Symbols: SDH1-1 | SDH1-1; ATP binding / succinate dehydrogenase | chr5:26653776-26657224 FORWARDnearly identical (1127) DHSA_ORYSA Succinate dehydrogenase [ubiquinone] flavoprotein subunit, mitochondrial precursor (EC 1.3.5.1) (FP) (Flavoprotein subunit of complex II) - Oryza sativa (Rice)nearly identical (1127) loc_os07g04240 12007.m04893 protein succinate deh…

## Sheet: over-represented groups
Most relevant gropus are highlighted
bin	function group	count	p-value
10	cell wall	12	1.99156e+09
26	misc	23	2.35611e+09
34	transport	16	0.00144671161150734
35	not assigned	52	0.00976977054139708
10.2	cell wall.cellulose synthesis	5	1.71063e+09
10.2.01	cell wall.cellulose synthesis.cellulose synthase	5	4.39865e+07
10.6	cell wall.degradation	5	0.00188116071817219
16.2.1.010	secondary metabolism.phenylpropanoids.lignin biosynthesis.CAD	2	0.00231721273664243
16.8.2	secondary metabolism.flavonoids.chalcones	2	0.00231721273664243
26.19	misc.plastocyanin-like	3	0.00151724895711165
26.4	misc.beta 1,3 glucan hydrolases	3	0.00616162858228105
30.6	signalling.MAP kinases	2	0.00298244677716247
34.19	transport.Major Intrinsic Proteins	7	328083
34.19.1	transport.Major Intrinsic Proteins.PIP	2	0.00298244677716247
35.2	not assigned.unknown	52	0.00976977054139708
