# Supplementary material for: Genome-wide data (ChIP-seq) enabled identification of cell wall-related and aquaporin genes as targets of tomato ASR1, a drought stress-responsive transcription factor
Source: BMC Plant Biol. 2014 Jan 14;14:29. doi: 10.1186/1471-2229-14-29 (PMC3923394; doi:10.1186/1471-2229-14-29)
Supplement: Additional file 6 — Data set 4. Count of reads for ASR1-binding sequences along all the peaks found by the Macs software. [file 1471-2229-14-29-S6.xls]

## Sheet: UnionConcensos
chr	start	end	posPeak	score	seqLength	Hits AGCCCA	Hits GGCCCA	Hits TGGGCC	Hits TGGGCT	Total Hits
Chr0	13636209	13636595	13636402	68.12	387	0	1	1	0	2
Chr0	16878780	16879456	16879118	112.52	677	0	1	0	5	6
Chr0	19257032	19257386	19257209	50.8	355	2	2	0	0	4
Chr0	19491409	19491760	19491584	5	352	0	0	2	3	5
Chr0	19717231	19717635	19717433	71.53	405	0	2	2	3	7
Chr1	1057860	1058167	1058013	5	308	1	6	1	0	8
Chr1	2757498	2757963	2757730	5	466	1	2	2	2	7
Chr1	24320285	24320616	24320450	5	332	5	4	0	0	9
Chr1	36169195	36169478	36169336	5	284	0	1	1	0	2
Chr1	56353227	56353728	56353477	5	502	5	0	0	0	5
Chr1	71854411	71854761	71854586	68.04	351	0	2	1	0	3
Chr1	74874986	74875660	74875323	168.41	675	0	3	4	3	10
Chr1	75054417	75054678	75054547	5	262	0	0	2	3	5
Chr1	76438827	76439515	76439171	251.83	689	0	7	4	1	12
Chr1	78134884	78135433	78135158	5	550	4	1	1	1	7
Chr1	81771115	81771548	81771331	5	434	1	1	3	3	8
Chr1	81815928	81816328	81816128	72.87	401	0	2	2	2	6
Chr1	82955709	82956371	82956040	306	663	4	2	0	3	9
Chr1	84077009	84077451	84077230	77.94	443	0	0	3	3	6
Chr1	86667904	86668188	86668046	65.54	285	2	2	0	0	4
Chr1	86687448	86687796	86687622	78.58	349	1	1	0	1	3
Chr1	86970719	86971126	86970922	5	408	3	2	2	0	7
Chr1	88070635	88070907	88070771	56.58	273	1	1	0	1	3
Chr1	88315400	88315722	88315561	61.09	323	0	2	1	1	4
Chr1	88671086	88671520	88671303	66.83	435	0	1	3	2	6
Chr1	88697547	88697902	88697724	5	356	1	0	0	7	8
Chr1	88701498	88701888	88701693	53.92	391	5	0	0	2	7
Chr1	88887840	88888160	88888000	61.31	321	0	1	0	2	3
Chr1	89187456	89187990	89187723	214.65	535	1	0	2	4	7
Chr1	89413680	89414062	89413871	74.53	383	2	0	1	2	5
Chr2	28419923	28420250	28420086	5	328	3	3	0	0	6
Chr2	30055431	30055816	30055623	5	386	1	1	1	1	4
Chr2	30113843	30114099	30113971	69.27	257	0	1	0	1	2
Chr2	31870868	31871530	31871199	143.75	663	2	3	2	5	12
Chr2	33765908	33766303	33766105	5	396	3	0	1	1	5
Chr2	33766410	33766717	33766563	5	308	0	1	0	1	2
Chr2	33929841	33930355	33930098	80.29	515	0	2	0	1	3
Chr2	33930881	33931269	33931075	54.58	389	1	1	3	0	5
Chr2	34857253	34857524	34857388	5	272	0	2	0	1	3
Chr2	35772764	35773376	35773070	126.41	613	1	5	3	2	11
Chr2	36290215	36290674	36290444	5	460	2	1	2	3	8
Chr2	36526196	36526660	36526428	84.75	465	1	3	1	0	5
Chr2	36956522	36956853	36956687	5	332	1	2	1	1	5
Chr2	37287799	37288113	37287956	83.07	315	1	2	1	1	5
Chr2	37431800	37432330	37432065	162.38	531	1	0	0	6	7
Chr2	37502481	37502819	37502650	59.38	339	1	2	0	1	4
Chr2	38074209	38074556	38074382	5	348	1	1	2	0	4
Chr2	38528657	38529039	38528848	74.53	383	2	3	1	1	7
Chr2	39585275	39585568	39585421	5	294	2	0	0	1	3
Chr2	40450615	40450917	40450766	53.29	303	2	0	2	0	4
Chr2	41146330	41146619	41146474	5	290	0	1	3	1	5
Chr2	42855522	42855926	42855724	53.18	405	1	2	0	0	3
Chr2	43031757	43032168	43031962	5	412	3	2	2	0	7
Chr2	44433447	44433826	44433636	5	380	0	1	2	1	4
Chr2	44712708	44713071	44712889	5	364	2	2	1	0	5
Chr2	44779676	44779986	44779831	52.48	311	1	0	0	2	3
Chr2	44854466	44854931	44854698	5	466	0	0	2	2	4
Chr2	45599953	45600333	45600143	70.93	381	0	0	1	5	6
Chr2	46987902	46988604	46988253	173.8	703	8	7	5	0	20
Chr2	47507699	47508004	47507851	5	306	1	3	1	0	5
Chr2	47660818	47661364	47661091	137.79	547	1	1	0	2	4
Chr2	47708422	47708911	47708666	5	490	0	3	1	0	4
Chr2	47719070	47719413	47719241	5	344	3	0	0	3	6
Chr2	48144482	48144857	48144669	5	376	0	2	0	1	3
Chr2	48205156	48205766	48205461	173.8	611	0	3	1	1	5
Chr3	190776	191156	190966	74.76	381	0	3	3	0	6
Chr3	508016	508410	508213	87.97	395	3	3	1	0	7
Chr3	6723915	6724229	6724072	61.98	315	0	1	1	0	2
Chr3	8513123	8513625	8513374	144.17	503	0	3	5	2	10
Chr3	12060526	12061101	12060813	5	576	0	3	1	1	5
Chr3	29574389	29574675	29574532	55	287	0	1	3	3	7
Chr3	30530192	30530632	30530412	84.12	441	0	1	0	4	5
Chr3	46903787	46904106	46903946	5	320	2	1	1	1	5
Chr3	49114454	49114745	49114599	5	292	1	2	4	2	9
Chr3	49414437	49414862	49414649	5	426	4	0	2	0	6
Chr3	53606270	53606586	53606428	71.52	317	1	2	2	0	5
Chr3	56050894	56051415	56051154	5	522	1	2	1	7	11
Chr3	56839283	56839611	56839447	50.73	329	0	0	2	0	2
Chr3	57273259	57273582	57273420	5	324	0	1	2	1	4
Chr3	59054967	59055546	59055256	5	580	3	1	3	2	9
Chr3	60108892	60109634	60109263	109.28	743	3	4	0	2	9
Chr3	60208478	60208811	60208644	5	334	0	0	1	1	2
Chr3	61210951	61211397	61211174	77.52	447	0	15	5	0	20
Chr3	61642319	61642694	61642506	5	376	0	2	3	0	5
Chr3	61822203	61822566	61822384	5	364	1	2	1	2	6
Chr3	62851044	62851496	62851270	117.43	453	1	6	2	0	9
Chr3	64487349	64487621	64487485	56.58	273	0	1	2	2	5
Chr4	438141	438542	438341	5	402	1	0	0	1	2
Chr4	4789382	4789698	4789540	72.07	317	0	1	6	1	8
Chr4	5534223	5534590	5534406	5	368	1	2	1	3	7
Chr4	57059814	57060286	57060050	115.56	473	4	0	1	1	6
Chr4	58305438	58305737	58305587	5	300	3	0	0	1	4
Chr4	58588958	58589257	58589107	5	300	3	0	1	1	5
Chr4	59340554	59341060	59340807	81.07	507	1	3	1	1	6
Chr4	59822766	59823124	59822945	57.37	359	2	0	1	1	4
Chr4	60345877	60346218	60346047	5	342	0	3	1	3	7
Chr4	60450010	60450486	60450248	75.33	477	1	0	0	2	3
Chr4	60592650	60592965	60592807	5	316	2	1	0	0	3
Chr4	61041498	61041788	61041643	75.49	291	1	0	4	2	7
Chr4	61620568	61620947	61620757	5	380	2	0	1	2	5
Chr4	61633234	61633561	61633397	5	328	1	0	1	2	4
Chr4	61819081	61819463	61819272	74.53	383	3	0	0	2	5
Chr4	62356274	62356663	62356468	5	390	0	0	2	3	5
Chr4	62419609	62419928	62419768	5	320	2	0	1	1	4
Chr4	63395718	63396037	63395877	5	320	1	1	0	1	3
Chr4	63434688	63435041	63434864	5	354	4	0	1	2	7
Chr4	63778690	63779089	63778889	5	400	2	2	0	1	5
Chr5	2115167	2115470	2115318	5	304	2	0	1	0	3
Chr5	2476805	2477097	2476951	59.49	293	1	0	2	0	3
Chr5	2498370	2498928	2498649	125.52	559	2	4	1	0	7
Chr5	2505883	2506238	2506060	5	356	0	1	2	1	4
Chr5	3000518	3000986	3000752	75.27	469	2	2	3	0	7
Chr5	4907997	4908831	4908414	235.12	835	6	4	5	1	16
Chr5	4911430	4911771	4911600	5	342	0	2	1	0	3
Chr5	4911834	4912728	4912281	236.06	895	7	3	5	2	17
Chr5	7513778	7514006	7513892	51.42	229	0	0	1	2	3
Chr5	62276325	62276583	62276454	58.25	259	0	1	2	1	4
Chr5	62780620	62781098	62780859	83.95	479	0	0	2	1	3
Chr5	63515836	63516392	63516114	135.5	557	1	9	1	0	11
Chr5	64678282	64678791	64678536	5	510	0	0	7	9	16
Chr6	398097	398428	398262	5	332	0	2	2	0	4
Chr6	1822384	1822767	1822575	5	384	2	1	2	2	7
Chr6	4670102	4670419	4670260	5	318	0	0	2	0	2
Chr6	5836653	5837041	5836847	50.8	389	1	0	1	1	3
Chr6	8162755	8163101	8162928	78.83	347	0	0	4	2	6
Chr6	21290387	21290812	21290599	5	426	0	2	1	1	4
Chr6	35851354	35851810	35851582	58.65	457	0	0	1	1	2
Chr6	38174476	38174830	38174653	67.59	355	3	3	0	0	6
Chr6	40841933	40842386	40842159	5	454	1	2	1	0	4
Chr6	41067933	41068318	41068125	5	386	0	0	4	1	5
Chr6	41195995	41196596	41196295	5	602	1	0	2	2	5
Chr6	42731499	42731898	42731698	5	400	1	0	1	2	4
Chr6	45705299	45705642	45705470	5	344	0	2	0	0	2
Chr7	802308	802716	802512	102.7	409	5	1	3	2	11
Chr7	1194442	1195252	1194847	286.97	811	8	7	0	2	17
Chr7	1202246	1202655	1202450	5	410	0	3	2	0	5
Chr7	2213091	2213492	2213291	5	402	0	1	4	1	6
Chr7	4356650	4356997	4356823	5	348	0	1	2	2	5
Chr7	5669904	5670363	5670133	5	460	1	3	3	0	7
Chr7	50177344	50177676	50177510	60.01	333	0	1	2	6	9
Chr7	50893664	50893933	50893798	5	270	2	4	0	0	6
Chr7	52591769	52592107	52591938	58.89	339	3	1	1	1	6
Chr7	56872524	56873047	56872785	5	524	1	3	0	0	4
Chr7	58325224	58325741	58325482	5	518	0	6	3	4	13
Chr7	58680457	58680922	58680689	5	466	1	0	2	0	3
Chr7	60267244	60267546	60267395	79.98	303	0	1	2	3	6
Chr7	62244154	62244634	62244394	56.58	481	2	2	0	6	10
Chr7	62571907	62572399	62572153	134.54	493	7	4	0	0	11
Chr7	63262470	63263208	63262839	115.29	739	3	3	1	1	8
Chr7	63805546	63805823	63805684	5	278	0	0	5	1	6
Chr7	64890300	64890693	64890496	5	394	1	0	1	2	4
Chr8	90383	90857	90620	74.44	475	1	6	2	2	11
Chr8	2818405	2818758	2818581	5	354	1	3	2	2	8
Chr8	2847175	2847523	2847349	68.26	349	0	0	0	1	1
Chr8	55928334	55928758	55928546	79.23	425	2	1	0	0	3
Chr8	56368864	56369259	56369061	5	396	0	1	3	5	9
Chr8	59454476	59454771	59454623	5	296	1	3	1	0	5
Chr8	60387664	60388043	60387853	5	380	1	3	2	0	6
Chr8	61689109	61689518	61689313	5	410	0	4	0	5	9
Chr8	61869092	61869619	61869355	5	528	3	2	4	2	11
Chr8	62209666	62210111	62209888	5	446	0	0	4	8	12
Chr8	62539488	62539928	62539708	78.15	441	2	2	1	2	7
Chr8	62540249	62540608	62540428	5	360	1	2	1	1	5
Chr8	62550223	62550409	62550316	68.75	187	0	0	1	2	3
Chr8	62640584	62640901	62640742	5	318	1	0	0	3	4
Chr8	62845539	62845905	62845722	66.29	367	1	1	1	0	3
Chr9	1326177	1326490	1326333	5	314	2	4	5	0	11
Chr9	3288336	3288717	3288526	5	382	2	1	0	0	3
Chr9	3477012	3477665	3477338	5	654	1	0	1	2	4
Chr9	3610343	3610754	3610548	5	412	2	1	0	1	4
Chr9	4315702	4316286	4315994	230.55	585	3	1	0	6	10
Chr9	4857443	4857771	4857607	50.3	329	1	0	0	1	2
Chr9	5600826	5601104	5600965	55.89	279	1	0	0	2	3
Chr9	10712405	10712849	10712627	77.73	445	0	1	0	4	5
Chr9	11057509	11057833	11057671	51.11	325	0	0	0	3	3
Chr9	55792229	55792768	55792498	5	540	3	1	0	1	5
Chr9	58915814	58916418	58916116	184.69	605	5	0	0	4	9
Chr9	63102186	63102634	63102410	67.71	449	1	0	2	1	4
Chr9	65082899	65083223	65083061	59.49	325	2	1	1	2	6
Chr9	65238058	65238379	65238218	5	322	5	0	1	0	6
Chr9	65673619	65674188	65673903	5	570	0	3	2	8	13
Chr9	65811945	65812363	65812154	67.32	419	6	0	0	0	6
Chr9	65812860	65813216	65813038	74.18	357	6	1	0	0	7
Chr9	66124689	66125145	66124917	86.34	457	0	0	3	3	6
Chr9	67440366	67440683	67440524	5	318	0	1	1	0	2
Chr10	253583	253920	253751	5	338	1	1	0	0	2
Chr10	5451931	5452481	5452206	117.97	551	1	3	3	0	7
Chr10	23108657	23109068	23108862	5	412	0	1	0	2	3
Chr10	48861108	48861423	48861265	5	316	0	1	0	0	1
Chr10	51426550	51426972	51426761	72.39	423	0	3	1	0	4
Chr10	51430295	51430677	51430486	74.53	383	0	3	1	0	4
Chr10	51447392	51447778	51447585	52.69	387	0	2	1	0	3
Chr10	60016228	60016651	60016439	5	424	1	3	2	2	8
Chr10	60474522	60474898	60474710	53.67	377	0	0	2	0	2
Chr10	60807285	60807658	60807471	5	374	2	0	0	1	3
Chr10	63656556	63656875	63656715	5	320	0	0	3	1	4
Chr10	64629635	64629931	64629783	64.07	297	1	0	3	4	8
Chr11	2832641	2832873	2832757	50.94	233	3	0	0	0	3
Chr11	5058917	5059343	5059130	89.82	427	1	1	2	2	6
Chr11	12931552	12931875	12931713	5	324	3	1	0	0	4
Chr11	15235911	15235976	15235943	5	66	0	0	0	0	0
Chr11	22391077	22391411	22391244	59.31	335	0	0	2	2	4
Chr11	32857909	32858307	32858108	72.17	399	0	0	2	4	6
Chr11	37106389	37106756	37106572	5	368	5	2	1	0	8
Chr11	42080153	42080594	42080373	5	442	1	3	1	0	5
Chr11	45142744	45143175	45142959	5	432	6	3	1	0	10
Chr11	47412239	47412618	47412428	5	380	0	1	0	2	3
Chr11	47752466	47752739	47752602	5	274	0	0	0	5	5
Chr11	49425153	49425496	49425324	5	344	4	4	3	0	11
Chr11	51556838	51557418	51557128	165.87	581	2	2	1	0	5
Chr11	52341194	52341534	52341364	69.18	341	2	3	1	2	8
Chr12	911766	912248	912007	114.22	483	0	1	1	0	2
Chr12	1275637	1275905	1275771	67.62	269	2	0	2	0	4
Chr12	1554515	1554933	1554724	54.68	419	1	3	1	2	7
Chr12	2935814	2936182	2935998	56.41	369	2	1	1	2	6
Chr12	6381611	6381991	6381801	64.82	381	0	0	2	4	6
Chr12	6609432	6610083	6609757	5	652	7	4	0	0	11
Chr12	34798493	34798967	34798730	115.29	475	0	4	2	0	6
Chr12	35523082	35523425	35523253	5	344	0	1	2	1	4
Chr12	45292363	45292696	45292529	5	334	2	2	1	0	5
Chr12	45739445	45739966	45739705	5	522	7	1	0	0	8
Chr12	62358671	62359102	62358886	5	432	2	0	4	0	6
Chr12	64009107	64009667	64009387	173.51	561	8	5	2	0	15
Chr12	64009733	64010075	64009904	68.4	343	3	1	0	1	5
Chr12	65049831	65050221	65050026	54.4	391	3	0	2	2	7
Total					91804	326	356	317	330	1329
